# Supplementary material for: The proximal proteome of 17 SARS-CoV-2 proteins links to disrupted antiviral signaling and host translation
Source: PLoS Pathog. 2021 Oct 1;17(10):e1009412. doi: 10.1371/journal.ppat.1009412 (PMC8513853; doi:10.1371/journal.ppat.1009412)
Supplement: S1 Table — List of proximal proteomic interactors of SARS-CoV-2 proteins. Combined list contains all hits with SAINT score ≥0.9. Fold change values represent fold change relevant to two closest GFP control samples in regards to expression levels. Table of unique interactors lists host proteins only found as proximal interactors to a single SARS-Cov-2 protein. Remaining tables list full protein lists of each SARS-CoV-2 protein with peptide counts found for each host proteins and all GFP controls. (XLSX) [file ppat.1009412.s010.xlsx]

## Sheet: Combined List
Bait	Gene Name	Fold Change A	Fold Change B	SAINT score
M	IGF2R	215.2	215.1	1
M	TFRC	43.56	43.48	1
M	CCDC47	43.22	42.88	1
M	SRPR	46.2	39.59	1
M	TMF1	39.16	38.84	1
M	GOLGA5	39.16	38.81	1
M	SCAMP3	37.77	37.74	1
M	ITGB1	36.07	36.01	1
M	B4DFP5	35.41	35.04	1
M	ARHGAP1	33.34	33.13	1
M	DSG2	51.06	32.91	1
M	SNX3	29.94	29.83	1
M	VAMP7	28.92	28.92	1
M	ADAM9	27.57	27.51	1
M	APP	28.61	27.49	1
M	CPD	26.19	26.17	1
M	SLC38A1	25.87	25.65	1
M	SEC31A	38.52	25.51	1
M	TMEM214	29.99	24.54	1
M	DNAJC1	24.49	24.48	1
M	SNX2	40.84	23.61	1
M	SLC6A15	26.11	22.22	1
M	TRIP11	22.44	22.18	1
M	MARK2	26.24	22.11	1
M	STEAP3	22.11	22.11	1
M	DNAJA3	21.44	21.38	1
M	LRBA	34.16	21.18	1
M	SNX27	21.09	20.8	1
M	Q9H2G3	21.08	20.41	1
M	B5M451	20.41	20.34	1
M	CC2D1A	25.33	20.07	1
M	SEC24B	29.06	19.89	1
M	HMOX2	19.73	19.62	1
M	TMX1	19.73	19.37	1
M	INPP5B	20.09	19.04	1
M	PIP5K1A	18.7	18.59	1
M	STX10	18.37	18.19	1
M	VTI1B	18.02	18.02	1
M	KIAA0319L	17.69	17.66	1
M	NUMB	17.69	17.66	1
M	B4DMK0	18.02	17.49	1
M	O15126	24.17	16.31	1
M	SLC19A1	15.98	15.89	1
M	PVRL2	16.33	15.89	1
M	IFNGR1	14.95	14.86	1
M	CYP51A1	14.97	14.75	1
M	STX12	14.61	14.38	1
M	PLD3	16.23	13.77	1
M	UGT8	13.6	13.56	1
M	VPS45	18.78	13.54	1
M	CDC42EP1	13.59	13.54	1
M	ACBD3	13.6	13.54	1
M	KIF14	19.9	13.51	1
M	SFT2D3	13.59	13.47	1
M	WDR41	20.71	13.47	1
M	ZRANB1	13.94	13.45	1
M	TMEM9	13.61	13.44	1
M	RAB11FIP5	13.59	13.34	1
M	C9JSZ5	13.25	12.9	1
M	ACOT1	16.6	12.9	1
M	TOR1AIP2	12.91	12.81	1
M	RABL3	12.91	12.81	1
M	ABL2	16.53	12.74	1
M	LEMD3	20.95	12.72	1
M	TBC1D5	17.06	12.6	1
M	SRPRB	17.46	12.47	1
M	VAPA	20.64	12.28	1
M	MPZL1	12.24	12.21	1
M	SLC30A6	12.24	12.21	1
M	GOPC	15.49	12.17	1
M	A8MWT9	12.24	12.15	1
M	CAMLG	12.24	12.12	1
M	CLCC1	19.25	11.98	1
M	TBC1D22B	11.9	11.89	1
M	ABLIM1	14.19	11.86	1
M	SHMT2	16.29	11.83	1
M	B4DEI4	18.17	11.79	1
M	HLA-A	11.9	11.63	1
M	STX6	11.9	11.63	1
M	RAB7A	18.72	11.57	1
M	B2RTQ6	11.22	11.18	1
M	RAB32	11.21	11.12	1
M	MMGT1	11.22	11.12	1
M	Q6ZNF7	15.22	11.02	1
M	Q86W91	11.22	10.88	1
M	ATPAF1	10.87	10.86	1
M	EHD1	10.88	10.83	1
M	SNX17	13.69	10.7	1
M	PYCR1	10.87	10.69	1
M	SNX6	14.23	10.61	1
M	PRDX4	10.54	10.52	1
M	CACHD1	10.53	10.49	1
M	AUP1	13.02	10.49	1
M	VAPB	19.83	10.4	1
M	B4DPX1	10.54	10.22	1
M	ERGIC1	10.2	10.16	1
M	B4DW44	10.19	10.16	1
M	SNAP47	10.2	10.16	1
M	STX5	19.83	10.05	1
M	LAMTOR1	10.19	9.88	1
M	VAMP3	9.85	9.84	1
M	ESYT1	15.05	9.77	1
M	BLZF1	9.85	9.77	1
M	STIM1	15.79	9.76	1
M	SNX1	17.34	9.42	1
M	CKAP4	9.52	9.34	1
M	A6NJB3	9.17	9.17	1
M	UBXN4	13.66	9	1
M	ZFYVE16	15.55	8.99	1
M	SLC12A2	9.52	8.93	1
M	YES1	9.16	8.92	1
M	SEC24A	16.83	8.86	1
M	ERP44	8.83	8.78	1
M	CLPX	10.89	8.77	1
M	A7E2U9	8.84	8.74	1
M	ITM2B	9.19	8.59	1
M	BSG	9.19	8.59	1
M	RAB13	10.76	8.56	1
M	AGPAT6	8.83	8.56	1
M	VIPAS39	9.18	8.54	1
M	VPS51	11.58	8.53	1
M	ARL6IP5	8.49	8.48	1
M	RAB11FIP1	15.89	8.39	1
M	SLC38A2	8.84	8.33	1
M	CDKAL1	11.95	8.25	1
M	SEC23IP	12.48	8.2	1
M	HSP90B1	11.8	8.17	1
M	KIAA1715	8.15	8.11	1
M	MARCKS	10.83	8.09	1
M	SPCS2	10.81	8.05	1
M	C9J742	9.84	8.05	0.99
M	LSR	8.16	7.98	1
M	SNAP23	10.55	7.93	1
M	SCARB1	8.16	7.88	1
M	RABGEF1	11.65	7.86	1
M	SSR1	8.15	7.81	1
M	EHD4	7.81	7.79	1
M	WLS	7.81	7.79	1
M	HM13	7.81	7.75	1
M	ZFYVE20	8.15	7.75	1
M	UBIAD1	7.81	7.75	1
M	DSC3	7.81	7.75	1
M	OSBP	8.16	7.7	1
M	ZDHHC20	7.47	7.45	1
M	STX16	7.47	7.45	1
M	GCC1	7.82	7.41	1
M	DHFR	7.47	7.4	1
M	NOTCH2	15.21	7.31	1
M	MTHFD2	7.47	7.25	1
M	APLP2	7.48	7.25	1
M	KIAA1467	7.47	7.24	1
M	CISD2	10.36	7.24	1
M	MICALL1	10.47	6.98	1
M	RAB23	7.14	6.97	1
M	SIPA1L1	7.14	6.97	1
M	SLC30A5	7.13	6.96	1
M	NDUFAF2	7.13	6.93	1
M	A8MUM5	9.21	6.86	1
M	SCFD1	10.65	6.83	1
M	KTN1	8.45	6.77	1
M	TMEM209	9.75	6.72	1
M	RAB8A	6.78	6.66	1
M	JPH1	9.59	6.48	1
M	DHRS7	6.78	6.43	1
M	AURKA	9.46	6.43	1
M	TMEM109	6.45	6.43	1
M	NOS1AP	6.45	6.37	1
M	FAM177A1	6.45	6.33	1
M	GOLGA3	6.45	6.33	1
M	VAMP8	6.44	6.33	1
M	SLC1A5	10.33	6.27	1
M	SSBP1	6.45	6.18	1
M	OCRL	8.23	6.17	1
M	IPI:IPI00796237	6.11	6.05	1
M	RAB1B	6.11	6.05	1
M	STX8	6.11	6.05	1
M	PALD1	10.84	6.04	1
M	TRMT10C	8.65	5.96	1
M	C9J4X4	6.11	5.95	1
M	SLC20A1	6.11	5.95	1
M	A6N865	6.11	5.95	1
M	A7BI36	6.45	5.95	1
M	B2ZZ91	6.1	5.87	1
M	MRPS31	6.44	5.84	0.99
M	Q6GYA4	5.77	5.75	1
M	HSPD1	6.64	5.67	1
M	B4DF33	5.77	5.62	1
M	APPL1	6.12	5.62	0.99
M	VAMP4	5.76	5.61	1
M	ARFGAP3	10.45	5.61	1
M	BET1	5.76	5.52	1
M	CDC6	7.81	5.52	1
M	MTDH	10.09	5.46	1
M	NFX1	9.35	5.45	1
M	B4DKH5	8.04	5.43	1
M	FLVCR1	5.43	5.41	1
M	SPCS3	5.43	5.41	1
M	SMAP2	9.92	5.38	1
M	PEAK1	9.58	5.38	1
M	HSPA9	10.15	5.37	1
M	GPR180	7.87	5.34	1
M	TMEM41B	6.43	5.34	1
M	PLEKHA1	5.43	5.33	1
M	ANTXR1	5.42	5.33	1
M	VPS33B	5.42	5.33	1
M	KIRREL	5.43	5.28	1
M	GORAB	5.43	5.28	1
M	ARL13B	5.43	5.28	1
M	ATP7A	5.43	5.28	1
M	GGA1	5.42	5.28	1
M	LRRC59	7.95	5.21	1
M	PDZD8	5.43	5.1	0.99
M	CCDC134	5.43	5.1	0.99
M	NFXL1	5.43	5.1	0.99
M	SLC3A2	9.82	5.06	1
M	SHB	8.12	5.02	1
M	TRAPPC8	5.09	5.02	1
M	ERLEC1	5.08	5.02	1
M	MARK1	9.05	4.95	1
M	TEX264	9.86	4.95	1
M	SH3D19	8.3	4.95	1
M	PLK1	8.79	4.93	1
M	UGGT1	8.47	4.91	1
M	B4DR55	7.52	4.91	1
M	PGRMC2	5.09	4.9	1
M	EHBP1	8.84	4.9	1
M	SLITRK5	5.09	4.9	1
M	PTPN1	8.56	4.89	1
M	TBC1D23	5.43	4.84	0.99
M	SPTLC1	5.08	4.84	0.99
M	PGRMC1	7.76	4.83	1
M	CYB5R3	5.6	4.81	1
M	SCYL1	7	4.73	1
M	RAB27A	4.74	4.72	1
M	FKBP8	4.74	4.72	1
M	ERBB2IP	6.88	4.65	1
M	PTPN13	6.82	4.6	1
M	ALDH3A2	6.63	4.59	1
M	ZDHHC5	4.75	4.56	0.99
M	EGFR	4.74	4.55	0.99
M	SPRY1	4.74	4.55	0.99
M	ANKRD27	4.74	4.55	0.99
M	NUP35	5.96	4.52	1
M	CSNK1E	6.27	4.5	1
M	CLINT1	9.06	4.49	1
M	ARFGAP2	7.69	4.44	1
M	SIPA1L3	6.88	4.43	1
M	EMD	8.7	4.42	1
M	B4DKA3	7.82	4.4	1
M	TMEM115	4.41	4.38	1
M	EFNB1	4.4	4.38	1
M	LZTR1	4.4	4.38	1
M	STX7	4.4	4.29	0.99
M	DAG1	4.4	4.29	0.99
M	PRKD3	7.19	4.25	1
M	ITSN2	4.41	4.23	0.99
M	VANGL1	4.41	4.23	0.99
M	AGFG1	6.66	4.21	1
M	ATP5C1	6.01	4.05	1
M	A8K2P8	4.41	4.04	0.98
M	PIK3C2A	7.08	4	1
M	GABARAPL2	4.06	3.98	0.99
M	MRPL12	4.06	3.98	0.99
M	C2CD5	4.06	3.98	0.99
M	ITM2C	4.06	3.98	0.99
M	Q5TCX8	4.06	3.98	0.99
M	PREB	4.07	3.98	0.99
M	YIF1B	4.07	3.98	0.99
M	REEP4	5.33	3.95	0.99
M	KIAA1671	5	3.9	1
M	B2RD81	5.16	3.89	1
M	BCAP31	6.66	3.82	1
M	N4BP1	5.78	3.82	1
M	GJA1	6.31	3.82	1
M	DNAJB12	4.81	3.81	1
M	VRK2	6.53	3.79	1
M	YIF1A	5.12	3.75	1
M	GLS	6.87	3.72	0.99
M	PAK4	5.21	3.71	1
M	ANO10	3.72	3.69	0.99
M	WDR11	3.72	3.69	0.99
M	ZDHHC17	3.73	3.69	0.99
M	SLC35E1	3.72	3.69	0.99
M	IPI:IPI00791301	3.73	3.69	0.99
M	KHNYN	3.72	3.69	0.99
M	GPR50	3.73	3.69	0.99
M	BMP2K	3.73	3.69	0.99
M	B7Z2T5	5.36	3.68	1
M	LATS1	6.35	3.68	1
M	NUMBL	6.13	3.67	1
M	SCYL2	5.25	3.67	1
M	ARCN1	7.28	3.67	1
M	C9JQ13	5.06	3.64	0.99
M	ARL1	4.51	3.62	1
M	WWOX	4.59	3.62	0.99
M	SYNGR3	3.73	3.61	0.98
M	C1orf43	3.73	3.61	0.98
M	VPS54	3.73	3.61	0.98
M	MARCKSL1	5.7	3.57	1
M	SDK2	4.45	3.52	1
M	KIDINS220	5.84	3.52	1
M	A8MZ15	6.22	3.5	1
M	STXBP5	4.3	3.48	0.99
M	PICALM	5.97	3.46	1
M	APBB1	5.97	3.45	1
M	PKP2	7.29	3.44	0.99
M	CTNND1	5.5	3.43	1
M	PKN2	4.92	3.42	1
M	DDX39A	4.21	3.42	1
M	TACC1	4.79	3.42	0.97
M	ANKLE2	4.35	3.41	1
M	CDK1	4.84	3.38	1
M	CSNK1A1	5.21	3.37	1
M	PVRL3	3.38	3.35	0.98
M	C9J1M5	3.38	3.35	0.98
M	JAM3	3.39	3.35	0.98
M	USP33	3.38	3.35	0.98
M	FAM135A	3.39	3.35	0.98
M	GLG1	3.38	3.35	0.98
M	TFAM	3.38	3.35	0.98
M	AP4M1	3.39	3.35	0.98
M	AP2M1	3.38	3.35	0.98
M	SNAP29	5.8	3.32	1
M	RAB11FIP2	4.76	3.27	0.99
M	TPD52L2	6.26	3.25	1
M	PELO	3.7	3.2	0.97
M	STAM2	5.28	3.19	1
M	NECAP2	4.69	3.17	0.95
M	A8MXJ0	3.72	3.1	0.99
M	TDRD3	3.91	3.05	0.99
M	UNC5B	3.04	3.04	0.97
M	RAB6A	3.04	3.04	0.97
M	ZFYVE27	3.04	3.04	0.97
M	C9J7H3	3.04	3.04	0.97
M	STX3	3.04	3.04	0.97
M	CD99	3.04	3.04	0.97
M	CEP41	3.04	3.04	0.97
M	CCDC8	3.68	3.03	0.99
M	HSPE1	5.94	3.01	1
M	ARFIP2	5.35	3.01	1
M	EPN1	3.98	2.99	0.99
M	IPI:IPI00939839	4.09	2.94	0.99
M	RPS27A	3.9	2.92	1
M	TAB2	4.83	2.92	1
M	CANX	3.41	2.9	0.98
M	SCYL3	4.44	2.9	0.94
M	SNX4	5.36	2.89	0.96
M	GPRIN1	4.94	2.89	0.96
M	SLC33A1	3.42	2.88	0.95
M	RAB6B	4.44	2.87	1
M	MAP4K5	3.4	2.87	0.98
M	AMOT	4.34	2.85	1
M	STAU2	4.83	2.81	0.98
M	STAM	4.79	2.81	0.97
M	BSDC1	4.25	2.79	0.94
M	ARFIP1	5.12	2.76	0.96
M	AP1G1	3.25	2.75	0.94
M	PDLIM7	4.94	2.72	1
M	ZC3HAV1	4.1	2.69	0.97
M	MARK3	4.74	2.68	0.98
M	PKMYT1	4.07	2.66	0.98
M	GGA2	4.83	2.66	0.98
M	VPS13C	4.64	2.62	0.95
M	RPN1	3.75	2.61	0.94
M	IST1	4.6	2.59	1
M	Q9Y302	4.7	2.59	0.91
M	RHBDD2	3.92	2.57	0.97
M	ARFGAP1	4.11	2.54	0.99
M	TRIM4	3.05	2.53	0.97
M	TMPO	3.74	2.52	0.92
M	B4DY50	4.45	2.49	0.97
M	PSMC5	4.14	2.48	1
M	TMEM57	4.06	2.48	0.96
M	STAMBP	3.89	2.47	0.99
M	LUZP1	4.93	2.43	0.97
M	CCDC138	3.23	2.39	0.95
M	ATP1A2	3.98	2.38	0.98
M	TTK	3.28	2.37	1
M	NDRG3	4.64	2.32	0.97
M	O75396	2.85	2.31	0.95
M	INPP5F	3.89	2.29	0.96
M	TRAFD1	3.59	2.26	0.97
M	PYCR2	4.23	2.23	0.95
M	SYNJ1	4.26	2.19	0.94
M	ATP13A1	3.11	2.14	0.9
M	SYAP1	4.45	2.12	0.91
M	DVL2	4.22	2.1	0.93
M	EPB41L2	3.64	2.07	0.95
M	SNX5	3.2	2.06	0.99
M	TMED10	3.51	2.05	0.92
M	PAN3	2.93	2.04	0.93
M	PCMT1	3.13	1.99	0.97
M	SLC16A1	3.23	1.96	0.94
M	KEAP1	3.41	1.95	0.9
M	UBXN6	3.16	1.86	0.92
M	NECAP1	2.89	1.8	0.9
N	DDX1	24.1	23.56	1
N	LSM14A	17.94	17.77	1
N	G3BP2	26.48	16.65	1
N	TDRD3	19.3	15.41	1
N	NMT1	17.51	14.71	1
N	BTF3	14.16	14.14	1
N	TRIP6	16.61	13.47	1
N	YBX1	13.09	12.87	1
N	UPF1	21.95	12.83	1
N	TWF1	14.13	11.84	1
N	CC2D1A	13.11	10.21	1
N	ABLIM1	12.65	10.16	1
N	LASP1	15.14	10.11	1
N	EIF4E2	9.92	9.78	1
N	FKBP3	10.22	9.55	1
N	RPS15	11.57	9.51	1
N	MEX3A	9.87	9.31	1
N	DPH5	11.56	9.23	1
N	HAUS8	9.37	9	1
N	CSNK2B	9.37	9	1
N	EIF2A	18.26	8.94	1
N	KATNB1	8.96	8.89	1
N	G3BP1	16.42	8.65	1
N	B4DRW7	11.39	8.55	1
N	SNX3	8.06	7.97	1
N	USP10	11.43	7.88	1
N	SORBS3	8.06	7.71	1
N	MAP4K5	8.65	7.31	1
N	CSNK1E	9.96	7.17	1
N	EIF4H	12.24	7.17	1
N	PCMT1	10.83	6.81	1
N	CRKL	11.96	6.75	1
N	NAA30	7.05	6.67	0.99
N	SECISBP2	6.59	6.53	1
N	TWF2	11.58	6.5	0.99
N	ZNF330	10.5	6.35	1
N	DPYSL2	8.97	5.92	1
N	Q6PK69	6.9	5.78	1
N	RPAP2	8.02	5.78	1
N	HINT1	8.18	5.75	0.99
N	SRA1	9.7	5.73	0.97
N	CCNB2	6.09	5.72	0.98
N	LARP4B	10.39	5.59	1
N	WIBG	9.87	5.49	1
N	CSNK1D	9.57	5.48	1
N	TXLNA	5.79	5.45	0.98
N	RBMS1	8.04	5.35	1
N	STAU2	9.34	5.3	0.99
N	HBS1L	9.54	5.23	1
N	CSNK1A1	8.8	5.18	0.97
N	CASC3	5.24	5.1	0.98
N	RPS24	7.25	5.07	1
N	CCDC50	7.14	4.93	1
N	CKS1B	6.69	4.9	0.98
N	IGF2BP2	5.19	4.89	0.97
N	CCDC124	10.04	4.87	1
N	NSFL1C	9.15	4.83	0.99
N	Q7Z739	8.65	4.82	1
N	DDX6	6.44	4.8	1
N	WARS	9.15	4.74	1
N	SH3GLB2	5.84	4.72	1
N	SETD3	4.73	4.7	0.98
N	THUMPD3	6.6	4.7	0.97
N	NFX1	8.63	4.7	0.97
N	STRAP	9.04	4.65	1
N	UBFD1	6.81	4.62	0.98
N	AURKA	6.7	4.57	1
N	ADRBK1	7.29	4.54	0.99
N	NECAP1	7.22	4.51	1
N	CELF1	6.91	4.49	0.99
N	RIPK1	6.52	4.41	0.97
N	PDAP1	7.02	4.39	0.99
N	CDK1	6.19	4.31	1
N	EIF5A	5.61	4.3	1
N	B4DM33	7.05	4.27	0.99
N	PPP3CA	6.32	4.24	0.99
N	FAM98A	4.28	4.24	0.97
N	A8MYH0	6.55	4.23	0.95
N	ZNF598	7.25	4.18	1
N	STAMBP	6.46	4.1	1
N	NECAP2	5.73	4.07	0.98
N	TFCP2	6.3	4.01	0.95
N	FERMT2	8.21	4	0.99
N	PALLD	7.75	4	0.99
N	LGALSL	6.15	3.97	0.99
N	PDLIM7	7.16	3.95	1
N	PROSER2	5.59	3.91	0.99
N	LSM14B	5.68	3.88	0.99
N	B7Z781	7.15	3.88	0.98
N	BAIAP2	7.15	3.87	1
N	NACA	6.45	3.82	0.99
N	UNK	6.26	3.81	0.98
N	CEP85	5.22	3.8	0.97
N	PUM2	4.6	3.54	0.99
N	STXBP4	5.29	3.51	0.92
N	Q9NZ30	7.78	3.49	0.96
N	ARFGAP2	6.06	3.49	0.95
N	PATL1	5.64	3.47	1
N	MTDH	6.49	3.46	0.94
N	MAPT	6.83	3.45	0.96
N	SMAP1	6.86	3.42	0.95
N	SRP54	6.31	3.4	0.97
N	ATXN2	5.5	3.34	1
N	CSDE1	5.78	3.31	0.96
N	TES	6.28	3.31	0.95
N	CDC20	5.8	3.3	0.93
N	TARS	4.87	3.3	0.93
N	CBR1	5.25	3.29	0.91
N	ARPC2	6.72	3.25	0.96
N	HAUS2	4.79	3.24	0.93
N	EIF3D	4.04	3.23	0.99
N	DBNL	5.51	3.23	0.94
N	TXLNG	4.97	3.21	0.95
N	SPATS2L	4.93	3.21	0.92
N	A6NMJ5	5.11	3.18	0.99
N	BOD1	4.99	3.12	0.97
N	CHORDC1	5.56	3.08	0.95
N	YTHDF2	4.6	3.07	0.99
N	EFHD1	5.3	3.06	0.93
N	CAPZA1	4.86	3.05	0.94
N	C21orf59	5.6	3.04	0.93
N	CCNA2	5.1	3.01	0.98
N	Q96GF2	5.74	3.01	0.92
N	PDCD5	5.22	2.99	0.9
N	COPZ1	4.47	2.98	0.93
N	SMAP2	5.45	2.96	0.97
N	CAPRIN1	4.76	2.94	0.91
N	PDLIM3	5.35	2.92	0.95
N	IST1	5.2	2.9	0.96
N	EFHD2	5.67	2.89	0.9
N	LTV1	5.51	2.88	0.95
N	CHMP2B	5.21	2.84	0.94
N	ARCN1	5.64	2.84	0.93
N	CNOT2	4.41	2.76	0.92
N	AP3S1	5.67	2.75	0.92
N	AGFG1	4.29	2.69	0.92
N	TXNDC9	4.88	2.63	0.93
N	RPS6KB1	4.77	2.5	0.93
NSP1	EIF3A	35.44	27.43	1
NSP1	EIF3B	27.68	25.43	1
NSP1	RPL10A	20.69	16.86	1
NSP1	LARP4B	29.67	15.96	1
NSP1	ACTR3	16.1	15.95	1
NSP1	WIBG	22.91	12.6	1
NSP1	EIF2A	24.21	11.3	1
NSP1	EIF3G	17.72	10.51	1
NSP1	ACAT1	9.86	9.47	1
NSP1	ECHS1	8.77	8.63	1
NSP1	XRN2	9.39	7.74	1
NSP1	RUVBL1	11.56	7.18	1
NSP1	RUVBL2	7.09	6.06	1
NSP1	RPS10	8.33	5.79	1
NSP1	GDI1	7.67	5.4	1
NSP1	MARS2	7.67	5.31	1
NSP1	EIF4G2	6.93	4.34	1
NSP1	FAM83H	6.89	4.29	1
NSP1	POLA1	4.77	4.06	1
NSP1	ZNF598	6.64	3.72	1
NSP1	PRRC2B	4.34	3.51	1
NSP1	RPS3	4.04	3.2	1
NSP1	TDRD3	6.51	4.86	0.98
NSP1	CAPRIN1	4.44	2.79	0.94
NSP1	ALDH16A1	8.59	7.27	0.93
NSP1	CKB	7.7	4.42	0.93
NSP1	NFKBIE	4.69	3.05	0.93
NSP1	GLUL	4.81	4.69	0.92
NSP1	MKRN2	4.08	2.97	0.92
NSP1	SECISBP2	5.03	4.64	0.91
NSP1	GSTM3	4.66	4.39	0.91
NSP1	CYP51A1	4.47	4.36	0.91
NSP1	LDHB	5.11	3.09	0.91
NSP2	KIAA1598	6.44	5.01	1
NSP2	EEF1D	10.55	5.97	1
NSP2	ACTR3	15.41	15.09	1
NSP2	WIBG	7.02	3.75	1
NSP2	CC2D1A	6.78	5.42	1
NSP2	B4DRW7	6.98	5.59	1
NSP2	RPAP2	6.29	4.56	1
NSP2	ENAH	7.68	4.86	1
NSP2	MARCKS	7.93	5.76	1
NSP2	SH3GLB2	6.44	5.01	1
NSP2	TDRD3	6.02	4.82	1
NSP2	DDX1	9.65	9.6	1
NSP2	NUMB	6.51	6.29	1
NSP2	XRN2	7.2	5.9	1
NSP2	MTDH	7.71	4.15	0.99
NSP2	PALLD	6.66	3.35	0.99
NSP2	NUP62	7.52	4.13	0.99
NSP2	EIF2A	8.42	4.08	0.99
NSP2	CSRP2	5.27	3.07	0.98
NSP2	HEBP1	5.96	4.26	0.98
NSP2	MICALL1	7.6	5.01	0.98
NSP2	DCTN4	4.94	4.62	0.98
NSP2	LASP1	6.35	3.88	0.98
NSP2	RUVBL1	7.23	4.54	0.98
NSP2	A8MYH0	8.88	5.95	0.98
NSP2	TARS	6.63	4.57	0.98
NSP2	ALDH16A1	6.22	6.09	0.98
NSP2	WIPF2	6.41	3.28	0.98
NSP2	NMT1	5.64	4.66	0.98
NSP2	Q9NZ30	8.83	3.91	0.98
NSP2	RPL10A	7.56	5.82	0.98
NSP2	C9JSZ5	4.23	4.2	0.97
NSP2	AKT1S1	4.9	3.96	0.97
NSP2	SNAP23	5.22	3.71	0.97
NSP2	MMGT1	4.23	4.2	0.97
NSP2	PXN	4.64	2.65	0.97
NSP2	STAMBP	5.24	3.31	0.96
NSP2	LSM14A	4.32	4.14	0.96
NSP2	SPAG9	5.19	2.98	0.96
NSP2	TRIP4	3.85	3.8	0.96
NSP2	PDCL3	5.13	3.81	0.95
NSP2	CEP55	5.04	3.36	0.95
NSP2	DCTN2	6.18	4.52	0.95
NSP2	MAPT	5.95	2.87	0.95
NSP2	B4DEI4	4.53	2.93	0.95
NSP2	ZC3H15	4.04	2.95	0.94
NSP2	C4AMC7	3.57	3.47	0.94
NSP2	CCDC124	5.57	2.58	0.94
NSP2	NUDT5	4.76	2.68	0.94
NSP2	IST1	3.96	2.19	0.93
NSP2	C1orf198	4.71	2.69	0.92
NSP2	PSMC2	4.2	2.32	0.92
NSP2	HAUS2	4.24	2.74	0.91
NSP2	PROSER2	4.15	2.86	0.91
NSP2	STRAP	5.77	2.94	0.91
NSP2	UBFD1	3.96	2.77	0.91
NSP2	FGFR1OP	5.74	3.86	0.91
NSP2	RPSA	6.07	3.44	0.9
NSP2	ZNF330	5.89	3.2	0.9
NSP2	RABGEF1	4.22	2.96	0.9
NSP5	WDHD1	7.94	5.78	1
NSP5	MFAP1	10.11	5.19	1
NSP5	EYA3	6.33	4.92	1
NSP5	MARCKS	7.1	4.91	1
NSP5	TDRD3	6.83	4.75	1
NSP5	FRG1	8.22	4.45	1
NSP5	CPSF7	6.94	4.41	1
NSP5	RPS24	6.88	4.27	1
NSP5	DPYSL2	5.8	3.98	1
NSP5	RBM22	6.78	3.49	1
NSP5	LARP4B	8.1	4.44	0.99
NSP5	PLRG1	5.46	5.45	0.98
NSP5	KATNB1	5.49	5.42	0.98
NSP5	PIP4K2C	5.29	4.58	0.98
NSP5	HEBP1	5.53	3.95	0.98
NSP5	NMT1	4.26	3.57	0.98
NSP5	CWC22	5.76	3.38	0.98
NSP5	GPRIN1	5.43	3.34	0.98
NSP5	B4DRW7	5.05	3.3	0.98
NSP5	SH3GLB2	4.33	3.23	0.98
NSP5	CHMP5	5.68	2.88	0.98
NSP5	ENAH	5.11	3.2	0.97
NSP5	FKBP5	3.83	2.84	0.97
NSP5	DDX1	3.93	3.77	0.96
NSP5	BCL9	3.66	3.51	0.96
NSP5	RPP38	3.64	3.5	0.96
NSP5	ZMYM4	5.74	3.09	0.96
NSP5	PCMT1	3.81	2.32	0.96
NSP5	EIF4H	5.18	2.66	0.94
NSP5	EWSR1	7.5	3.3	0.93
NSP5	SSB	7.22	4	0.92
NSP5	CDKN2AIP	4.85	2.38	0.92
NSP5	UBXN4	3.66	2.34	0.92
NSP5	CAP1	5.3	2.32	0.9
NSP9	CCDC94	8.57	6.33	1
NSP9	ASF1B	4.21	2.62	1
NSP9	CDCA5	4.61	2.87	1
NSP9	CPSF7	6.05	3.98	1
NSP9	MED8	6.78	6.58	1
NSP9	CSRP2	5.8	3.28	1
NSP9	PIH1D1	4.38	4.3	1
NSP9	USP39	7.87	4.26	1
NSP9	HMCES	5.56	3.76	1
NSP9	HINT1	8.98	6.48	1
NSP9	RBM22	3.62	2.27	1
NSP9	GTF2E2	5.16	5.14	1
NSP9	EEF1D	5.55	3.16	1
NSP9	SPAG7	10.32	8.36	1
NSP9	ZNF362	4.89	3.25	1
NSP9	C1orf198	4.3	2.57	1
NSP9	SPTY2D1	6.31	3.96	1
NSP9	CDC5L	9.22	6.45	1
NSP9	NSMCE2	4.62	3.75	1
NSP9	RPP38	4.67	4.63	1
NSP9	NELFE	9.67	4.76	1
NSP9	MBD3	4.8	4.7	1
NSP9	LARP4B	7.26	3.99	1
NSP9	GPATCH4	4.36	2.48	1
NSP9	CNOT2	8.89	5.58	1
NSP9	RALY	5.25	4.4	1
NSP9	NSFL1C	9.58	5.11	1
NSP9	PDAP1	4.74	2.97	1
NSP9	LSM14A	5.21	5.2	1
NSP9	SNX3	7	6.67	1
NSP9	PLRG1	35.74	35.66	1
NSP9	MAP7D2	4.26	2.42	1
NSP9	SSB	7.04	3.97	1
NSP9	NUDT5	5	2.91	1
NSP9	API5	3.92	2.4	1
NSP9	IST1	3.64	2.06	1
NSP9	DPH5	4.4	3.38	1
NSP9	ACTR3	9.34	8.94	1
NSP9	PSMC5	6.03	3.63	1
NSP9	RPS21	4.55	2.94	1
NSP9	HNRNPUL1	5.27	3.5	1
NSP9	CWC27	5.22	3.17	1
NSP9	SSRP1	4.47	2.73	1
NSP9	WIBG	5.4	2.95	1
NSP9	RPS15	6.21	5.23	1
NSP9	RPS24	3.88	2.76	1
NSP9	RCC2	8.05	3.8	1
NSP9	IRF2BP1	4.7	3.22	1
NSP9	ZNF330	4.65	2.88	1
NSP9	MAZ	3.77	2.32	1
NSP9	NCOA5	4.49	2.97	1
NSP9	SRA1	5.68	3.74	1
NSP9	A8MWZ2	5.56	4.75	1
NSP9	AGFG1	4.63	2.84	1
NSP9	EIF3H	3.76	2.53	1
NSP9	ALYREF	3.83	3.78	1
NSP9	LASP1	7.16	4.76	1
NSP9	TCEAL4	5.22	5.15	1
NSP9	ZC3H14	3.67	2.69	1
NSP9	DPH7	6.6	6.58	1
NSP9	ARPC3	4.42	3.22	1
NSP9	RUVBL1	8.48	5.29	1
NSP9	NT5DC1	5.63	3.62	1
NSP9	BAG2	5.14	3.51	1
NSP9	BAG3	4.64	2.4	1
NSP9	JUN	8.72	8.65	1
NSP9	VPS72	6.92	6.6	1
NSP9	HNRNPR	2.62	2.09	1
NSP9	RPAP2	4.39	3.17	1
NSP9	PCMT1	9.7	6.14	1
NSP9	RNF113A	5.82	3.7	1
NSP9	TRIP6	9.65	7.79	1
NSP9	AKT1S1	4.75	3.9	1
NSP9	PSPC1	7.95	4.66	1
NSP9	A8MYH0	7.08	4.79	1
NSP9	ABLIM1	17.44	14.55	1
NSP9	ENAH	6.07	3.76	1
NSP9	CLIC4	3.16	1.87	1
NSP9	CDC42EP1	5.64	5.45	1
NSP9	HNRNPA1	4.47	3.2	1
NSP9	GATAD2B	4.48	2.54	1
NSP9	CCNA2	6.54	3.86	1
NSP9	C9orf78	6.67	4.42	1
NSP9	TAF9	9.2	5.81	1
NSP9	VBP1	8.27	6.85	1
NSP9	RBM27	5.7	2.82	1
NSP9	GTF2F2	5.84	2.85	1
NSP9	MNAT1	6.52	4.25	1
NSP9	HAUS2	5.86	4.1	1
NSP9	TDRD3	5.37	4.36	1
NSP9	CCDC50	5.01	3.47	1
NSP9	B4DEI4	5.38	3.5	1
NSP9	FAM192A	7.39	3.53	1
NSP9	CBX3	7.97	4.95	1
NSP9	MFAP1	5.12	2.96	1
NSP9	PPHLN1	11.76	6.3	1
NSP9	MBNL1	5.47	4.3	1
NSP9	SNAP23	4.87	3.55	1
NSP9	RBBP5	4.04	3.24	1
NSP9	B4E0K0	4.12	4.02	1
NSP9	B4DHN9	4.56	4.5	1
NSP9	CETN2	5.37	3.38	1
NSP9	RUVBL2	8.13	6.69	1
NSP9	ETFB	3.97	3.33	1
NSP9	STRAP	5.13	2.64	1
NSP9	U2AF2	8.67	6.51	1
NSP9	TXNDC9	4.93	2.65	1
NSP9	EIF5A	3.08	2.35	1
NSP9	RBBP7	6.47	4.2	1
NSP9	CDC40	14.05	11.46	1
NSP9	MAX	4.72	4.41	1
NSP9	DCTN2	4.3	3.16	1
NSP9	EIF4H	12.86	7.49	1
NSP9	NOSIP	4.6	2.66	1
NSP9	CELF1	5.4	3.54	1
NSP9	PPAT	3.68	3.14	1
NSP9	PDDC1	4.56	4.51	1
NSP9	RACGAP1	5.53	3.44	1
NSP9	CPSF6	5.05	3.04	1
NSP9	RBPJ	8.97	4.97	1
NSP9	TFCP2	5.77	3.81	1
NSP9	Q3B867	3.44	2.36	1
NSP9	WARS	4.59	2.39	1
NSP9	STRBP	5.05	2.91	1
NSP9	PALLD	5.34	2.78	1
NSP9	SNRNP40	10.19	8.7	1
NSP9	DPYSL2	6.28	4.39	1
NSP9	NUSAP1	5.39	3.29	1
NSP9	COPS7A	6.54	6.5	1
NSP9	NRBF2	5.71	5.64	1
NSP9	NMT1	4.02	3.3	1
NSP9	GABPA	4.68	3.93	1
NSP9	NUP62	10.34	5.59	1
NSP9	DDX1	8.3	7.96	1
NSP9	BTF3	5.76	5.74	1
NSP9	UBE2T	7.42	4.44	1
NSP9	NUMB	4.8	4.7	1
NSP9	PPP1CC	6.82	3.79	1
NSP9	XRN2	7.22	5.97	1
NSP9	RPL10A	7.27	5.78	1
NSP9	ARHGDIA	3.88	2.38	1
NSP9	EIF3D	3.19	2.55	1
NSP9	PHF5A	3.77	3.77	1
NSP9	CRKL	4.81	2.73	1
NSP9	RBM7	6.2	3.53	1
NSP9	CSTF1	6.21	4.03	1
NSP9	DNAJC8	8.86	5.15	1
NSP9	WAC	10.52	8.85	1
NSP9	ARRB2	6.13	5.81	1
NSP9	KNOP1	7.82	4.91	1
NSP9	EYA3	4.9	4.1	1
NSP9	GATAD2A	8.01	4.22	1
NSP9	EIF2A	7.1	3.46	1
NSP9	TAF9B	5.1	3.02	0.99
NSP9	GTF2B	3.55	2.44	0.99
NSP9	GPALPP1	5.26	2.72	0.99
NSP9	FHL1	3.74	1.93	0.99
NSP9	PPID	4.35	2.56	0.99
NSP9	RBFOX2	3.23	3.21	0.99
NSP9	GPS2	3.23	3.21	0.99
NSP9	GOPC	3.47	2.68	0.99
NSP9	MRFAP1	3.23	3.21	0.99
NSP9	AATF	4.21	3.98	0.99
NSP9	CASC3	4.38	4.13	0.99
NSP9	KHDRBS1	3.47	2.03	0.99
NSP9	CCDC124	4.76	2.3	0.99
NSP9	SUB1	3.66	2.08	0.99
NSP9	FRG1	4.78	3.33	0.99
NSP9	DCUN1D5	4.05	2.49	0.99
NSP9	NOB1	3.48	1.91	0.99
NSP9	SNW1	3.83	2.01	0.99
NSP9	DDX41	5.84	3.38	0.99
NSP9	ZCCHC9	3.23	3.21	0.99
NSP9	CAPRIN1	3.12	1.97	0.99
NSP9	HNRNPDL	2.76	1.87	0.99
NSP9	KPNA3	4.11	2.9	0.99
NSP9	STAU2	3.88	2.28	0.99
NSP9	UNG	4.8	4.54	0.99
NSP9	PINX1	4.79	2.52	0.99
NSP9	MTDH	4.6	2.48	0.99
NSP9	ZMAT2	4.92	3.14	0.99
NSP9	SYF2	4.37	2.6	0.99
NSP9	KIN	4.21	3.98	0.99
NSP9	RBM6	7.56	3.58	0.99
NSP9	CCDC47	3.28	3.23	0.99
NSP9	GPKOW	3.34	2.08	0.99
NSP9	DSN1	3.64	2.47	0.99
NSP9	FUS	4.52	2.16	0.99
NSP9	STX5	4.91	2.47	0.99
NSP9	C9J424	3.99	3.06	0.99
NSP9	CKS1B	5.31	3.78	0.99
NSP9	MAGOHB	5.55	2.51	0.99
NSP9	RBMS1	3.8	2.57	0.99
NSP9	MEA1	4.06	3.92	0.99
NSP9	FKBP3	4.5	4.28	0.99
NSP9	PVRL2	3.82	3.66	0.99
NSP9	ECHS1	3.23	3.21	0.99
NSP9	CLIC1	4.04	2.67	0.99
NSP9	DAZAP1	3.82	2.92	0.99
NSP9	C9J9P9	4.19	3.96	0.99
NSP9	KATNB1	4.9	4.56	0.99
NSP9	SORBS3	3.96	3.82	0.99
NSP9	ZNF598	3.5	2.03	0.99
NSP9	SPDL1	5.19	2.93	0.99
NSP9	GABPB1	3.59	3.47	0.99
NSP9	CWC15	5.12	3.81	0.99
NSP9	CEP41	3.23	3.21	0.99
NSP9	ACAT1	3.59	3.47	0.99
NSP9	Q9NZ30	8.07	3.51	0.99
NSP9	DGCR14	4.43	2.37	0.99
NSP9	PDLIM7	3.72	2.05	0.99
NSP9	LGALSL	3.42	2.21	0.99
NSP9	RABGEF1	4.04	2.8	0.99
NSP9	PXN	3.5	2.06	0.99
NSP9	PDLIM3	4.06	2.2	0.99
NSP9	BCAS2	4.35	3.29	0.99
NSP9	NUDCD2	3.55	2.58	0.99
NSP9	STAU1	3.71	2.2	0.99
NSP9	CBR1	3.21	2.08	0.98
NSP9	GDI2	3.57	2.66	0.98
NSP9	EIF2B2	2.98	2.94	0.98
NSP9	STAMBP	3.61	2.23	0.98
NSP9	PDCL3	4.79	3.39	0.98
NSP9	SDCBP	4.24	2.21	0.98
NSP9	ZFR	3.5	1.76	0.98
NSP9	HDGF	3.51	1.93	0.98
NSP9	WBP4	3.17	3.13	0.98
NSP9	ZBTB9	3.06	1.93	0.98
NSP9	C4P0D4	3.79	2.94	0.98
NSP9	BCL10	3.33	2.32	0.98
NSP9	HMGB2	2.93	2.92	0.98
NSP9	Q8IY67	4	2.37	0.98
NSP9	NANP	2.98	2.94	0.98
NSP9	DNTTIP2	3.56	1.98	0.98
NSP9	MKI67IP	3.39	2.32	0.98
NSP9	EWSR1	4.73	2.72	0.98
NSP9	Q05CP8	3.42	3.31	0.98
NSP9	PHC2	2.99	2.94	0.98
NSP9	C9JGX8	2.74	2.31	0.98
NSP9	LTV1	3.84	1.99	0.98
NSP9	NUP54	2.93	2.92	0.98
NSP9	LYPLAL1	3.07	2.24	0.98
NSP9	PSME1	2.93	2.92	0.98
NSP9	WDR70	4.57	2.09	0.98
NSP9	POLDIP3	2.73	1.69	0.98
NSP9	ZCCHC8	3.9	3.63	0.98
NSP9	NOP16	2.66	2.15	0.98
NSP9	TES	4.12	2.17	0.98
NSP9	G3BP1	4.35	2.26	0.98
NSP9	LIN28B	2.98	2.94	0.98
NSP9	B4DFF9	3.68	2.06	0.98
NSP9	B4DNA0	4.33	2.85	0.98
NSP9	NSRP1	4.65	2.26	0.98
NSP9	RSBN1L	3.72	1.84	0.98
NSP9	UBAP1	2.6	2.11	0.98
NSP9	CHMP5	3.77	2.07	0.97
NSP9	C9JSZ5	2.69	2.68	0.97
NSP9	NUMBL	3.28	1.92	0.97
NSP9	DBNL	3.32	1.95	0.97
NSP9	NUDT4	3.42	2.13	0.97
NSP9	WBP11	4.21	1.97	0.97
NSP9	DHX16	3.49	1.84	0.97
NSP9	ARCN1	3.58	1.8	0.97
NSP9	GBE1	4.06	2.05	0.97
NSP9	PEX19	2.44	2.05	0.97
NSP9	NDC80	3.21	1.81	0.97
NSP9	CYP51A1	2.69	2.68	0.97
NSP9	H2AFY	3.65	2.27	0.97
NSP9	PPP1R10	3.43	1.97	0.97
NSP9	SEC23IP	2.93	1.93	0.97
NSP9	RAD51AP1	2.35	1.88	0.97
NSP9	C21orf59	3.57	1.97	0.97
NSP9	EFTUD2	3.75	1.92	0.97
NSP9	ARPC2	3.7	1.84	0.97
NSP9	TAB1	3.63	1.85	0.97
NSP9	TTC4	3.66	2.16	0.97
NSP9	HEY1	2.69	2.68	0.97
NSP9	NECAP1	3.03	1.86	0.97
NSP9	TJP1	3.78	1.98	0.97
NSP9	OTUD5	3.38	1.83	0.97
NSP9	G6PC3	2.69	2.68	0.97
NSP9	PRC1	3.21	2.1	0.97
NSP9	YAP1	4.42	2.62	0.97
NSP9	RTFDC1	4.45	2.57	0.97
NSP9	RPLP0	2.67	1.83	0.96
NSP9	A8MUW3	4.05	2.63	0.96
NSP9	SMNDC1	4.49	1.94	0.96
NSP9	ALKBH5	3.07	1.9	0.96
NSP9	PGAM1	3.74	2.03	0.96
NSP9	CHEK1	2.83	1.92	0.96
NSP9	CEP55	3.41	2.23	0.96
NSP9	ILF3	3.26	2.33	0.96
NSP9	ZNF24	3.41	1.81	0.96
NSP9	PAICS	3.57	2.19	0.96
NSP9	C18orf25	3.62	2.47	0.96
NSP9	2020-09-02	3.24	2.15	0.96
NSP9	ZNF207	3.5	1.95	0.96
NSP9	B4DM33	3.37	2.01	0.96
NSP9	RRM2	2.83	1.65	0.96
NSP9	RBM12	3.26	1.7	0.95
NSP9	A6NMJ5	2.74	1.69	0.95
NSP9	IREB2	2.91	1.8	0.95
NSP9	SMAP2	3.11	1.68	0.95
NSP9	RBM33	3.84	1.98	0.95
NSP9	THOC3	4.14	2.8	0.95
NSP9	SLAIN2	2.77	1.95	0.95
NSP9	UFD1L	3.09	2.01	0.95
NSP9	C12orf45	2.81	1.73	0.95
NSP9	RBM10	3.24	1.75	0.95
NSP9	WIPF2	3.31	1.73	0.95
NSP9	CWF19L1	3.41	1.71	0.94
NSP9	CDC20	3.4	1.92	0.94
NSP9	TRIM33	2.93	1.89	0.94
NSP9	TNRC6B	2.79	1.57	0.94
NSP9	EMD	3.39	1.71	0.94
NSP9	B4DJE2	2.72	2.06	0.94
NSP9	SRSF10	3.09	2.2	0.94
NSP9	C1orf52	3.41	1.82	0.94
NSP9	DNAJC9	2.96	1.78	0.94
NSP9	SNAP29	2.98	1.72	0.94
NSP9	PFDN2	3.32	1.96	0.94
NSP9	KIAA0907	3.17	1.89	0.93
NSP9	NUPL2	3.21	1.5	0.93
NSP9	BOD1	2.9	1.77	0.93
NSP9	CTNND1	3.02	1.89	0.93
NSP9	HS1BP3	2.86	1.76	0.93
NSP9	CLINT1	3.17	1.57	0.93
NSP9	Q7Z722	2.61	1.63	0.93
NSP9	B7Z781	3.06	1.65	0.93
NSP9	LPP	3.26	1.97	0.93
NSP9	COPZ1	3.06	2.02	0.93
NSP9	EFHD2	3.29	1.68	0.93
NSP9	ZNF830	2.91	1.72	0.92
NSP9	PRPF18	3.33	1.93	0.92
NSP9	EIF4EBP1	2.37	1.54	0.92
NSP9	AURKA	2.56	1.76	0.92
NSP9	B4DX01	3.26	1.63	0.92
NSP9	CIAPIN1	3.15	1.78	0.92
NSP9	LARP4	2.73	1.8	0.92
NSP9	CXorf57	3.16	1.65	0.92
NSP9	DHX15	3.31	1.87	0.92
NSP9	PPIA	3.8	2.39	0.92
NSP9	LIMA1	2.73	1.73	0.92
NSP9	STXBP4	2.76	1.94	0.92
NSP9	MICALL1	2.87	1.84	0.91
NSP9	FAM195A	2.43	1.74	0.91
NSP9	PAN3	2.35	1.62	0.91
NSP9	MEF2D	3.1	1.46	0.91
NSP9	SUGP1	2.95	1.64	0.91
NSP9	EIF4ENIF1	2.88	1.81	0.91
NSP9	CKB	3.36	1.94	0.91
NSP9	PRKAR2A	2.71	1.77	0.91
NSP9	CXXC1	3.02	1.81	0.91
NSP9	WIZ	2.8	1.52	0.9
NSP9	TEX264	2.79	1.39	0.9
NSP9	BAIAP2	2.79	1.51	0.9
NSP9	ATG4C	2.41	1.59	0.9
NSP9	BPNT1	2.79	1.58	0.9
NSP9	SPG20	3.1	1.75	0.9
NSP9	ZFP36L2	2.39	1.69	0.9
NSP9	CAPZB	2.56	1.7	0.9
NSP14	ACTR3	18.28	18	1
NSP14	PLRG1	17.9	17.48	1
NSP14	RPL10A	17.28	14.05	1
NSP14	ACAT1	14.47	14.04	1
NSP14	HEBP1	13.7	9.8	1
NSP14	XRN2	11.72	9.56	1
NSP14	ECHS1	8.41	8.14	1
NSP14	JUN	7.97	7.96	1
NSP14	ALDH16A1	7.99	7.82	1
NSP14	BTF3	7.6	7.48	1
NSP14	CACUL1	7.57	7.47	1
NSP14	AHCY	9.07	6.87	1
NSP14	PMPCA	6.74	6.72	1
NSP14	CPSF7	9.65	6.34	1
NSP14	A8MWZ2	7.33	6.22	1
NSP14	Q8IY67	9.68	5.71	1
NSP14	HMCES	7.82	5.35	1
NSP14	MARS2	5.87	4.04	1
NSP14	RBM14-RBM4;RBM1...	4.11	3.51	1
NSP14	RUVBL2	6.57	5.48	0.99
NSP14	NCOA5	7.67	4.91	0.99
NSP14	GDI1	6.05	4.26	0.99
NSP14	CPSF6	5.83	3.56	0.99
NSP14	MRPL37	5.16	3.22	0.99
NSP14	MBNL1	5.77	4.69	0.98
NSP14	LARP4B	7.26	3.86	0.98
NSP14	NACA	5.56	3.3	0.93
NSP14	PSPC1	6.64	3.87	0.92
NSP14	NFKBIE	5.54	3.59	0.92
NSP14	CKB	8.57	4.92	0.9
NSP14	PITRM1	4.81	3.47	0.9
NSP14	YEATS4	5.96	3.34	0.9
NSP15	PLRG1	54.62	53.71	1
NSP15	ABLIM1	22.98	18.97	1
NSP15	DDX1	13.24	13.02	1
NSP15	RCC2	22.61	10.65	1
NSP15	SPAG7	12.53	9.77	1
NSP15	LASP1	13.64	9.25	1
NSP15	PCMT1	14.49	9.24	1
NSP15	HINT1	12.73	9.2	1
NSP15	WAC	10.84	8.96	1
NSP15	TAF9	14.52	8.83	1
NSP15	XIAP	8.62	8.5	1
NSP15	CDC40	10.24	8.14	1
NSP15	SNX3	9.09	8.13	1
NSP15	SNRNP40	9.16	7.84	1
NSP15	RPL10A	8.77	7.09	1
NSP15	DNAJC8	10.9	6.92	1
NSP15	CCDC94	9.15	6.74	1
NSP15	CKS1B	8.3	6.51	1
NSP15	RPS15	7.82	6.42	1
NSP15	JUN	7	6.4	1
NSP15	PDDC1	6.46	6.33	1
NSP15	B2R960	6.44	6.18	1
NSP15	UNG	6.27	5.98	1
NSP15	NSFL1C	11.16	5.87	1
NSP15	MNAT1	8.29	5.69	1
NSP15	COPS7A	5.66	5.64	1
NSP15	GATAD2A	10.82	5.61	1
NSP15	KIAA1143	6.75	5.6	1
NSP15	C9orf78	8.51	5.58	1
NSP15	PIH1D1	5.7	5.57	1
NSP15	DNAJC17	5.7	5.57	1
NSP15	ACTR3	5.89	5.57	0.99
NSP15	TCEAL4	5.6	5.55	1
NSP15	NELFE	11.3	5.54	1
NSP15	XRN2	6.82	5.54	1
NSP15	EIF4H	9.26	5.4	1
NSP15	RBPJ	9.77	5.4	1
NSP15	RPS21	8.33	5.35	1
NSP15	IPI:IPI00791301	8.71	5.31	1
NSP15	BTF3	5.27	5.22	1
NSP15	CSTF1	7.5	5.18	1
NSP15	SRA1	7.82	5.12	1
NSP15	C9J9P9	5.39	5.07	0.99
NSP15	RUVBL1	8.09	5.02	1
NSP15	CACYBP	8.84	4.85	1
NSP15	CSRP2	8.38	4.84	1
NSP15	U2AF2	6.62	4.83	1
NSP15	RBM7	8.48	4.81	1
NSP15	RALY	5.75	4.76	1
NSP15	CWC15	6.37	4.73	0.99
NSP15	STAMBP	7.4	4.7	1
NSP15	TAF9B	7.52	4.48	1
NSP15	SNAP23	6.03	4.46	1
NSP15	TMSB10	4.69	4.42	0.99
NSP15	NRBF2	4.69	4.42	0.99
NSP15	MBD3	4.53	4.39	0.99
NSP15	EIF2A	8.96	4.38	1
NSP15	LSM14A	4.51	4.38	0.99
NSP15	CETN2	6.99	4.37	1
NSP15	KNOP1	7.44	4.33	1
NSP15	PALLD	8.39	4.32	1
NSP15	RRM2	7.48	4.3	1
NSP15	MAGOHB	9.4	4.28	1
NSP15	GTF2E2	4.3	4.15	0.99
NSP15	PHF5A	4.25	4.14	0.99
NSP15	VBP1	4.86	4.13	1
NSP15	NUDT5	7.09	4.12	1
NSP15	CBX3	6.56	4.1	1
NSP15	PPP1CC	7.33	4.09	1
NSP15	WIPF2	7.67	4.05	1
NSP15	WDR45B	3.9	3.84	0.98
NSP15	TDRD3	4.71	3.83	1
NSP15	NUDT4	5.94	3.8	1
NSP15	UBE2T	6.6	3.73	0.99
NSP15	ENAH	6.37	3.72	0.98
NSP15	ZNF362	5.6	3.69	1
NSP15	GPALPP1	7.18	3.69	0.99
NSP15	CDC5L	5.34	3.69	0.99
NSP15	PDCL3	5.07	3.69	0.98
NSP15	EEF1D	6.46	3.64	1
NSP15	C1orf198	6.04	3.63	1
NSP15	HNRNPA1	5.07	3.63	1
NSP15	A8MYH0	5.58	3.63	0.99
NSP15	FAM192A	7.92	3.62	0.98
NSP15	ZMAT2	5.64	3.6	0.98
NSP15	PGAM1	6.4	3.57	1
NSP15	SPDL1	6.25	3.57	0.99
NSP15	LGALSL	5.48	3.51	1
NSP15	CRKL	6.24	3.51	1
NSP15	STRBP	6.08	3.5	1
NSP15	RABGEF1	5.17	3.5	0.98
NSP15	MMGT1	3.56	3.49	0.97
NSP15	TFCP2	5.27	3.48	0.99
NSP15	CDX2	3.51	3.48	0.97
NSP15	PFDN6	5.02	3.47	0.99
NSP15	WBP4	3.5	3.47	0.97
NSP15	EIF4E2	3.5	3.47	0.97
NSP15	MPHOSPH6	3.5	3.47	0.97
NSP15	NUMB	3.5	3.47	0.97
NSP15	MFAP1	6.19	3.44	0.98
NSP15	PDAP1	5.47	3.42	1
NSP15	TLE4	5.49	3.42	0.99
NSP15	FRG1	4.89	3.41	0.99
NSP15	NUP62	6.12	3.4	1
NSP15	RBM22	5.36	3.37	1
NSP15	DBNL	5.73	3.36	1
NSP15	2020-09-02	4.89	3.36	1
NSP15	GBE1	6.61	3.34	0.99
NSP15	NOSIP	5.76	3.32	1
NSP15	AGFG1	5.25	3.3	1
NSP15	Q9NZ30	7.32	3.3	0.99
NSP15	EWSR1	5.6	3.26	0.97
NSP15	BAG2	4.74	3.19	0.99
NSP15	STX5	6.33	3.19	0.98
NSP15	WIBG	5.71	3.18	1
NSP15	CKS2	3.16	3.16	0.96
NSP15	NUDT3	3.16	3.16	0.96
NSP15	NUP43	3.16	3.16	0.96
NSP15	HAUS8	3.16	3.16	0.96
NSP15	PDLIM7	5.7	3.15	1
NSP15	SSB	5.59	3.15	0.99
NSP15	C1orf52	5.92	3.14	0.98
NSP15	TES	5.96	3.13	0.99
NSP15	PPHLN1	5.83	3.11	0.99
NSP15	UBFD1	4.38	3.11	0.99
NSP15	FHL1	6.05	3.08	0.99
NSP15	DPH5	3.97	3.08	0.98
NSP15	WDR70	6.81	3.07	0.99
NSP15	LARP4B	5.52	3.01	1
NSP15	DNAJC9	4.96	3	0.99
NSP15	TRIP6	3.71	2.98	0.98
NSP15	GTF2F2	6.08	2.97	0.99
NSP15	STRAP	5.77	2.97	0.99
NSP15	MZT2A	3.54	2.94	0.98
NSP15	RTFDC1	4.69	2.91	0.99
NSP15	RPAP2	4	2.9	0.98
NSP15	FAM122B	3.48	2.86	0.97
NSP15	Q3B867	4.15	2.85	0.94
NSP15	GATAD2B	5.01	2.84	0.99
NSP15	RBM27	5.76	2.83	0.98
NSP15	PRPF18	4.72	2.81	0.99
NSP15	ILF3	3.93	2.8	0.95
NSP15	RBBP7	4.39	2.78	0.97
NSP15	C15orf38-AP3S2;...	5.24	2.75	0.99
NSP15	ZNF330	4.38	2.75	0.99
NSP15	SUB1	4.82	2.72	0.99
NSP15	PDLIM3	5.03	2.71	0.99
NSP15	SLAIN2	4	2.7	0.94
NSP15	TXNDC9	5.02	2.69	0.99
NSP15	FUS	5.6	2.67	0.99
NSP15	IGBP1	4.21	2.67	0.92
NSP15	SMAP1	5.31	2.65	0.97
NSP15	CDC25C	3.68	2.64	0.92
NSP15	SNW1	5.01	2.63	0.99
NSP15	C2orf49	3.36	2.63	0.97
NSP15	MAZ	4.26	2.62	0.99
NSP15	EIF5A	3.42	2.62	0.99
NSP15	CELF1	3.93	2.61	0.97
NSP15	ARPC3	3.51	2.61	0.93
NSP15	IST1	4.8	2.6	0.97
NSP15	MAPT	5.07	2.6	0.97
NSP15	ALKBH5	4.31	2.6	0.95
NSP15	CXorf57	4.91	2.58	0.97
NSP15	YAP1	4.22	2.58	0.96
NSP15	NSRP1	5.28	2.55	0.94
NSP15	C21orf59	4.87	2.55	0.93
NSP15	CCDC50	3.69	2.53	0.94
NSP15	CCDC124	5.15	2.51	0.98
NSP15	ARPC2	5.02	2.5	0.97
NSP15	PBK	3.73	2.5	0.93
NSP15	MICALL1	3.74	2.47	0.94
NSP15	SNAP29	4.25	2.46	0.96
NSP15	HAUS2	3.56	2.45	0.94
NSP15	CC2D1A	3.07	2.44	0.97
NSP15	C20orf27	4.07	2.44	0.91
NSP15	NOB1	4.37	2.42	0.99
NSP15	CCAR1	3.99	2.42	0.94
NSP15	API5	4.07	2.4	0.98
NSP15	Q5RLJ0	3.83	2.4	0.91
NSP15	SPTY2D1	3.8	2.38	0.95
NSP15	CCNA2	4	2.36	0.98
NSP15	IREB2	3.74	2.35	0.97
NSP15	NELFA	4.15	2.33	0.95
NSP15	GPKOW	3.75	2.33	0.95
NSP15	B4DFF9	4.36	2.33	0.92
NSP15	CBR1	3.59	2.31	0.93
NSP15	B4DEI4	3.53	2.3	0.95
NSP15	SMAP2	4.29	2.28	0.96
NSP15	ARCN1	4.5	2.26	0.95
NSP15	GPATCH4	3.97	2.25	0.94
NSP15	NUCKS1	3.44	2.24	0.92
NSP15	C12orf45	3.66	2.23	0.94
NSP15	PSMC5	3.86	2.21	0.96
NSP15	RBBP5	2.77	2.21	0.96
NSP15	CWC27	3.82	2.21	0.91
NSP15	B4DX01	4.41	2.2	0.94
NSP15	CCDC85C	4.49	2.17	0.95
NSP15	ZNF598	3.83	2.16	0.92
NSP15	NUDT11	3.82	2.16	0.91
NSP15	LPP	3.34	2.15	0.94
NSP15	BUD31	3.25	2.13	0.98
NSP15	TAB1	4.1	2.12	0.95
NSP15	NT5DC1	3.29	2.12	0.94
NSP15	SMNDC1	4.86	2.12	0.92
NSP15	EFHD2	4.09	2.09	0.9
NSP15	RSBN1L	4.19	2.08	0.94
NSP15	EIF4EBP1	3.15	2.06	0.95
NSP15	TNRC6B	3.7	2.06	0.91
NSP15	ZNF24	3.89	2.06	0.91
NSP15	EIF4G2	3.07	2.03	0.9
NSP15	CD2BP2	3.72	2	0.93
NSP15	CLIC4	3.23	1.96	0.97
NSP15	DCUN1D5	3.1	1.96	0.9
NSP15	RP9	3.24	1.91	0.92
NSP15	WARS	3.62	1.9	0.91
ORF3a	CC2D1A	52.84	40.85	1
ORF3a	NUMB	39.31	38.61	1
ORF3a	CLCC1	54.38	34.22	1
ORF3a	IGF2R	36.67	33.14	1
ORF3a	LRBA	54.52	31.95	1
ORF3a	CCDC47	30.9	30.68	1
ORF3a	SCAMP3	24.77	24.7	1
ORF3a	CKAP4	24.7	23.88	1
ORF3a	SRPR	27.63	22.57	1
ORF3a	B4DFP5	22.35	21.43	1
ORF3a	PVRL2	19.8	19.69	1
ORF3a	GOLGA5	20.22	19.64	1
ORF3a	A8MWT9	20.02	19.63	1
ORF3a	ABL2	22	16.94	1
ORF3a	LSM14A	16.96	16.68	1
ORF3a	SLC38A1	16.45	16.37	1
ORF3a	DSG2	25.91	15.86	1
ORF3a	HMOX2	15.27	15.04	1
ORF3a	PSRC1	15.74	14.95	1
ORF3a	MARK2	19.61	14.67	1
ORF3a	MARCKS	21.1	14.45	1
ORF3a	SSR1	15.03	14.36	1
ORF3a	O15126	21.59	14.29	1
ORF3a	VAPA	23.42	13.93	1
ORF3a	NUMBL	23.03	12.97	1
ORF3a	TMX1	12.63	12.31	1
ORF3a	ARHGAP1	12.27	11.97	1
ORF3a	B4DMK0	12.59	11.94	1
ORF3a	STEAP3	12.56	11.66	1
ORF3a	TMEM214	15.98	11.6	1
ORF3a	B5M451	11.77	11.42	1
ORF3a	NFXL1	13.03	11.37	1
ORF3a	KIAA1715	12.88	11.33	1
ORF3a	YES1	11.19	10.92	1
ORF3a	DNAJC1	10.96	10.81	1
ORF3a	CAMLG	10.48	10.46	1
ORF3a	SLC19A1	11.77	10.28	1
ORF3a	B7Z649	10.34	10.23	1
ORF3a	C9JSZ5	9.79	9.58	1
ORF3a	SLC30A6	9.68	9.57	1
ORF3a	VPS39	10.74	9.3	0.98
ORF3a	CDC42EP1	10.08	9.23	1
ORF3a	APP	10.08	9.23	1
ORF3a	VAPB	17.91	9.16	1
ORF3a	SNX3	9.3	9.15	1
ORF3a	ARL6IP5	9.12	8.97	1
ORF3a	UBXN4	13.49	8.95	1
ORF3a	VAMP7	9.45	8.92	1
ORF3a	RABL3	8.97	8.86	1
ORF3a	WIPF2	16.65	8.73	1
ORF3a	SLC6A15	11.33	8.71	1
ORF3a	MMGT1	8.79	8.62	1
ORF3a	JUP	12.26	8.61	1
ORF3a	RAB11FIP5	9.41	8.49	1
ORF3a	VAMP8	8.66	8.42	1
ORF3a	MCM10	13.53	8.35	1
ORF3a	MPZL1	9.57	8.31	1
ORF3a	STIM1	13.42	8.29	1
ORF3a	BCAP31	13.41	8.15	1
ORF3a	LAMTOR1	8.01	7.88	1
ORF3a	ADAM9	8.59	7.8	1
ORF3a	STX12	7.97	7.75	1
ORF3a	TDRD3	10.82	7.72	1
ORF3a	B4DEI4	11.86	7.71	1
ORF3a	STX5	15.29	7.7	1
ORF3a	UGT8	7.95	7.61	1
ORF3a	PLEKHA5	12.28	7.6	1
ORF3a	PTPN13	13.25	7.56	0.95
ORF3a	RABGEF1	10.98	7.47	1
ORF3a	CSNK1A1	11.9	7.46	1
ORF3a	REEP4	10.04	7.45	1
ORF3a	RAB11FIP1	14.27	7.36	1
ORF3a	STX6	8.26	7.35	1
ORF3a	PDZD8	10.53	7.28	0.98
ORF3a	ARRB2	7.15	7.01	1
ORF3a	LSR	7.13	6.9	1
ORF3a	SIPA1L1	6.97	6.88	1
ORF3a	RBM33	14.13	6.86	0.99
ORF3a	SEC24B	10.09	6.84	1
ORF3a	A8MUM5	9.18	6.84	1
ORF3a	FKBP8	7.28	6.8	1
ORF3a	PLD3	8.04	6.52	1
ORF3a	VTI1B	6.33	6.25	1
ORF3a	ARL13B	6.83	6.23	0.98
ORF3a	STX10	6.17	6.13	1
ORF3a	VPS45	8.52	6.1	1
ORF3a	SLITRK5	6.48	6.03	0.98
ORF3a	ZDHHC5	6.17	5.82	0.98
ORF3a	ATP6V1B2	6.01	5.81	0.98
ORF3a	TMEM9	5.97	5.8	0.98
ORF3a	SNAP23	7.67	5.79	1
ORF3a	ERBB2IP	8.6	5.72	0.98
ORF3a	KIAA0319L	6.44	5.67	0.98
ORF3a	MTDH	10.37	5.62	1
ORF3a	IFNGR1	5.84	5.6	0.98
ORF3a	CYP51A1	5.81	5.59	0.98
ORF3a	JPH1	8.24	5.58	1
ORF3a	AMOT	8.66	5.53	0.99
ORF3a	EPB41	8.07	5.48	0.99
ORF3a	RPL10A	6.95	5.47	1
ORF3a	SNX1	10.31	5.46	1
ORF3a	SNX2	9.56	5.42	1
ORF3a	USP6NL	5.48	5.35	0.99
ORF3a	EBAG9	5.48	5.35	0.99
ORF3a	CSNK1E	7.42	5.32	1
ORF3a	GPR50	5.64	5.19	0.98
ORF3a	STIM2	6.11	5.16	0.96
ORF3a	WDR41	7.76	5.06	0.99
ORF3a	SLC3A2	9.68	4.99	1
ORF3a	LRRC59	7.62	4.97	1
ORF3a	SIPA1L3	7.66	4.84	1
ORF3a	PTPN1	8.51	4.82	1
ORF3a	CDKAL1	6.98	4.81	1
ORF3a	SNAP47	4.97	4.81	0.98
ORF3a	MXRA7	5.19	4.67	0.96
ORF3a	MARCKSL1	7.99	4.58	1
ORF3a	NOTCH2	10.46	4.5	0.97
ORF3a	SCD5	4.48	4.44	0.97
ORF3a	IPI:IPI00792065	4.68	4.38	0.96
ORF3a	SYNGR3	4.64	4.37	0.96
ORF3a	NFX1	7.38	4.29	1
ORF3a	EMD	8.28	4.24	0.99
ORF3a	VPS51	6.17	4.24	0.91
ORF3a	LUZP1	8.5	4.23	0.99
ORF3a	IPI:IPI00791301	4.15	4.03	0.96
ORF3a	NEK1	6.43	3.97	0.96
ORF3a	SCFD1	6.13	3.9	0.96
ORF3a	RAB7A	6.24	3.86	0.93
ORF3a	SLC1A5	5.98	3.7	0.98
ORF3a	PAK4	5.11	3.69	0.98
ORF3a	DNAJB12	4.58	3.67	0.97
ORF3a	R3HDM1	4.71	3.67	0.96
ORF3a	CTNND1	5.69	3.53	0.98
ORF3a	PROSER2	4.96	3.4	0.98
ORF3a	PICALM	5.73	3.32	0.97
ORF3a	TMEM57	5.27	3.3	0.98
ORF3a	NCK2	6.1	3.3	0.9
ORF3a	PGRMC1	5.22	3.27	0.93
ORF3a	RAB11FIP2	4.65	3.13	0.9
ORF3a	SCYL1	4.72	3.12	0.92
ORF3a	NCK1	5.55	2.92	0.93
ORF3a	PDLIM7	5.26	2.88	0.9
ORF3a	PATL1	4.44	2.66	0.94
ORF3b	TFRC	44.89	43.33	1
ORF3b	B4DFP5	39.68	39.63	1
ORF3b	GOLGA5	39.72	38.44	1
ORF3b	IGF2R	38.5	34.48	1
ORF3b	ITGB1	30.83	30.56	1
ORF3b	A8MWT9	28.16	27.75	1
ORF3b	A8MWZ2	35.22	27.01	1
ORF3b	PVRL2	23.56	23.43	1
ORF3b	SLC38A1	22.95	22.9	1
ORF3b	CCAR2	30.04	22.37	1
ORF3b	SCAMP3	17.73	17.63	1
ORF3b	YES1	15.25	14.7	1
ORF3b	RAB7A	23.15	14.65	1
ORF3b	GSE1	22.37	14.62	1
ORF3b	B4DEI4	22.26	14.46	1
ORF3b	SNAP23	18.94	14.04	1
ORF3b	ADAM9	13.96	13.83	1
ORF3b	STX10	13.46	13.3	1
ORF3b	O15126	19.22	13.06	1
ORF3b	DNAJA3	15.71	12.97	1
ORF3b	RPL10A	15.64	12.78	1
ORF3b	TMF1	13.95	12.71	1
ORF3b	Q8IY67	20.51	11.71	1
ORF3b	HSPB1	11.73	11.62	1
ORF3b	SFT2D3	11.92	11.45	1
ORF3b	TBC1D22B	12.09	11.39	1
ORF3b	GCC1	12.72	11.35	1
ORF3b	STEAP3	12.06	11.29	1
ORF3b	CPD	13.19	11.11	1
ORF3b	CDC42EP1	11.28	10.89	1
ORF3b	HEY1	11.13	10.75	1
ORF3b	SNX3	10.97	10.4	1
ORF3b	LRBA	16.83	10.27	1
ORF3b	BSG	10.94	10	1
ORF3b	SLC30A6	10.02	9.85	1
ORF3b	XRN2	11.65	9.42	1
ORF3b	SSFA2	9.97	9.42	1
ORF3b	LAMTOR1	9.86	9.35	1
ORF3b	JMJD1C	9.52	9.28	1
ORF3b	CYP51A1	9.39	9.15	1
ORF3b	B5M451	9.05	9.03	1
ORF3b	RABGEF1	12.67	8.87	1
ORF3b	BTF3	8.86	8.17	1
ORF3b	GOPC	10.28	8.15	1
ORF3b	SLC6A15	10.73	7.53	0.98
ORF3b	ACBD3	7.8	7.49	1
ORF3b	EFNB1	7.98	7	1
ORF3b	PIP5K1A	7.64	6.94	0.98
ORF3b	VAMP7	8.94	6.93	0.98
ORF3b	STX12	7.3	6.74	0.98
ORF3b	SLC1A5	10.74	6.63	1
ORF3b	CEP85	10.6	6.51	0.93
ORF3b	TRIM33	10.27	6.5	1
ORF3b	VAMP8	6.7	6.5	1
ORF3b	VAMP3	6.52	6.45	1
ORF3b	MARK2	8.23	6.35	1
ORF3b	SAP130	6.38	6.25	1
ORF3b	RBFOX2	6.36	6.25	1
ORF3b	JAM3	5.9	5.87	1
ORF3b	GPATCH8	10.62	5.85	1
ORF3b	KIAA0319L	6.05	5.81	0.98
ORF3b	PATL1	9.23	5.7	1
ORF3b	DOT1L	5.89	5.63	1
ORF3b	SLITRK5	6.06	5.6	1
ORF3b	EIF4ENIF1	9.1	5.45	0.98
ORF3b	EPHB2	5.75	5.41	0.98
ORF3b	ABL2	7.18	5.3	0.98
ORF3b	BLZF1	5.27	5.25	1
ORF3b	TLE4	8.72	5.24	1
ORF3b	HELZ	6.89	5.09	1
ORF3b	SLC3A2	9.5	4.91	1
ORF3b	NCOR1	8	4.88	1
ORF3b	SIX4	6.06	4.83	0.98
ORF3b	VTI1B	5.12	4.83	0.98
ORF3b	ETV3	4.78	4.73	0.98
ORF3b	GATAD2A	9.12	4.68	0.99
ORF3b	NACA	7.55	4.48	1
ORF3b	ZNF318	7.32	4.45	0.96
ORF3b	STX5	8.63	4.37	0.99
ORF3b	ZFPL1	5.33	4.21	0.99
ORF3b	RBM33	8.43	4.19	0.94
ORF3b	QKI	4.17	4	0.97
ORF3b	Q5TCX8	3.84	3.84	0.98
ORF3b	VPS45	5.96	3.7	0.92
ORF3b	PFDN6	5.33	3.58	0.93
ORF3b	SYNGR3	3.53	3.5	0.96
ORF3b	CPSF7	5.37	3.48	0.95
ORF3b	SNX2	5.96	3.41	0.97
ORF3b	B7Z2T5	4.8	3.31	0.99
ORF3b	HEBP1	4.48	3.22	0.98
ORF3b	ARID1B	3.96	3.17	0.98
ORF3b	TAF9	4.96	2.94	0.91
ORF3b	WWOX	3.46	2.9	0.97
ORF3b	ATP1A2	4.84	2.89	0.94
ORF3b	CLINT1	5.86	2.88	0.99
ORF3b	PEAK1	5.49	2.85	0.9
ORF3b	NCOR2	4.4	2.78	0.98
ORF3b	UBN2	4.11	2.7	0.9
ORF3b	ARFIP1	4.78	2.69	0.94
ORF3b	PLEKHA5	4.16	2.56	0.92
ORF3b	ARFIP2	4.25	2.39	0.9
ORF3b	TLE3	3.73	2.32	0.95
ORF6	VAPA	14.88	8.85	1
ORF6	ARHGAP1	15.05	15.01	1
ORF6	LEMD3	24.22	14.3	1
ORF6	USO1	18.96	11.77	1
ORF6	TOR1AIP2	12.56	9.6	1
ORF6	C9JSZ5	15.29	15.01	1
ORF6	POM121	6.77	4.79	1
ORF6	PSMD1	21.49	21.27	1
ORF6	COG2	25.78	18.89	1
ORF6	HM13	10.73	10.69	1
ORF6	SEC13	5.17	5.13	1
ORF6	SCYL1	12.06	8.05	1
ORF6	A7BI36	16.69	16.08	1
ORF6	GCC1	12.18	12.08	1
ORF6	SCD5	8.36	7.95	1
ORF6	SENP2	6.75	5.53	1
ORF6	BSDC1	5.15	3.48	1
ORF6	TMEM57	5.6	3.46	1
ORF6	HMOX2	16.33	16.29	1
ORF6	SFT2D3	11.14	11.1	1
ORF6	AKAP1	6.01	3.7	1
ORF6	SLC3A2	5.72	2.94	1
ORF6	ESYT1	14.64	9.39	1
ORF6	NUP214	6.94	3.75	1
ORF6	GOLGA3	38.16	36.34	1
ORF6	SEC31A	60.52	39.62	1
ORF6	PDZD8	8.51	7.65	1
ORF6	BET1	6.97	6.83	1
ORF6	UGT8	20.15	19.81	1
ORF6	GOPC	10.71	7.77	1
ORF6	STIM1	17.36	10.73	1
ORF6	PGRMC1	6.65	4.13	1
ORF6	COG4	23.57	23.46	1
ORF6	VAPB	19.67	10.28	1
ORF6	DSG2	14.93	9.5	1
ORF6	WDR41	31.22	19.75	1
ORF6	TMPO	4.87	3.25	1
ORF6	Q6ZNF7	8.15	5.64	1
ORF6	IGF2R	14.32	12.88	1
ORF6	NUPL2	10.08	4.64	1
ORF6	EMD	8.55	4.36	1
ORF6	STX10	8.23	8.12	1
ORF6	ARCN1	9.73	4.88	1
ORF6	CISD2	6.36	4.18	1
ORF6	KTN1	37.71	28.54	1
ORF6	FAM114A2	9.91	5.77	1
ORF6	UBXN4	19.55	12.9	1
ORF6	B4E0K0	30.21	30.14	1
ORF6	ACTR3	13.1	12.84	1
ORF6	B4DMK0	10.9	10.38	1
ORF6	CYP51A1	8.01	7.75	1
ORF6	SLC30A6	16.21	16.2	1
ORF6	DHRS7	11.14	11.1	1
ORF6	CCDC22	39.14	38.6	1
ORF6	VPS51	9.94	7.14	1
ORF6	B4DF33	11.51	10.31	1
ORF6	SEC23IP	18.02	11.85	1
ORF6	YIPF3	8.62	8.35	1
ORF6	YIF1A	5.19	3.81	1
ORF6	LRRC59	5.56	3.55	1
ORF6	APBB1	6.12	3.55	1
ORF6	SYNE2	6.73	6.55	1
ORF6	PSMD4	5.51	4.12	1
ORF6	CKAP4	22.73	22.1	1
ORF6	GLE1	16.27	10.19	1
ORF6	GOLGA5	74.73	73.67	1
ORF6	ERGIC1	11.78	10.51	1
ORF6	ANKLE2	4.97	3.92	1
ORF6	RAE1	12.36	12.17	1
ORF6	VAMP7	7.7	7.36	1
ORF6	IPI:IPI00792065	4.85	4.83	1
ORF6	GPR180	9.09	6.2	1
ORF6	PGRMC2	5.95	5.71	1
ORF6	FKBP8	7.15	7.09	1
ORF6	LSG1	4.32	3.68	1
ORF6	RHBDD3	8.34	8.22	1
ORF6	LRBA	8.75	5.17	1
ORF6	C1orf43	5.52	5.49	1
ORF6	RAB7A	9.94	6.12	1
ORF6	MTDH	18.14	9.75	1
ORF6	ARFGAP3	12	6.39	1
ORF6	GLG1	6.34	6.12	1
ORF6	EBAG9	7.56	7.51	1
ORF6	SRPR	19.85	16.71	1
ORF6	TMEM131	7.56	7.51	1
ORF6	OSBP	5.54	5.54	1
ORF6	SPAG9	8.54	4.94	1
ORF6	EHBP1	8.92	4.75	1
ORF6	SCYL3	6.78	4.79	1
ORF6	REEP4	12.92	9.53	1
ORF6	SSR1	5.85	5.83	1
ORF6	AUP1	10.75	8.71	1
ORF6	C9J742	5	4.86	1
ORF6	SPCS2	5.44	4.05	1
ORF6	MARCKS	20.59	15.18	1
ORF6	CDKAL1	13.55	9.32	1
ORF6	B4DR55	13.96	8.87	1
ORF6	IPI:IPI00791301	7.67	7.28	1
ORF6	JPH1	10.63	7.2	1
ORF6	SCAMP3	17.38	16.41	1
ORF6	TRIP11	104.24	103.31	1
ORF6	SEC24B	34.01	23.26	1
ORF6	SEC24A	27.6	14.48	1
ORF6	MCM3AP	4.8	3.09	1
ORF6	ABL2	5.59	4.27	1
ORF6	COG1	8.94	6.51	1
ORF6	CCDC47	58	57.63	1
ORF6	NUP98	6.06	5.28	1
ORF6	ARL6IP5	8.45	8.34	1
ORF6	KIAA1715	16.24	15.9	1
ORF6	A8MUM5	8.37	6.23	1
ORF6	SCFD1	10.33	6.63	1
ORF6	ITGB1	16.21	15.81	1
ORF6	B4DEI4	28.4	18.38	1
ORF6	POM121C	3.92	3.31	1
ORF6	BCAP31	7.63	4.6	1
ORF6	MMGT1	11.49	11.42	1
ORF6	GOLGA2	5.89	5.84	1
ORF6	CLCC1	22.6	14.12	1
ORF6	ALDH16A1	6.06	5.86	1
ORF6	TMEM109	4.62	4.57	1
ORF6	CAMLG	13.53	13.41	1
ORF6	TMEM214	7.5	5.62	1
ORF6	PLD3	13.79	11.78	1
ORF6	EMC7	10.35	9.99	1
ORF6	INPP5B	10.17	10.06	1
ORF6	STX5	23.24	11.74	1
ORF6	APP	19.86	19.21	1
ORF6	NUP35	6.84	5.06	1
ORF6	NXF1	5.41	4.59	1
ORF6	NUP54	40.56	40.03	1
ORF6	IFNGR1	8.03	7.7	1
ORF6	FAM47E-STBD1	4.93	4.91	1
ORF6	TMX1	11.77	11.09	1
ORF6	ACBD3	13.9	13.66	1
ORF6	PVRL2	7.64	7.48	1
ORF6	RABL3	8.97	8.69	1
ORF6	PTPN1	7.46	4.27	1
ORF6	AHCTF1	8.18	5.3	1
ORF6	WWOX	6.2	5.14	1
ORF6	DNAJC1	21.38	20.81	1
ORF6	TRAPPC8	8.13	8.08	1
ORF6	TMEM9	6.97	6.83	1
ORF6	SEC16A	3.48	2.82	1
ORF6	RAB3GAP1	9.1	6.53	1
ORF6	MARCKSL1	4.55	2.86	1
ORF6	MYCBP2	6.01	3.78	1
ORF6	UBIAD1	8.08	7.61	1
ORF6	TEX2	7.49	5.39	1
ORF6	NUP62	24.54	13.62	1
ORF6	BLZF1	12.77	12.71	1
ORF6	STIM2	13.29	12.95	1
ORF6	RAB1B	5.52	5.49	1
ORF6	B2ZZ91	37.2	34.04	1
ORF6	A8K948	4.94	3.98	1
ORF6	CYB5R3	6.75	5.51	1
ORF6	SNAP47	11.82	11.73	1
ORF6	ACAT1	7.58	7.09	1
ORF6	TMF1	35.34	34.82	1
ORF6	PCM1	13.42	8.4	1
ORF6	SYAP1	7.53	3.71	1
ORF6	AGPAT6	15.74	15.39	1
ORF6	XRN2	6.29	4.85	1
ORF6	SLC38A1	9.08	8.51	1
ORF6	RPL10A	11.33	9.28	1
ORF6	RABGEF1	9.04	6.09	1
ORF6	ARFGAP2	9	5.16	1
ORF6	TMEM209	12.13	8.12	1
ORF6	ZMPSTE24	5.82	5.73	1
ORF6	SSFA2	12.61	12.31	1
ORF6	RER1	4.69	4.52	0.99
ORF6	PKMYT1	4.83	3.13	0.99
ORF6	TMED8	3.95	3.94	0.99
ORF6	TACC1	6.28	4.65	0.99
ORF6	RABAC1	3.95	3.94	0.99
ORF6	NOTCH2	6.98	3.36	0.99
ORF6	ZFPL1	4.36	3.56	0.99
ORF6	PSMC3	6.84	3.52	0.99
ORF6	Q9H2G3	7.66	6.01	0.99
ORF6	RHBDD2	4.86	3.23	0.99
ORF6	PCM1	4.26	4.24	0.99
ORF6	AGPAT9	3.65	3.59	0.98
ORF6	ANO10	4.02	3.87	0.98
ORF6	NSFL1C	5.93	3.1	0.98
ORF6	B2RD81	4.35	3.27	0.98
ORF6	TMEM115	3.93	3.85	0.98
ORF6	AKAP12	6.38	5.66	0.98
ORF6	PREB	5.39	4.96	0.98
ORF6	APLP2	4.02	3.87	0.98
ORF6	MXRA7	4.9	4.64	0.98
ORF6	A6NJB3	4.65	4.43	0.98
ORF6	DSC3	6.51	5.59	0.98
ORF6	TRIM47	4.38	4.11	0.98
ORF6	SLC30A5	4.39	4.12	0.98
ORF6	TEX264	5.32	2.64	0.97
ORF6	CC2D1A	4.81	3.31	0.97
ORF6	SHB	4.86	2.9	0.97
ORF6	SLC30A7	3.74	2.75	0.97
ORF6	PALD1	4.85	2.63	0.97
ORF6	MAVS	4.4	2.75	0.97
ORF6	CANX	3.64	3.04	0.97
ORF6	ARPC1A	3.7	2.63	0.96
ORF6	ARFIP1	4.25	2.36	0.96
ORF6	ARFIP2	4.08	2.26	0.96
ORF6	PRKCSH	4.08	3.75	0.96
ORF6	UBE2J1	3.71	3.52	0.96
ORF6	ZDHHC17	4.15	3.89	0.96
ORF6	SLC35E1	3.34	3.27	0.96
ORF6	TDRD3	3.29	2.54	0.96
ORF6	SPG20	4.98	2.79	0.96
ORF6	FBXL20	3.28	3.25	0.96
ORF6	SPTLC1	3.26	3.25	0.96
ORF6	RPS27A	3.09	2.27	0.95
ORF6	O15126	4.87	3.11	0.95
ORF6	LMNB1	2.96	2.96	0.94
ORF6	FAM83H	4.98	2.99	0.94
ORF6	PCNXL3	2.96	2.96	0.94
ORF6	WDR44	4.35	2.18	0.94
ORF6	CCAR2	4.04	3	0.94
ORF6	COPG2	3.7	2.49	0.93
ORF6	TMCO1	3.46	2.44	0.92
ORF6	B4DKA3	4.1	2.21	0.91
ORF6	Q68D75	3.07	2.18	0.9
ORF6	NFKBIE	3.62	2.35	0.9
ORF6	SALL2	3.28	2.25	0.9
ORF6	SNRPB	3.27	2.47	0.9
ORF7a	VAPA	28.84	15.88	1
ORF7a	ARHGAP1	17.95	15.87	1
ORF7a	RPS27A	6.27	4.59	1
ORF7a	LEMD3	32.8	19.05	1
ORF7a	HLA-A	28.38	26.46	1
ORF7a	TOR1AIP2	29.36	26.9	1
ORF7a	C9JSZ5	9.77	9.07	1
ORF7a	PSMD1	9.57	8.42	1
ORF7a	A7BI36	39.52	34.91	1
ORF7a	SCD5	6.95	6.78	1
ORF7a	TMEM57	10.71	6.12	1
ORF7a	HMOX2	36.66	32.04	1
ORF7a	SFT2D3	16.79	16.16	1
ORF7a	ESYT1	11.01	6.75	1
ORF7a	SEC31A	36.27	21.85	1
ORF7a	BET1	10.13	9.65	1
ORF7a	UGT8	33.63	30.28	1
ORF7a	STIM1	20.42	12.15	1
ORF7a	PGRMC1	9.65	5.98	1
ORF7a	STT3B	14.27	7.68	1
ORF7a	VAPB	24.91	12.3	1
ORF7a	WDR41	27.2	17.54	1
ORF7a	TMPO	7.13	4.65	1
ORF7a	APP	8.2	7.79	1
ORF7a	EMD	14.29	6.89	1
ORF7a	STX10	17.48	15.48	1
ORF7a	ARCN1	12.74	6.11	1
ORF7a	CISD2	8.63	5.67	1
ORF7a	KTN1	32.6	23.37	1
ORF7a	UBE2J1	16.09	15.42	1
ORF7a	ITM2C	8.51	8.37	1
ORF7a	ACTR3	15.18	14.51	1
ORF7a	CYP51A1	14.4	13.12	1
ORF7a	DNAJC16	10.19	9.79	1
ORF7a	SLC30A6	13.17	11.82	1
ORF7a	DHRS7	14.72	13.13	1
ORF7a	TMEM59	19.16	16.69	1
ORF7a	B4DF33	22.33	20.21	1
ORF7a	SEC23IP	12.58	7.75	1
ORF7a	YIPF3	20.02	19	1
ORF7a	B4DFP5	20.02	17.87	1
ORF7a	CKAP4	24.07	18.15	1
ORF7a	GOLGA5	56.35	50.44	1
ORF7a	ERGIC1	13.94	11.91	1
ORF7a	ANKLE2	9.05	6.77	1
ORF7a	DNAJB12	21.78	16.21	1
ORF7a	VAMP7	14.55	11.83	1
ORF7a	GPR180	11.78	8.04	1
ORF7a	ZDHHC17	7.73	7.21	1
ORF7a	RAB7A	13.59	8.09	1
ORF7a	MTDH	20.78	10.56	1
ORF7a	EBAG9	11.02	10.05	1
ORF7a	SRPR	15.89	12.18	1
ORF7a	REEP4	23.27	16.82	1
ORF7a	AUP1	13.39	9.97	1
ORF7a	SPCS2	9.31	6.63	1
ORF7a	MARCKS	14.21	9.52	1
ORF7a	UBXN4	19.53	11.57	1
ORF7a	CDKAL1	19.53	12.92	1
ORF7a	B4DR55	10.9	6.68	1
ORF7a	IPI:IPI00791301	12.11	11.78	1
ORF7a	JPH1	16.21	9.62	1
ORF7a	SCAMP3	15.04	14.22	1
ORF7a	TRIP11	28.27	24.8	1
ORF7a	SEC24B	27.77	18.22	1
ORF7a	CCDC47	77.77	73.14	1
ORF7a	ABHD12	7.72	6.24	1
ORF7a	ARL6IP5	17.29	17.13	1
ORF7a	KIAA1715	13.47	11.17	1
ORF7a	A8MUM5	11.97	8.41	1
ORF7a	B4DEI4	32.18	19.64	1
ORF7a	RPN1	13.78	9	1
ORF7a	BCAP31	15.35	8.8	1
ORF7a	MMGT1	19.69	18.97	1
ORF7a	CLCC1	39.27	22.89	1
ORF7a	TMEM109	21.7	20.34	1
ORF7a	CAMLG	21.11	19.89	1
ORF7a	TMEM214	58.71	45.9	1
ORF7a	PLD3	12.29	8.99	1
ORF7a	INPP5B	12.87	10.8	1
ORF7a	STX5	28.81	13.9	1
ORF7a	NUP35	9.68	6.67	1
ORF7a	N4BP1	12.33	6.69	1
ORF7a	IFNGR1	10.73	10.2	1
ORF7a	TMX1	38.37	34.54	1
ORF7a	RABL3	14.34	14.18	1
ORF7a	PTPN1	11.4	6.33	1
ORF7a	DNAJC1	28.95	26	1
ORF7a	TMEM41B	9.02	6.7	1
ORF7a	TMEM9	8.56	8.28	1
ORF7a	RAB3GAP1	6.87	4.88	1
ORF7a	MARCKSL1	7.97	4.8	1
ORF7a	BLZF1	11.5	10.43	1
ORF7a	STIM2	16.7	13.87	1
ORF7a	CYB5R3	6.59	5.37	1
ORF7a	SNAP47	12.93	12.08	1
ORF7a	ACAT1	13.36	12.54	1
ORF7a	LRRC59	12.93	8.03	1
ORF7a	AGPAT6	14.03	13.62	1
ORF7a	XRN2	10.5	8.34	1
ORF7a	CANX	8.68	6.71	1
ORF7a	SLC38A1	14.14	12.77	1
ORF7a	RPL10A	18.7	14.99	1
ORF7a	RABGEF1	29.92	19.73	1
ORF7a	TMEM209	8.64	5.78	1
ORF7a	SLC33A1	6.95	5.79	0.99
ORF7a	PKMYT1	9.24	5.51	0.99
ORF7a	SCYL1	6.45	4.04	0.99
ORF7a	B4DY50	8.79	4.7	0.99
ORF7a	YIF1A	6.37	4.75	0.99
ORF7a	YIF1B	6.1	5.89	0.99
ORF7a	O15126	9.9	6.13	0.99
ORF7a	SCFD1	6.52	4.08	0.99
ORF7a	ARFGAP2	8.81	4.83	0.99
ORF7a	PDZD8	6.33	5.71	0.98
ORF7a	ANO10	5.74	5.34	0.98
ORF7a	TACC1	10	6.68	0.98
ORF7a	TEX264	11.98	5.25	0.98
ORF7a	RABAC1	5.27	5.25	0.98
ORF7a	B4DMK0	13.81	10.26	0.98
ORF7a	FKBP8	9.15	7.73	0.98
ORF7a	B4DKA3	9.46	4.78	0.98
ORF7a	TMEM131	6.78	6.41	0.98
ORF7a	SSR1	12.51	9.79	0.98
ORF7a	ITGB1	8.55	7.38	0.98
ORF7a	IPI:IPI00166468	6.33	5.71	0.98
ORF7a	ACBD3	14.35	10.64	0.98
ORF7a	ECHS1	6.88	6.49	0.98
ORF7a	A8MWB7	13	10	0.98
ORF7a	SRPRB	6.78	4.57	0.98
ORF7a	SLC6A15	4.48	3.79	0.97
ORF7a	SLC3A2	7.4	3.63	0.97
ORF7a	FAM47E-STBD1	5.14	4.92	0.97
ORF7a	IPI:IPI00792065	4.96	4.87	0.97
ORF7a	ARFGAP3	10.86	4.87	0.97
ORF7a	SEC61B	4.98	3.1	0.97
ORF7a	ABL2	6.47	4.73	0.97
ORF7a	SYAP1	8.33	3.89	0.97
ORF7a	TMED8	4.6	4.42	0.96
ORF7a	B5M451	6.17	5.39	0.96
ORF7a	VRK2	7.29	3.99	0.96
ORF7a	RAB8A	4.37	4.36	0.96
ORF7a	PSAP	10.98	6.1	0.96
ORF7a	RAB1B	5.09	4.78	0.96
ORF7a	IPI:IPI00163849	4.55	4.41	0.96
ORF7a	ATP13A1	6.01	4.15	0.95
ORF7a	AGPAT9	4	3.96	0.94
ORF7a	NOTCH2	8.54	3.71	0.94
ORF7a	DNAJC25	4	3.96	0.94
ORF7a	STAM2	5.54	3.22	0.93
ORF7a	GJA1	5.14	3.02	0.93
ORF7a	Q6ZNF7	8.61	5.25	0.92
ORF7a	Q9Y302	6.76	3.59	0.92
ORF7a	UBXN6	5.15	2.88	0.91
ORF7a	TMCO1	7.78	4.66	0.91
ORF7a	DPY19L1	7.95	4.17	0.91
ORF7b	VAPA	19.71	11.62	1
ORF7b	ARHGAP1	20.27	19.07	1
ORF7b	LEMD3	19.86	12.06	1
ORF7b	RER1	24.54	24.14	1
ORF7b	HLA-A	19.76	18.15	1
ORF7b	CD320	10.11	8.23	1
ORF7b	C9JSZ5	17.77	17.23	1
ORF7b	CYP51A1	17.77	15.83	1
ORF7b	HM13	11.2	10.59	1
ORF7b	A8MWT9	23.99	23.33	1
ORF7b	SCD5	9.4	9.17	1
ORF7b	HMOX2	59.52	59.35	1
ORF7b	UGT8	30.04	29.77	1
ORF7b	STIM1	15.46	9.56	1
ORF7b	BNIP1	12.61	11.97	1
ORF7b	VAPB	33.63	17.64	1
ORF7b	TEX264	14.8	7.34	1
ORF7b	WDR41	24.9	14.6	1
ORF7b	C9J742	19.41	18.6	1
ORF7b	IGF2R	21.87	21.23	1
ORF7b	EMD	16.07	8.2	1
ORF7b	SNX3	10.34	10.19	1
ORF7b	STX10	13.74	13.32	1
ORF7b	CISD2	11.45	7.94	1
ORF7b	UBE2J1	12.42	12.1	1
ORF7b	VTI1B	13.19	12.84	1
ORF7b	SLC1A5	12.22	7.47	1
ORF7b	SYNGR3	7.49	7.3	1
ORF7b	B4DMK0	10.62	10.54	1
ORF7b	B4DF33	11.98	10.7	1
ORF7b	STX12	14.41	13.37	1
ORF7b	CKAP4	82.89	81.58	1
ORF7b	JAGN1	10.03	9.3	1
ORF7b	ERGIC1	8.39	8.21	1
ORF7b	DNAJB12	13.36	10.71	1
ORF7b	GPR180	11.71	8	1
ORF7b	BSG	19.99	17.87	1
ORF7b	FKBP8	16.64	16.49	1
ORF7b	PREB	25.98	24.97	1
ORF7b	RAB23	11.59	10.56	1
ORF7b	RAB7A	37.01	22.9	1
ORF7b	MTDH	26.21	14.19	1
ORF7b	SRPR	15.48	12.98	1
ORF7b	ATP6AP1	31.1	31.09	1
ORF7b	SSR1	14.6	14.17	1
ORF7b	AUP1	17.86	14.07	1
ORF7b	SPCS2	25.29	18.87	1
ORF7b	UBXN4	20.58	13.77	1
ORF7b	SGTA	18.98	15.84	1
ORF7b	SLITRK5	11.36	11	1
ORF7b	SLC19A1	10.19	9.25	1
ORF7b	SEC61B	7.93	4.87	1
ORF7b	SCAMP3	11.36	11	1
ORF7b	SH3GLB2	7.12	5.72	1
ORF7b	CCDC47	63.45	47.42	1
ORF7b	VMA21	11.75	11.31	1
ORF7b	ABHD12	13.06	10.67	1
ORF7b	ARL6IP5	22.23	22.15	1
ORF7b	ADAM9	24.49	24.28	1
ORF7b	KIAA1715	22.22	21.22	1
ORF7b	A8MUM5	13.61	9.98	1
ORF7b	EFNB1	16.29	16.28	1
ORF7b	ITGB1	50.53	50.48	1
ORF7b	B4DEI4	22.26	14.34	1
ORF7b	BCAP31	15.32	9.13	1
ORF7b	MMGT1	24.1	23.25	1
ORF7b	CLCC1	39.65	24.96	1
ORF7b	TMEM109	19.68	19.37	1
ORF7b	CAMLG	22.66	20.29	1
ORF7b	TMEM214	26.89	21.59	1
ORF7b	PLD3	15.05	12.7	1
ORF7b	EMC7	14.76	14.1	1
ORF7b	APP	15.35	14.14	1
ORF7b	NUP35	15.79	11.27	1
ORF7b	USE1	9.48	8.96	1
ORF7b	UBL4A	44.74	44.32	1
ORF7b	ACBD3	10.5	9.64	1
ORF7b	PVRL2	29.38	29.06	1
ORF7b	RABL3	20.94	20.78	1
ORF7b	DNAJC1	35.99	35.94	1
ORF7b	TMEM41B	17.68	14.77	1
ORF7b	TMEM9	13.78	13.65	1
ORF7b	SPINT2	11.63	11.5	1
ORF7b	B7Z4S4	51.9	51.63	1
ORF7b	LRRC59	11.5	7.51	1
ORF7b	SRPRB	19.34	13.86	1
ORF7b	AGPAT6	10.34	10.14	1
ORF7b	SLC38A1	28.05	27.45	1
ORF7b	RPL10A	12.27	10.02	1
ORF7b	TMX1	87.79	87.77	1
ORF7b	TMEM209	8.96	6.09	1
ORF7b	ZMPSTE24	17.26	16.92	1
ORF7b	WAC	12.89	10.5	1
ORF7b	CENPH	7.96	7.79	1
ORF7b	LMNA	8.46	7.94	0.99
ORF7b	O75396	5.67	4.59	0.99
ORF7b	ESYT1	7.78	5.02	0.99
ORF7b	KTN1	7.93	6.24	0.99
ORF7b	TMX3	7.92	7.58	0.99
ORF7b	DCTN2	9.41	6.94	0.99
ORF7b	YIF1A	8.8	6.21	0.99
ORF7b	C9JBS9	6.79	5.59	0.99
ORF7b	EMC2	7.12	6.11	0.99
[truncated: 422 more rows]

## Sheet: Unique interactors
Bait	Gene Name	Fold Change A	Fold Change B	Saint Score
M	SNX27	21.09	20.8	1
M	ZRANB1	13.94	13.45	1
M	ACOT1	16.6	12.9	1
M	TBC1D5	17.06	12.6	1
M	SHMT2	16.29	11.83	1
M	B2RTQ6	11.22	11.18	1
M	RAB32	11.21	11.12	1
M	Q86W91	11.22	10.88	1
M	ATPAF1	10.87	10.86	1
M	EHD1	10.88	10.83	1
M	SNX17	13.69	10.7	1
M	PYCR1	10.87	10.69	1
M	SNX6	14.23	10.61	1
M	CACHD1	10.53	10.49	1
M	B4DW44	10.19	10.16	1
M	ZFYVE16	15.55	8.99	1
M	CLPX	10.89	8.77	1
M	A7E2U9	8.84	8.74	1
M	ITM2B	9.19	8.59	1
M	RAB13	10.76	8.56	1
M	VIPAS39	9.18	8.54	1
M	SLC38A2	8.84	8.33	1
M	SCARB1	8.16	7.88	1
M	EHD4	7.81	7.79	1
M	ZFYVE20	8.15	7.75	1
M	ZDHHC20	7.47	7.45	1
M	STX16	7.47	7.45	1
M	MTHFD2	7.47	7.25	1
M	KIAA1467	7.47	7.24	1
M	NDUFAF2	7.13	6.93	1
M	NOS1AP	6.45	6.37	1
M	FAM177A1	6.45	6.33	1
M	SSBP1	6.45	6.18	1
M	OCRL	8.23	6.17	1
M	STX8	6.11	6.05	1
M	TRMT10C	8.65	5.96	1
M	SLC20A1	6.11	5.95	1
M	A6N865	6.11	5.95	1
M	MRPS31	6.44	5.84	0.99
M	HSPD1	6.64	5.67	1
M	APPL1	6.12	5.62	0.99
M	VAMP4	5.76	5.61	1
M	CDC6	7.81	5.52	1
M	B4DKH5	8.04	5.43	1
M	HSPA9	10.15	5.37	1
M	PLEKHA1	5.43	5.33	1
M	ANTXR1	5.42	5.33	1
M	VPS33B	5.42	5.33	1
M	KIRREL	5.43	5.28	1
M	GORAB	5.43	5.28	1
M	ATP7A	5.43	5.28	1
M	GGA1	5.42	5.28	1
M	SH3D19	8.3	4.95	1
M	PLK1	8.79	4.93	1
M	TBC1D23	5.43	4.84	0.99
M	RAB27A	4.74	4.72	1
M	ALDH3A2	6.63	4.59	1
M	EGFR	4.74	4.55	0.99
M	SPRY1	4.74	4.55	0.99
M	ANKRD27	4.74	4.55	0.99
M	LZTR1	4.4	4.38	1
M	STX7	4.4	4.29	0.99
M	DAG1	4.4	4.29	0.99
M	PRKD3	7.19	4.25	1
M	ITSN2	4.41	4.23	0.99
M	VANGL1	4.41	4.23	0.99
M	ATP5C1	6.01	4.05	1
M	A8K2P8	4.41	4.04	0.98
M	PIK3C2A	7.08	4	1
M	GABARAPL2	4.06	3.98	0.99
M	MRPL12	4.06	3.98	0.99
M	C2CD5	4.06	3.98	0.99
M	KIAA1671	5	3.9	1
M	GLS	6.87	3.72	0.99
M	WDR11	3.72	3.69	0.99
M	KHNYN	3.72	3.69	0.99
M	BMP2K	3.73	3.69	0.99
M	LATS1	6.35	3.68	1
M	SCYL2	5.25	3.67	1
M	ARL1	4.51	3.62	1
M	VPS54	3.73	3.61	0.98
M	SDK2	4.45	3.52	1
M	KIDINS220	5.84	3.52	1
M	A8MZ15	6.22	3.5	1
M	STXBP5	4.3	3.48	0.99
M	PKP2	7.29	3.44	0.99
M	PKN2	4.92	3.42	1
M	DDX39A	4.21	3.42	1
M	PVRL3	3.38	3.35	0.98
M	C9J1M5	3.38	3.35	0.98
M	USP33	3.38	3.35	0.98
M	FAM135A	3.39	3.35	0.98
M	TFAM	3.38	3.35	0.98
M	AP4M1	3.39	3.35	0.98
M	AP2M1	3.38	3.35	0.98
M	TPD52L2	6.26	3.25	1
M	PELO	3.7	3.2	0.97
M	A8MXJ0	3.72	3.1	0.99
M	UNC5B	3.04	3.04	0.97
M	RAB6A	3.04	3.04	0.97
M	ZFYVE27	3.04	3.04	0.97
M	C9J7H3	3.04	3.04	0.97
M	STX3	3.04	3.04	0.97
M	CD99	3.04	3.04	0.97
M	CCDC8	3.68	3.03	0.99
M	HSPE1	5.94	3.01	1
M	EPN1	3.98	2.99	0.99
M	TAB2	4.83	2.92	1
M	SNX4	5.36	2.89	0.96
M	RAB6B	4.44	2.87	1
M	STAM	4.79	2.81	0.97
M	AP1G1	3.25	2.75	0.94
M	ZC3HAV1	4.1	2.69	0.97
M	GGA2	4.83	2.66	0.98
M	VPS13C	4.64	2.62	0.95
M	ARFGAP1	4.11	2.54	0.99
M	TRIM4	3.05	2.53	0.97
M	CCDC138	3.23	2.39	0.95
M	TTK	3.28	2.37	1
M	NDRG3	4.64	2.32	0.97
M	INPP5F	3.89	2.29	0.96
M	TRAFD1	3.59	2.26	0.97
M	PYCR2	4.23	2.23	0.95
M	SYNJ1	4.26	2.19	0.94
M	DVL2	4.22	2.1	0.93
M	EPB41L2	3.64	2.07	0.95
M	SNX5	3.2	2.06	0.99
M	SLC16A1	3.23	1.96	0.94
M	KEAP1	3.41	1.95	0.9
N	G3BP2	26.48	16.65	1
N	YBX1	13.09	12.87	1
N	UPF1	21.95	12.83	1
N	TWF1	14.13	11.84	1
N	MEX3A	9.87	9.31	1
N	CSNK2B	9.37	9	1
N	USP10	11.43	7.88	1
N	NAA30	7.05	6.67	0.99
N	TWF2	11.58	6.5	0.99
N	Q6PK69	6.9	5.78	1
N	CCNB2	6.09	5.72	0.98
N	CSNK1D	9.57	5.48	1
N	TXLNA	5.79	5.45	0.98
N	HBS1L	9.54	5.23	1
N	IGF2BP2	5.19	4.89	0.97
N	Q7Z739	8.65	4.82	1
N	DDX6	6.44	4.8	1
N	SETD3	4.73	4.7	0.98
N	THUMPD3	6.6	4.7	0.97
N	ADRBK1	7.29	4.54	0.99
N	RIPK1	6.52	4.41	0.97
N	FAM98A	4.28	4.24	0.97
N	FERMT2	8.21	4	0.99
N	LSM14B	5.68	3.88	0.99
N	UNK	6.26	3.81	0.98
N	PUM2	4.6	3.54	0.99
N	ATXN2	5.5	3.34	1
N	CSDE1	5.78	3.31	0.96
N	TXLNG	4.97	3.21	0.95
N	SPATS2L	4.93	3.21	0.92
N	CHORDC1	5.56	3.08	0.95
N	YTHDF2	4.6	3.07	0.99
N	EFHD1	5.3	3.06	0.93
N	CAPZA1	4.86	3.05	0.94
N	Q96GF2	5.74	3.01	0.92
N	PDCD5	5.22	2.99	0.9
N	CHMP2B	5.21	2.84	0.94
N	AP3S1	5.67	2.75	0.92
N	RPS6KB1	4.77	2.5	0.93
NSP1	EIF3A	35.44	27.43	1
NSP1	EIF3B	27.68	25.43	1
NSP1	EIF3G	17.72	10.51	1
NSP1	RPS10	8.33	5.79	1
NSP1	POLA1	4.77	4.06	1
NSP1	PRRC2B	4.34	3.51	1
NSP1	RPS3	4.04	3.2	1
NSP1	GLUL	4.81	4.69	0.92
NSP1	MKRN2	4.08	2.97	0.92
NSP1	GSTM3	4.66	4.39	0.91
NSP1	LDHB	5.11	3.09	0.91
NSP2	KIAA1598	6.44	5.01	1
NSP2	DCTN4	4.94	4.62	0.98
NSP2	TRIP4	3.85	3.8	0.96
NSP2	ZC3H15	4.04	2.95	0.94
NSP2	C4AMC7	3.57	3.47	0.94
NSP2	FGFR1OP	5.74	3.86	0.91
NSP2	RPSA	6.07	3.44	0.9
NSP5	WDHD1	7.94	5.78	1
NSP5	PIP4K2C	5.29	4.58	0.98
NSP5	CWC22	5.76	3.38	0.98
NSP5	FKBP5	3.83	2.84	0.97
NSP5	BCL9	3.66	3.51	0.96
NSP5	ZMYM4	5.74	3.09	0.96
NSP5	CDKN2AIP	4.85	2.38	0.92
NSP5	CAP1	5.3	2.32	0.9
NSP9	ASF1B	4.21	2.62	1
NSP9	CDCA5	4.61	2.87	1
NSP9	MED8	6.78	6.58	1
NSP9	USP39	7.87	4.26	1
NSP9	NSMCE2	4.62	3.75	1
NSP9	MAP7D2	4.26	2.42	1
NSP9	HNRNPUL1	5.27	3.5	1
NSP9	SSRP1	4.47	2.73	1
NSP9	IRF2BP1	4.7	3.22	1
NSP9	EIF3H	3.76	2.53	1
NSP9	ALYREF	3.83	3.78	1
NSP9	ZC3H14	3.67	2.69	1
NSP9	DPH7	6.6	6.58	1
NSP9	VPS72	6.92	6.6	1
NSP9	HNRNPR	2.62	2.09	1
NSP9	ETFB	3.97	3.33	1
NSP9	MAX	4.72	4.41	1
NSP9	PPAT	3.68	3.14	1
NSP9	RACGAP1	5.53	3.44	1
NSP9	NUSAP1	5.39	3.29	1
NSP9	ARHGDIA	3.88	2.38	1
NSP9	GTF2B	3.55	2.44	0.99
NSP9	PPID	4.35	2.56	0.99
NSP9	GPS2	3.23	3.21	0.99
NSP9	MRFAP1	3.23	3.21	0.99
NSP9	AATF	4.21	3.98	0.99
NSP9	KHDRBS1	3.47	2.03	0.99
NSP9	DDX41	5.84	3.38	0.99
NSP9	ZCCHC9	3.23	3.21	0.99
NSP9	HNRNPDL	2.76	1.87	0.99
NSP9	KPNA3	4.11	2.9	0.99
NSP9	PINX1	4.79	2.52	0.99
NSP9	SYF2	4.37	2.6	0.99
NSP9	KIN	4.21	3.98	0.99
NSP9	RBM6	7.56	3.58	0.99
NSP9	DSN1	3.64	2.47	0.99
NSP9	C9J424	3.99	3.06	0.99
NSP9	MEA1	4.06	3.92	0.99
NSP9	CLIC1	4.04	2.67	0.99
NSP9	DAZAP1	3.82	2.92	0.99
NSP9	GABPB1	3.59	3.47	0.99
NSP9	DGCR14	4.43	2.37	0.99
NSP9	BCAS2	4.35	3.29	0.99
NSP9	NUDCD2	3.55	2.58	0.99
NSP9	STAU1	3.71	2.2	0.99
NSP9	GDI2	3.57	2.66	0.98
NSP9	EIF2B2	2.98	2.94	0.98
NSP9	SDCBP	4.24	2.21	0.98
NSP9	ZFR	3.5	1.76	0.98
NSP9	HDGF	3.51	1.93	0.98
NSP9	ZBTB9	3.06	1.93	0.98
NSP9	C4P0D4	3.79	2.94	0.98
NSP9	BCL10	3.33	2.32	0.98
NSP9	HMGB2	2.93	2.92	0.98
NSP9	NANP	2.98	2.94	0.98
NSP9	DNTTIP2	3.56	1.98	0.98
NSP9	MKI67IP	3.39	2.32	0.98
NSP9	Q05CP8	3.42	3.31	0.98
NSP9	PHC2	2.99	2.94	0.98
NSP9	C9JGX8	2.74	2.31	0.98
NSP9	LYPLAL1	3.07	2.24	0.98
NSP9	PSME1	2.93	2.92	0.98
NSP9	POLDIP3	2.73	1.69	0.98
NSP9	ZCCHC8	3.9	3.63	0.98
NSP9	NOP16	2.66	2.15	0.98
NSP9	LIN28B	2.98	2.94	0.98
NSP9	B4DNA0	4.33	2.85	0.98
NSP9	UBAP1	2.6	2.11	0.98
NSP9	WBP11	4.21	1.97	0.97
NSP9	DHX16	3.49	1.84	0.97
NSP9	PEX19	2.44	2.05	0.97
NSP9	NDC80	3.21	1.81	0.97
NSP9	H2AFY	3.65	2.27	0.97
NSP9	PPP1R10	3.43	1.97	0.97
NSP9	RAD51AP1	2.35	1.88	0.97
NSP9	EFTUD2	3.75	1.92	0.97
NSP9	TTC4	3.66	2.16	0.97
NSP9	TJP1	3.78	1.98	0.97
NSP9	OTUD5	3.38	1.83	0.97
NSP9	G6PC3	2.69	2.68	0.97
NSP9	PRC1	3.21	2.1	0.97
NSP9	RPLP0	2.67	1.83	0.96
NSP9	A8MUW3	4.05	2.63	0.96
NSP9	CHEK1	2.83	1.92	0.96
NSP9	PAICS	3.57	2.19	0.96
NSP9	C18orf25	3.62	2.47	0.96
NSP9	ZNF207	3.5	1.95	0.96
NSP9	RBM12	3.26	1.7	0.95
NSP9	THOC3	4.14	2.8	0.95
NSP9	UFD1L	3.09	2.01	0.95
NSP9	RBM10	3.24	1.75	0.95
NSP9	CWF19L1	3.41	1.71	0.94
NSP9	B4DJE2	2.72	2.06	0.94
NSP9	SRSF10	3.09	2.2	0.94
NSP9	PFDN2	3.32	1.96	0.94
NSP9	KIAA0907	3.17	1.89	0.93
NSP9	HS1BP3	2.86	1.76	0.93
NSP9	Q7Z722	2.61	1.63	0.93
NSP9	ZNF830	2.91	1.72	0.92
NSP9	CIAPIN1	3.15	1.78	0.92
NSP9	LARP4	2.73	1.8	0.92
NSP9	DHX15	3.31	1.87	0.92
NSP9	PPIA	3.8	2.39	0.92
NSP9	LIMA1	2.73	1.73	0.92
NSP9	FAM195A	2.43	1.74	0.91
NSP9	MEF2D	3.1	1.46	0.91
NSP9	SUGP1	2.95	1.64	0.91
NSP9	PRKAR2A	2.71	1.77	0.91
NSP9	CXXC1	3.02	1.81	0.91
NSP9	WIZ	2.8	1.52	0.9
NSP9	ATG4C	2.41	1.59	0.9
NSP9	BPNT1	2.79	1.58	0.9
NSP9	ZFP36L2	2.39	1.69	0.9
NSP9	CAPZB	2.56	1.7	0.9
NSP14	CACUL1	7.57	7.47	1
NSP14	AHCY	9.07	6.87	1
NSP14	PMPCA	6.74	6.72	1
NSP14	RBM14-RBM4;RBM1...	4.11	3.51	1
NSP14	MRPL37	5.16	3.22	0.99
NSP14	PITRM1	4.81	3.47	0.9
NSP14	YEATS4	5.96	3.34	0.9
NSP15	XIAP	8.62	8.5	1
NSP15	B2R960	6.44	6.18	1
NSP15	KIAA1143	6.75	5.6	1
NSP15	DNAJC17	5.7	5.57	1
NSP15	CACYBP	8.84	4.85	1
NSP15	TMSB10	4.69	4.42	0.99
NSP15	WDR45B	3.9	3.84	0.98
NSP15	CDX2	3.51	3.48	0.97
NSP15	MPHOSPH6	3.5	3.47	0.97
NSP15	CKS2	3.16	3.16	0.96
NSP15	NUDT3	3.16	3.16	0.96
NSP15	NUP43	3.16	3.16	0.96
NSP15	MZT2A	3.54	2.94	0.98
NSP15	FAM122B	3.48	2.86	0.97
NSP15	C15orf38-AP3S2;...	5.24	2.75	0.99
NSP15	IGBP1	4.21	2.67	0.92
NSP15	CDC25C	3.68	2.64	0.92
NSP15	C2orf49	3.36	2.63	0.97
NSP15	PBK	3.73	2.5	0.93
NSP15	C20orf27	4.07	2.44	0.91
NSP15	CCAR1	3.99	2.42	0.94
NSP15	Q5RLJ0	3.83	2.4	0.91
NSP15	NELFA	4.15	2.33	0.95
NSP15	NUCKS1	3.44	2.24	0.92
NSP15	CCDC85C	4.49	2.17	0.95
NSP15	NUDT11	3.82	2.16	0.91
NSP15	BUD31	3.25	2.13	0.98
NSP15	CD2BP2	3.72	2	0.93
NSP15	RP9	3.24	1.91	0.92
ORF3a	PSRC1	15.74	14.95	1
ORF3a	B7Z649	10.34	10.23	1
ORF3a	VPS39	10.74	9.3	0.98
ORF3a	JUP	12.26	8.61	1
ORF3a	MCM10	13.53	8.35	1
ORF3a	ATP6V1B2	6.01	5.81	0.98
ORF3a	EPB41	8.07	5.48	0.99
ORF3a	USP6NL	5.48	5.35	0.99
ORF3a	NEK1	6.43	3.97	0.96
ORF3a	R3HDM1	4.71	3.67	0.96
ORF3a	NCK2	6.1	3.3	0.9
ORF3a	NCK1	5.55	2.92	0.93
ORF3b	GSE1	22.37	14.62	1
ORF3b	JMJD1C	9.52	9.28	1
ORF3b	SAP130	6.38	6.25	1
ORF3b	GPATCH8	10.62	5.85	1
ORF3b	EPHB2	5.75	5.41	0.98
ORF3b	SIX4	6.06	4.83	0.98
ORF3b	ETV3	4.78	4.73	0.98
ORF3b	ZNF318	7.32	4.45	0.96
ORF3b	QKI	4.17	4	0.97
ORF3b	ARID1B	3.96	3.17	0.98
ORF3b	NCOR2	4.4	2.78	0.98
ORF3b	UBN2	4.11	2.7	0.9
ORF3b	TLE3	3.73	2.32	0.95
ORF6	USO1	18.96	11.77	1
ORF6	POM121	6.77	4.79	1
ORF6	COG2	25.78	18.89	1
ORF6	SEC13	5.17	5.13	1
ORF6	SENP2	6.75	5.53	1
ORF6	NUP214	6.94	3.75	1
ORF6	COG4	23.57	23.46	1
ORF6	FAM114A2	9.91	5.77	1
ORF6	CCDC22	39.14	38.6	1
ORF6	SYNE2	6.73	6.55	1
ORF6	GLE1	16.27	10.19	1
ORF6	RAE1	12.36	12.17	1
ORF6	LSG1	4.32	3.68	1
ORF6	RHBDD3	8.34	8.22	1
ORF6	MCM3AP	4.8	3.09	1
ORF6	COG1	8.94	6.51	1
ORF6	NUP98	6.06	5.28	1
ORF6	POM121C	3.92	3.31	1
ORF6	GOLGA2	5.89	5.84	1
ORF6	NXF1	5.41	4.59	1
ORF6	AHCTF1	8.18	5.3	1
ORF6	SEC16A	3.48	2.82	1
ORF6	MYCBP2	6.01	3.78	1
ORF6	PSMC3	6.84	3.52	0.99
ORF6	AKAP12	6.38	5.66	0.98
ORF6	TRIM47	4.38	4.11	0.98
ORF6	SLC30A7	3.74	2.75	0.97
ORF6	ARPC1A	3.7	2.63	0.96
ORF6	FBXL20	3.28	3.25	0.96
ORF6	LMNB1	2.96	2.96	0.94
ORF6	PCNXL3	2.96	2.96	0.94
ORF6	WDR44	4.35	2.18	0.94
ORF6	COPG2	3.7	2.49	0.93
ORF6	Q68D75	3.07	2.18	0.9
ORF6	SALL2	3.28	2.25	0.9
ORF6	SNRPB	3.27	2.47	0.9
ORF7a	STT3B	14.27	7.68	1
ORF7a	DNAJC16	10.19	9.79	1
ORF7a	TMEM59	19.16	16.69	1
ORF7a	IPI:IPI00166468	6.33	5.71	0.98
ORF7a	A8MWB7	13	10	0.98
ORF7a	PSAP	10.98	6.1	0.96
ORF7a	IPI:IPI00163849	4.55	4.41	0.96
ORF7a	DNAJC25	4	3.96	0.94
ORF7a	DPY19L1	7.95	4.17	0.91
ORF7b	CD320	10.11	8.23	1
ORF7b	JAGN1	10.03	9.3	1
ORF7b	ATP6AP1	31.1	31.09	1
ORF7b	VMA21	11.75	11.31	1
ORF7b	SPINT2	11.63	11.5	1
ORF7b	CENPH	7.96	7.79	1
ORF7b	LMNA	8.46	7.94	0.99
ORF7b	TMX3	7.92	7.58	0.99
ORF7b	C9JBS9	6.79	5.59	0.99
ORF7b	EMC2	7.12	6.11	0.99
ORF7b	EPHB4	7.64	7.32	0.98
ORF7b	SNRPB2	9.17	7.78	0.98
ORF7b	ORMDL1	10.22	8.81	0.98
ORF7b	ARL6IP6	7.84	7.05	0.98
ORF7b	ZDHHC3	5.53	5.53	0.97
ORF7b	SCAMP2	6.08	6	0.97
ORF7b	P0C7T9	6.22	4.77	0.97
ORF7b	EFNB2	5.46	5.37	0.96
ORF7b	NSDHL	7.27	3.94	0.91
ORF7b	CCNB1	6.24	3.43	0.9
ORF8	KDELC2	19.82	16.86	1
ORF8	B3GALTL	9.23	9.11	1
ORF8	SLIT2	13.79	9.69	1
ORF8	KDELC1	5.82	5.75	1
ORF8	ERO1LB	5.63	3.3	1
ORF8	STC2	21.48	18.39	1
ORF8	COL18A1	8.98	8.19	1
ORF8	A0SY05	5.98	5.69	1
ORF8	QSOX2	7.92	7.89	1
ORF8	PDIA3	11	5.47	1
ORF8	Q860I7	8.47	7.2	1
ORF8	SDF2L1	6.78	6.77	1
ORF8	MGAT2	8.86	7.58	1
ORF8	GALNT2	13.04	7.71	1
ORF8	NUCB1	12.15	10.1	1
ORF8	TMEM30A	7.39	6.8	1
ORF8	PDIA6	5.41	3.76	1
ORF8	ATP1B3	7.28	6.21	0.99
ORF8	LMAN1	5.41	5	0.99
ORF8	P4HA1	5.48	3.08	0.99
ORF8	B3GNT1	5.43	4.18	0.99
ORF8	NPC2	5.08	4.95	0.99
ORF8	CRTAP	7.28	4.02	0.98
ORF8	AGA	4.46	4.25	0.97
ORF8	TGFB1	5.98	5.19	0.97
ORF8	ACACB	7.1	5.42	0.97
ORF8	GLB1	4.46	4.25	0.97
ORF8	COL4A2	5.13	4.56	0.97
ORF8	CNPY3	4.86	4.78	0.97
ORF8	PIGK	3.67	2.98	0.96
ORF8	GNS	4.28	3.88	0.95
ORF8	MCCC1	4.93	3.07	0.94
ORF8	UTS2	4.3	2.68	0.93
ORF8	TMED9	3.95	2.93	0.91
ORF9b	B3KPI5	6.4	6.18	1
ORF9b	PPM1G	6.42	4.32	1
ORF9b	BRIP1	3.81	2.31	1
ORF9b	OCIAD1	11.66	6.95	1
ORF9b	FAM84B	9.13	7.87	1
ORF9b	B4E3G8	9.58	7.83	1
ORF9b	CISD1	5.35	5.24	1
ORF9b	ATP5B	14.35	9.26	1
ORF9b	PSAT1	3.65	3.12	0.99
ORF9b	BCORL1	3.84	2.53	0.99
ORF9b	NFRKB	4.15	3.44	0.99
ORF9b	PPM1B	4.26	4.03	0.98
ORF9b	LIN54	3.71	2.11	0.97
ORF9b	USP30	3.07	2.46	0.97
ORF9b	C11orf30	3.5	2.33	0.96
ORF9b	RNASEH2A	2.9	2.88	0.95
ORF9b	ZNF552	3.71	2.08	0.95
ORF9b	CENPJ	2.62	2.17	0.94
ORF9b	A8MXH7	4.51	2.93	0.94
ORF9b	DCP1B	3.6	2.1	0.93
ORF9b	CENPF	3.02	2.02	0.93
ORF9b	ZNF148	4.61	2.44	0.91
ORF9c	TMEM201	5.58	3.91	1
ORF9c	B4DQS4	10.37	8.66	1
ORF9c	ATF6	17.26	17.05	1
ORF9c	KIAA0922	5.68	5.52	0.99
ORF9c	NUP88	5.59	4.06	0.99
ORF9c	SSR3	4.74	4.66	0.96
ORF9c	43891	4.34	4.31	0.96
ORF9c	CCDC107	4.39	4.33	0.96
ORF9c	B4DEE5	4.81	4.67	0.96
ORF9c	B5MD66	6.54	3.55	0.95
ORF9c	EMC3	4.37	4.22	0.94
ORF9c	COPB2	4.33	2.94	0.93
ORF9c	ENDOD1	3.95	3.9	0.93
ORF10	GLA	6.9	3.98	0.92
ORF10	ERLIN2	6.68	6.57	1
ORF10	TAPBP	4.55	4.43	0.95
ORF10	B4DR82	4.19	4.11	0.94
ORF10	MOV10	4.55	4.43	0.95
ORF10	PBXIP1	9.52	8.96	1
ORF10	B4DKW5	4.57	4.54	0.98
ORF10	SEL1L	5.3	4.98	0.95
ORF10	EXT2	8.49	8.36	1
ORF10	PCYOX1	9.19	8.63	1

## Sheet: M
PROTID	GENE	M_FC_A	M_FC_B	M_SP	M_iREF	IP_M-3	IP_M-2	IP_M-1	IP_eGFPMed-3	IP_eGFPMed-2	IP_eGFPMed-1	IP_eGFPLow-3	IP_eGFPLow-2	IP_eGFPLow-1	IP_eGFPHigh-3	IP_eGFPHigh-2	IP_eGFPHigh-1
P11717	IGF2R	215.2	215.1	1	0	204	207	218	0	0	0	0	0	0	0	0	0
P02786	TFRC	43.56	43.48	1	0	38	44	43	0	0	0	0	0	0	0	0	0
Q96A33	CCDC47	43.22	42.88	1	0	34	45	45	0	0	0	0	0	0	0	0	0
P08240	SRPR	46.2	39.59	1	0	47	52	46	0	1	0	0	0	0	0	0	0
P82094	TMF1	39.16	38.84	1	0	42	31	39	0	0	0	0	0	0	0	0	0
Q8TBA6	GOLGA5	39.16	38.81	1	0	38	31	43	0	0	0	0	0	0	0	0	0
O14828	SCAMP3	37.77	37.74	1	0	38	36	34	0	0	0	0	0	0	0	0	0
P05556	ITGB1	36.07	36.01	1	0	32	37	34	0	0	0	0	0	0	0	0	0
B4DFP5	B4DFP5	35.41	35.04	1	0	40	28	33	0	0	0	0	0	0	0	0	0
Q07960	ARHGAP1	33.34	33.13	1	0	36	32	27	0	0	0	0	0	0	0	0	0
Q14126	DSG2	51.06	32.91	1	0	58	74	71	0	3	0	0	0	0	1	0	0
O60493	SNX3	29.94	29.83	1	0	25	29	31	0	0	0	0	0	0	0	0	0
P51809	VAMP7	28.92	28.92	1	0	27	27	28	0	0	0	0	0	0	0	0	0
A0AVL1	ADAM9	27.57	27.51	1	0	26	24	28	0	0	0	0	0	0	0	0	0
B4DII8	APP	28.61	27.49	1	0	34	17	30	0	0	0	0	0	0	0	0	0
O75976	CPD	26.19	26.17	1	0	25	26	23	0	0	0	0	0	0	0	0	0
Q9H2H9	SLC38A1	25.87	25.65	1	0	22	22	29	0	0	0	0	0	0	0	0	0
O94979	SEC31A	38.52	25.51	1	0	64	59	46	1	2	0	0	0	0	1	1	0
Q6NUQ4	TMEM214	29.99	24.54	1	0	34	33	29	0	0	0	0	1	0	0	0	0
Q96KC8	DNAJC1	24.49	24.48	1	0	22	24	23	0	0	0	0	0	0	0	0	0
O60749	SNX2	40.84	23.61	1	0	106	112	114	3	1	3	0	0	0	5	1	3
Q9H2J7	SLC6A15	26.11	22.22	1	0	29	27	25	1	0	0	0	0	0	0	0	0
Q15643	TRIP11	22.44	22.18	1	0	18	26	19	0	0	0	0	0	0	0	0	0
Q7KZI7	MARK2	26.24	22.11	1	0	26	28	28	0	0	0	0	0	0	1	0	0
Q658P3	STEAP3	22.11	22.11	1	0	21	20	21	0	0	0	0	0	0	0	0	0
Q96EY1	DNAJA3	21.44	21.38	1	0	19	19	22	0	0	0	0	0	0	0	0	0
P50851	LRBA	34.16	21.18	1	0	61	64	59	2	1	0	1	3	1	0	0	0
Q96L92	SNX27	21.09	20.8	1	0	15	22	22	0	0	0	0	0	0	0	0	0
Q9H2G3	Q9H2G3	21.08	20.41	1	0	25	21	13	0	0	0	0	0	0	0	0	0
B5M451	B5M451	20.41	20.34	1	0	21	17	19	0	0	0	0	0	0	0	0	0
Q6P1N0	CC2D1A	25.33	20.07	1	0	32	28	22	0	0	0	0	0	0	0	1	0
O95487	SEC24B	29.06	19.89	1	0	99	95	105	3	5	2	0	1	1	5	3	3
P30519	HMOX2	19.73	19.62	1	0	21	18	16	0	0	0	0	0	0	0	0	0
Q9H3N1	TMX1	19.73	19.37	1	0	23	18	14	0	0	0	0	0	0	0	0	0
P32019	INPP5B	20.09	19.04	1	0	13	15	28	0	0	0	0	0	0	0	0	0
Q99755	PIP5K1A	18.7	18.59	1	0	15	20	17	0	0	0	0	0	0	0	0	0
O60499	STX10	18.37	18.19	1	0	14	17	20	0	0	0	0	0	0	0	0	0
Q9UEU0	VTI1B	18.02	18.02	1	0	17	17	16	0	0	0	0	0	0	0	0	0
Q8IZA0	KIAA0319L	17.69	17.66	1	0	17	15	17	0	0	0	0	0	0	0	0	0
P49757	NUMB	17.69	17.66	1	0	17	15	17	0	0	0	0	0	0	0	0	0
B4DMK0	B4DMK0	18.02	17.49	1	0	20	19	11	0	0	0	0	0	0	0	0	0
O15126	O15126	24.17	16.31	1	0	29	35	26	0	2	0	0	0	0	0	0	1
P41440	SLC19A1	15.98	15.89	1	0	17	14	13	0	0	0	0	0	0	0	0	0
Q92692	PVRL2	16.33	15.89	1	0	11	14	20	0	0	0	0	0	0	0	0	0
P15260	IFNGR1	14.95	14.86	1	0	12	16	13	0	0	0	0	0	0	0	0	0
Q16850	CYP51A1	14.97	14.75	1	0	17	11	13	0	0	0	0	0	0	0	0	0
Q86Y82	STX12	14.61	14.38	1	0	10	16	14	0	0	0	0	0	0	0	0	0
Q8IV08	PLD3	16.23	13.77	1	0	17	13	19	0	1	0	0	0	0	0	0	0
Q16880	UGT8	13.6	13.56	1	0	13	11	13	0	0	0	0	0	0	0	0	0
Q9NRW7	VPS45	18.78	13.54	1	0	20	26	19	0	0	1	0	0	1	0	0	0
Q00587	CDC42EP1	13.59	13.54	1	0	11	14	12	0	0	0	0	0	0	0	0	0
Q9H3P7	ACBD3	13.6	13.54	1	0	14	12	11	0	0	0	0	0	0	0	0	0
Q15058	KIF14	19.9	13.51	1	0	34	40	39	2	1	1	0	0	0	3	1	1
Q587I9	SFT2D3	13.59	13.47	1	0	11	15	11	0	0	0	0	0	0	0	0	0
Q9HAD4	WDR41	20.71	13.47	1	0	20	31	28	0	0	0	0	0	0	2	1	0
Q9UGI0	ZRANB1	13.94	13.45	1	0	8	14	16	0	0	0	0	0	0	0	0	0
Q9P0T7	TMEM9	13.61	13.44	1	0	15	10	12	0	0	0	0	0	0	0	0	0
Q9BXF6	RAB11FIP5	13.59	13.34	1	0	9	15	13	0	0	0	0	0	0	0	0	0
C9JSZ5	C9JSZ5	13.25	12.9	1	0	8	14	14	0	0	0	0	0	0	0	0	0
Q86TX2	ACOT1	16.6	12.9	1	0	9	26	16	0	0	0	0	0	1	0	0	0
Q8NFQ8	TOR1AIP2	12.91	12.81	1	0	10	14	11	0	0	0	0	0	0	0	0	0
Q5HYI8	RABL3	12.91	12.81	1	0	10	14	11	0	0	0	0	0	0	0	0	0
B7UEF4	ABL2	16.53	12.74	1	0	39	32	29	1	1	1	1	1	0	3	1	1
Q9Y2U8	LEMD3	20.95	12.72	1	0	30	30	28	0	0	1	0	2	1	0	0	0
Q92609	TBC1D5	17.06	12.6	1	0	21	14	22	1	0	0	0	0	0	1	0	0
Q9Y5M8	SRPRB	17.46	12.47	1	0	16	18	26	0	0	0	0	1	1	0	0	0
Q9P0L0	VAPA	20.64	12.28	1	0	34	25	29	0	0	0	0	0	0	1	1	2
O95297	MPZL1	12.24	12.21	1	0	11	10	12	0	0	0	0	0	0	0	0	0
B3KU87	SLC30A6	12.24	12.21	1	0	11	10	12	0	0	0	0	0	0	0	0	0
Q9HD26	GOPC	15.49	12.17	1	0	12	17	20	0	0	0	0	0	0	0	1	0
A8MWT9	A8MWT9	12.24	12.15	1	0	9	12	12	0	0	0	0	0	0	0	0	0
P49069	CAMLG	12.24	12.12	1	0	9	11	13	0	0	0	0	0	0	0	0	0
Q96S66	CLCC1	19.25	11.98	1	0	39	27	38	0	0	1	0	1	0	1	2	2
Q9NU19	TBC1D22B	11.9	11.89	1	0	10	11	11	0	0	0	0	0	0	0	0	0
O14639	ABLIM1	14.19	11.86	1	0	12	14	17	0	0	0	0	0	0	1	0	0
P34897	SHMT2	16.29	11.83	1	0	19	18	19	0	1	0	0	0	0	0	1	0
B4DEI4	B4DEI4	18.17	11.79	1	0	28	37	34	0	2	1	0	0	0	2	1	2
P10316	HLA-A	11.9	11.63	1	0	14	10	8	0	0	0	0	0	0	0	0	0
O43752	STX6	11.9	11.63	1	0	14	8	10	0	0	0	0	0	0	0	0	0
P51149	RAB7A	18.72	11.57	1	0	16	34	23	1	2	0	0	0	1	0	0	0
B2RTQ6	B2RTQ6	11.22	11.18	1	0	9	10	11	0	0	0	0	0	0	0	0	0
Q13637	RAB32	11.21	11.12	1	0	8	11	11	0	0	0	0	0	0	0	0	0
Q8N4V1	MMGT1	11.22	11.12	1	0	11	8	11	0	0	0	0	0	0	0	0	0
Q6ZNF7	Q6ZNF7	15.22	11.02	1	0	17	20	15	0	0	1	0	0	0	1	0	0
Q86W91	Q86W91	11.22	10.88	1	0	14	8	8	0	0	0	0	0	0	0	0	0
Q5TC12	ATPAF1	10.87	10.86	1	0	10	10	9	0	0	0	0	0	0	0	0	0
Q9H4M9	EHD1	10.88	10.83	1	0	11	9	9	0	0	0	0	0	0	0	0	0
Q15036	SNX17	13.69	10.7	1	0	10	18	15	0	0	0	0	0	0	0	1	0
P32322	PYCR1	10.87	10.69	1	0	11	11	7	0	0	0	0	0	0	0	0	0
Q9UNH7	SNX6	14.23	10.61	1	0	13	15	19	0	1	0	0	0	1	0	0	0
Q13162	PRDX4	10.54	10.52	1	0	10	9	9	0	0	0	0	0	0	0	0	0
Q5VU97	CACHD1	10.53	10.49	1	0	8	10	10	0	0	0	0	0	0	0	0	0
Q9Y679	AUP1	13.02	10.49	1	0	29	19	18	0	1	1	1	0	1	1	1	1
O95292	VAPB	19.83	10.4	1	0	30	36	37	0	0	1	0	0	0	3	0	3
B4DPX1	B4DPX1	10.54	10.22	1	0	7	8	13	0	0	0	0	0	0	0	0	0
Q969X5	ERGIC1	10.2	10.16	1	0	9	8	10	0	0	0	0	0	0	0	0	0
B4DW44	B4DW44	10.19	10.16	1	0	8	9	10	0	0	0	0	0	0	0	0	0
Q5SQN1	SNAP47	10.2	10.16	1	0	9	8	10	0	0	0	0	0	0	0	0	0
Q13190	STX5	19.83	10.05	1	0	49	49	55	0	0	2	0	0	0	6	3	3
Q6IAA8	LAMTOR1	10.19	9.88	1	0	12	9	6	0	0	0	0	0	0	0	0	0
Q15836	VAMP3	9.85	9.84	1	0	8	9	9	0	0	0	0	0	0	0	0	0
Q9BSJ8	ESYT1	15.05	9.77	1	0	63	62	68	8	6	3	1	0	2	5	2	5
Q9H2G9	BLZF1	9.85	9.77	1	0	9	10	7	0	0	0	0	0	0	0	0	0
Q13586	STIM1	15.79	9.76	1	0	28	20	28	2	2	0	0	0	0	2	0	1
Q13596	SNX1	17.34	9.42	1	0	86	82	84	4	8	5	0	0	0	10	7	2
Q07065	CKAP4	9.52	9.34	1	0	10	6	9	0	0	0	0	0	0	0	0	0
A6NJB3	A6NJB3	9.17	9.17	1	0	8	8	8	0	0	0	0	0	0	0	0	0
Q92575	UBXN4	13.66	9	1	0	18	12	20	0	1	0	0	0	0	1	0	1
Q7Z3T8	ZFYVE16	15.55	8.99	1	0	29	18	20	1	2	0	0	0	0	0	0	2
P55011	SLC12A2	9.52	8.93	1	0	13	5	7	0	0	0	0	0	0	0	0	0
P07947	YES1	9.16	8.92	1	0	7	11	6	0	0	0	0	0	0	0	0	0
O95486	SEC24A	16.83	8.86	1	0	33	35	31	0	1	1	0	0	0	7	0	1
Q9BS26	ERP44	8.83	8.78	1	0	7	7	9	0	0	0	0	0	0	0	0	0
O76031	CLPX	10.89	8.77	1	0	13	12	8	0	0	0	0	1	0	0	0	0
A7E2U9	A7E2U9	8.84	8.74	1	0	9	6	8	0	0	0	0	0	0	0	0	0
Q9Y287	ITM2B	9.19	8.59	1	0	9	4	11	0	0	0	0	0	0	0	0	0
P35613	BSG	9.19	8.59	1	0	9	4	11	0	0	0	0	0	0	0	0	0
P51153	RAB13	10.76	8.56	1	0	6	15	11	0	0	0	0	0	1	0	0	0
Q86UL3	AGPAT6	8.83	8.56	1	0	5	8	10	0	0	0	0	0	0	0	0	0
Q9H9C1	VIPAS39	9.18	8.54	1	0	13	6	5	0	0	0	0	0	0	0	0	0
Q9UID3	VPS51	11.58	8.53	1	0	13	10	15	0	0	0	0	0	0	2	0	0
B4DZZ0	ARL6IP5	8.49	8.48	1	0	7	7	8	0	0	0	0	0	0	0	0	0
Q6WKZ4	RAB11FIP1	15.89	8.39	1	0	32	28	33	1	0	1	0	0	0	4	3	0
Q96QD8	SLC38A2	8.84	8.33	1	0	12	5	6	0	0	0	0	0	0	0	0	0
Q5VV42	CDKAL1	11.95	8.25	1	0	22	27	29	1	4	0	1	1	1	1	2	1
Q9Y6Y8	SEC23IP	12.48	8.2	1	0	90	80	95	6	12	5	4	2	4	14	6	5
P14625	HSP90B1	11.8	8.17	1	0	75	80	77	10	8	2	8	9	8	5	1	3
Q9C0E8	KIAA1715	8.15	8.11	1	0	6	8	7	0	0	0	0	0	0	0	0	0
P29966	MARCKS	10.83	8.09	1	0	9	13	13	0	1	0	0	0	0	1	0	0
Q15005	SPCS2	10.81	8.05	1	0	17	20	21	1	1	2	1	0	0	1	1	1
C9J742	C9J742	9.84	8.05	0.99	0	2	14	10	0	0	0	0	0	0	0	0	0
B4DKL4	LSR	8.16	7.98	1	0	9	5	7	0	0	0	0	0	0	0	0	0
O00161	SNAP23	10.55	7.93	1	0	11	10	13	0	1	0	0	0	0	1	0	0
Q8WTV0	SCARB1	8.16	7.88	1	0	6	5	10	0	0	0	0	0	0	0	0	0
Q9UJ41	RABGEF1	11.65	7.86	1	0	24	12	23	1	1	1	0	0	0	1	1	2
C9J3L8	SSR1	8.15	7.81	1	0	4	8	9	0	0	0	0	0	0	0	0	0
Q9H223	EHD4	7.81	7.79	1	0	6	7	7	0	0	0	0	0	0	0	0	0
Q5T9L3	WLS	7.81	7.79	1	0	6	7	7	0	0	0	0	0	0	0	0	0
Q8TCT9	HM13	7.81	7.75	1	0	8	6	6	0	0	0	0	0	0	0	0	0
Q9H1K0	ZFYVE20	8.15	7.75	1	0	10	7	4	0	0	0	0	0	0	0	0	0
Q9Y5Z9	UBIAD1	7.81	7.75	1	0	8	6	6	0	0	0	0	0	0	0	0	0
Q14574	DSC3	7.81	7.75	1	0	6	6	8	0	0	0	0	0	0	0	0	0
P22059	OSBP	8.16	7.7	1	0	5	5	11	0	0	0	0	0	0	0	0	0
Q2TB82	ZDHHC20	7.47	7.45	1	0	7	6	6	0	0	0	0	0	0	0	0	0
O14662	STX16	7.47	7.45	1	0	6	6	7	0	0	0	0	0	0	0	0	0
Q96CN9	GCC1	7.82	7.41	1	0	10	4	6	0	0	0	0	0	0	0	0	0
P00374	DHFR	7.47	7.4	1	0	7	5	7	0	0	0	0	0	0	0	0	0
Q04721	NOTCH2	15.21	7.31	1	0	36	33	38	0	1	2	0	0	0	4	5	0
P13995	MTHFD2	7.47	7.25	1	0	9	5	5	0	0	0	0	0	0	0	0	0
Q06481	APLP2	7.48	7.25	1	0	5	5	9	0	0	0	0	0	0	0	0	0
A2RU67	KIAA1467	7.47	7.24	1	0	4	7	8	0	0	0	0	0	0	0	0	0
Q8N5K1	CISD2	10.36	7.24	1	0	21	17	14	1	1	2	0	1	0	1	1	0
Q8N3F8	MICALL1	10.47	6.98	1	0	14	12	12	0	0	1	0	0	0	2	0	0
Q9ULC3	RAB23	7.14	6.97	1	0	7	4	7	0	0	0	0	0	0	0	0	0
O43166	SIPA1L1	7.14	6.97	1	0	7	4	7	0	0	0	0	0	0	0	0	0
Q9BY48	SLC30A5	7.13	6.96	1	0	4	7	7	0	0	0	0	0	0	0	0	0
Q8N183	NDUFAF2	7.13	6.93	1	0	8	6	4	0	0	0	0	0	0	0	0	0
A8MUM5	A8MUM5	9.21	6.86	1	0	36	43	45	4	4	3	4	3	3	6	5	1
Q8WVM8	SCFD1	10.65	6.83	1	0	59	47	53	9	5	1	9	4	3	3	1	4
B4DZ88	KTN1	8.45	6.77	1	0	10	6	9	0	0	1	0	0	0	0	0	0
Q96SK2	TMEM209	9.75	6.72	1	0	11	11	12	1	1	0	0	0	1	0	0	0
P61006	RAB8A	6.78	6.66	1	0	6	7	4	0	0	0	0	0	0	0	0	0
Q9HDC5	JPH1	9.59	6.48	1	0	12	12	10	1	1	1	0	0	0	0	0	0
Q9Y394	DHRS7	6.78	6.43	1	0	3	8	6	0	0	0	0	0	0	0	0	0
O14965	AURKA	9.46	6.43	1	0	16	11	11	1	0	0	1	0	0	0	1	1
Q9BVC6	TMEM109	6.45	6.43	1	0	5	6	5	0	0	0	0	0	0	0	0	0
B7ZLF5	NOS1AP	6.45	6.37	1	0	4	6	6	0	0	0	0	0	0	0	0	0
Q8N128	FAM177A1	6.45	6.33	1	0	7	5	4	0	0	0	0	0	0	0	0	0
Q08378	GOLGA3	6.45	6.33	1	0	5	4	7	0	0	0	0	0	0	0	0	0
C9JXZ5	VAMP8	6.44	6.33	1	0	5	7	4	0	0	0	0	0	0	0	0	0
Q15758	SLC1A5	10.33	6.27	1	0	24	14	18	3	2	0	0	2	1	0	0	1
Q04837	SSBP1	6.45	6.18	1	0	3	6	7	0	0	0	0	0	0	0	0	0
Q01968	OCRL	8.23	6.17	1	0	59	38	50	6	10	4	3	4	4	5	5	6
IPI:IPI00796237	IPI:IPI00796237	6.11	6.05	1	0	6	5	4	0	0	0	0	0	0	0	0	0
Q9H0U4	RAB1B	6.11	6.05	1	0	4	6	5	0	0	0	0	0	0	0	0	0
Q9UNK0	STX8	6.11	6.05	1	0	6	5	4	0	0	0	0	0	0	0	0	0
Q9ULE6	PALD1	10.84	6.04	1	0	24	22	21	2	1	3	0	0	0	4	0	1
Q7L0Y3	TRMT10C	8.65	5.96	1	0	45	33	30	3	3	3	2	6	6	3	2	2
C9J4X4	C9J4X4	6.11	5.95	1	0	4	4	7	0	0	0	0	0	0	0	0	0
Q8WUM9	SLC20A1	6.11	5.95	1	0	4	4	7	0	0	0	0	0	0	0	0	0
A6N865	A6N865	6.11	5.95	1	0	7	4	4	0	0	0	0	0	0	0	0	0
A7BI36	A7BI36	6.45	5.95	1	0	9	3	4	0	0	0	0	0	0	0	0	0
B2ZZ91	B2ZZ91	6.1	5.87	1	0	3	7	5	0	0	0	0	0	0	0	0	0
Q92665	MRPS31	6.44	5.84	0.99	0	8	6	2	0	0	0	0	0	0	0	0	0
Q6GYA4	Q6GYA4	5.77	5.75	1	0	5	4	5	0	0	0	0	0	0	0	0	0
P10809	HSPD1	6.64	5.67	1	0	282	244	288	47	61	37	41	45	47	32	27	33
B4DF33	B4DF33	5.77	5.62	1	0	6	3	5	0	0	0	0	0	0	0	0	0
Q9UKG1	APPL1	6.12	5.62	0.99	0	6	2	7	0	0	0	0	0	0	0	0	0
O75379	VAMP4	5.76	5.61	1	0	5	6	3	0	0	0	0	0	0	0	0	0
Q9NP61	ARFGAP3	10.45	5.61	1	0	30	28	28	3	2	2	0	0	0	6	4	0
O15155	BET1	5.76	5.52	1	0	3	7	4	0	0	0	0	0	0	0	0	0
Q99741	CDC6	7.81	5.52	1	0	11	9	5	0	0	0	2	0	0	0	0	0
Q86UE4	MTDH	10.09	5.46	1	0	30	38	35	2	3	2	0	0	0	9	3	4
Q12986	NFX1	9.35	5.45	1	0	20	23	19	1	2	1	0	0	0	4	3	1
B4DKH5	B4DKH5	8.04	5.43	1	0	16	18	17	3	2	2	0	0	1	2	0	2
Q9Y5Y0	FLVCR1	5.43	5.41	1	0	5	4	4	0	0	0	0	0	0	0	0	0
P61009	SPCS3	5.43	5.41	1	0	4	4	5	0	0	0	0	0	0	0	0	0
Q8WU79	SMAP2	9.92	5.38	1	0	23	22	28	1	0	2	0	0	0	3	4	3
Q9H792	PEAK1	9.58	5.38	1	0	10	16	16	2	0	0	0	1	0	0	2	0
P38646	HSPA9	10.15	5.37	1	0	28	31	36	3	9	0	1	2	6	2	0	0
Q86V85	GPR180	7.87	5.34	1	0	9	11	7	2	0	0	0	0	1	0	0	0
Q5BJD5	TMEM41B	6.43	5.34	1	0	6	5	7	0	0	0	1	0	0	0	0	0
Q9HB21	PLEKHA1	5.43	5.33	1	0	3	5	5	0	0	0	0	0	0	0	0	0
Q9H6X2	ANTXR1	5.42	5.33	1	0	5	5	3	0	0	0	0	0	0	0	0	0
Q9H267	VPS33B	5.42	5.33	1	0	5	5	3	0	0	0	0	0	0	0	0	0
Q96J84	KIRREL	5.43	5.28	1	0	6	3	4	0	0	0	0	0	0	0	0	0
Q5T7V8	GORAB	5.43	5.28	1	0	3	4	6	0	0	0	0	0	0	0	0	0
Q3SXY8	ARL13B	5.43	5.28	1	0	6	4	3	0	0	0	0	0	0	0	0	0
Q04656	ATP7A	5.43	5.28	1	0	6	4	3	0	0	0	0	0	0	0	0	0
B0QYR6	GGA1	5.42	5.28	1	0	4	6	3	0	0	0	0	0	0	0	0	0
Q96AG4	LRRC59	7.95	5.21	1	0	36	36	36	3	9	5	1	3	3	3	2	5
Q8NEN9	PDZD8	5.43	5.1	0.99	0	6	2	5	0	0	0	0	0	0	0	0	0
Q9H6E4	CCDC134	5.43	5.1	0.99	0	6	2	5	0	0	0	0	0	0	0	0	0
Q6ZNB6	NFXL1	5.43	5.1	0.99	0	5	2	6	0	0	0	0	0	0	0	0	0
P08195	SLC3A2	9.82	5.06	1	0	141	113	125	11	11	15	0	1	0	27	22	18
Q15464	SHB	8.12	5.02	1	0	8	12	15	1	1	0	0	1	0	0	2	0
Q9Y2L5	TRAPPC8	5.09	5.02	1	0	4	3	5	0	0	0	0	0	0	0	0	0
Q96DZ1	ERLEC1	5.08	5.02	1	0	4	5	3	0	0	0	0	0	0	0	0	0
O43615	TIMM44	6.45	5.01	0.67	0	11	4	1	0	0	0	0	0	0	0	0	0
Q9P0L2	MARK1	9.05	4.95	1	0	12	14	16	2	0	0	2	0	0	0	2	0
Q9Y6I9	TEX264	9.86	4.95	1	0	20	21	24	0	0	1	0	0	0	4	3	3
Q5HYK7	SH3D19	8.3	4.95	1	0	10	7	15	0	0	0	0	0	0	3	0	1
P53350	PLK1	8.79	4.93	1	0	27	21	24	5	6	0	1	3	1	3	0	0
Q9NYU2	UGGT1	8.47	4.91	1	0	12	11	13	0	0	0	1	2	2	0	0	0
B4DR55	B4DR55	7.52	4.91	1	0	38	34	38	7	6	5	9	1	2	4	3	1
O15173	PGRMC2	5.09	4.9	1	0	3	3	6	0	0	0	0	0	0	0	0	0
Q8NDI1	EHBP1	8.84	4.9	1	0	23	24	26	3	1	1	0	0	0	6	3	3
O94991	SLITRK5	5.09	4.9	1	0	6	3	3	0	0	0	0	0	0	0	0	0
P18031	PTPN1	8.56	4.89	1	0	61	81	68	4	8	9	3	1	2	14	14	9
Q9NUY8	TBC1D23	5.43	4.84	0.99	0	8	3	2	0	0	0	0	0	0	0	0	0
O15269	SPTLC1	5.08	4.84	0.99	0	2	5	5	0	0	0	0	0	0	0	0	0
O00264	PGRMC1	7.76	4.83	1	0	8	13	8	0	1	0	0	0	1	2	0	0
P00387	CYB5R3	5.6	4.81	1	0	5	5	5	0	1	0	0	0	0	0	0	0
Q96KG9	SCYL1	7	4.73	1	0	28	28	27	7	4	1	2	1	2	4	3	5
P51159	RAB27A	4.74	4.72	1	0	4	4	3	0	0	0	0	0	0	0	0	0
Q14318	FKBP8	4.74	4.72	1	0	4	4	3	0	0	0	0	0	0	0	0	0
Q96RT1	ERBB2IP	6.88	4.65	1	0	9	9	5	0	2	0	0	0	0	1	0	0
Q12923	PTPN13	6.82	4.6	1	0	10	7	6	0	1	0	0	0	0	2	0	0
P51648	ALDH3A2	6.63	4.59	1	0	10	7	4	0	0	1	0	0	0	1	0	0
Q9C0B5	ZDHHC5	4.75	4.56	0.99	0	2	4	5	0	0	0	0	0	0	0	0	0
P00533	EGFR	4.74	4.55	0.99	0	4	5	2	0	0	0	0	0	0	0	0	0
O43609	SPRY1	4.74	4.55	0.99	0	2	5	4	0	0	0	0	0	0	0	0	0
Q96NW4	ANKRD27	4.74	4.55	0.99	0	5	4	2	0	0	0	0	0	0	0	0	0
B4DP57	NUP35	5.96	4.52	1	0	13	11	11	1	0	1	2	1	1	1	1	2
P49674	CSNK1E	6.27	4.5	1	0	34	43	35	3	4	6	5	3	4	10	5	6
Q14677	CLINT1	9.06	4.49	1	0	95	94	96	10	6	11	0	0	0	18	17	21
Q9GZM5	YIPF3	5.1	4.45	0.67	0	6	1	5	0	0	0	0	0	0	0	0	0
Q8N6H7	ARFGAP2	7.69	4.44	1	0	37	45	40	11	11	4	0	0	1	8	3	5
O60292	SIPA1L3	6.88	4.43	1	0	10	8	11	0	0	0	0	0	2	1	1	1
P50402	EMD	8.7	4.42	1	0	25	33	33	0	4	5	0	0	0	7	5	2
B4DKA3	B4DKA3	7.82	4.4	1	0	45	36	53	7	7	7	0	0	0	5	7	10
Q12893	TMEM115	4.41	4.38	1	0	3	3	4	0	0	0	0	0	0	0	0	0
P98172	EFNB1	4.4	4.38	1	0	3	4	3	0	0	0	0	0	0	0	0	0
Q8N653	LZTR1	4.4	4.38	1	0	3	4	3	0	0	0	0	0	0	0	0	0
O15400	STX7	4.4	4.29	0.99	0	2	4	4	0	0	0	0	0	0	0	0	0
Q14118	DAG1	4.4	4.29	0.99	0	4	4	2	0	0	0	0	0	0	0	0	0
O94806	PRKD3	7.19	4.25	1	0	8	10	11	0	1	0	2	0	0	2	0	0
Q9NZM3	ITSN2	4.41	4.23	0.99	0	5	3	2	0	0	0	0	0	0	0	0	0
Q8TAA9	VANGL1	4.41	4.23	0.99	0	2	3	5	0	0	0	0	0	0	0	0	0
P52594	AGFG1	6.66	4.21	1	0	15	17	17	2	1	2	1	0	0	2	3	3
P36542	ATP5C1	6.01	4.05	1	0	8	8	8	2	0	0	1	1	1	0	0	0
A8K2P8	A8K2P8	4.41	4.04	0.98	0	6	2	2	0	0	0	0	0	0	0	0	0
O00443	PIK3C2A	7.08	4	1	0	16	11	13	5	1	0	0	0	0	1	1	2
P60520	GABARAPL2	4.06	3.98	0.99	0	4	3	2	0	0	0	0	0	0	0	0	0
P52815	MRPL12	4.06	3.98	0.99	0	4	3	2	0	0	0	0	0	0	0	0	0
Q86YS7	C2CD5	4.06	3.98	0.99	0	4	3	2	0	0	0	0	0	0	0	0	0
C9JG41	ITM2C	4.06	3.98	0.99	0	2	4	3	0	0	0	0	0	0	0	0	0
Q5TCX8	Q5TCX8	4.06	3.98	0.99	0	4	3	2	0	0	0	0	0	0	0	0	0
Q9HCU5	PREB	4.07	3.98	0.99	0	2	3	4	0	0	0	0	0	0	0	0	0
Q5BJH7	YIF1B	4.07	3.98	0.99	0	3	2	4	0	0	0	0	0	0	0	0	0
Q9Y3P4	RHBDD3	4.4	3.97	0.67	0	5	4	1	0	0	0	0	0	0	0	0	0
P21281	ATP6V1B2	4.4	3.97	0.67	0	5	4	1	0	0	0	0	0	0	0	0	0
Q9H6H4	REEP4	5.33	3.95	0.99	0	6	5	5	0	0	0	0	0	2	0	0	0
Q9BY89	KIAA1671	5	3.9	1	0	57	45	54	15	12	7	13	8	7	14	6	8
B2RD81	B2RD81	5.16	3.89	1	0	5	4	6	1	1	0	0	0	0	0	0	0
P51572	BCAP31	6.66	3.82	1	0	8	13	5	0	1	0	0	0	0	1	2	0
O75113	N4BP1	5.78	3.82	1	0	13	13	15	1	2	3	1	0	1	3	2	1
P17302	GJA1	6.31	3.82	1	0	20	19	22	1	2	0	6	3	5	1	1	3
Q9NXW2	DNAJB12	4.81	3.81	1	0	3	6	4	0	0	0	0	0	0	0	0	1
Q86Y07	VRK2	6.53	3.79	1	0	8	10	9	0	0	0	3	0	1	0	0	1
A6NGW1	YIF1A	5.12	3.75	1	0	5	8	8	0	0	1	1	1	1	0	0	1
P04792	HSPB1	4.06	3.74	0.67	0	4	4	1	0	0	0	0	0	0	0	0	0
P24390	KDELR1	5.43	3.73	0.67	0	0	4	9	0	0	0	0	0	0	0	0	0
O94925	GLS	6.87	3.72	0.99	0	9	16	17	3	0	1	2	4	1	0	0	0
O96013	PAK4	5.21	3.71	1	0	12	21	15	2	2	3	1	2	2	2	3	3
Q9NW15	ANO10	3.72	3.69	0.99	0	3	3	2	0	0	0	0	0	0	0	0	0
Q9BZH6	WDR11	3.72	3.69	0.99	0	2	3	3	0	0	0	0	0	0	0	0	0
Q8IUH5	ZDHHC17	3.73	3.69	0.99	0	3	2	3	0	0	0	0	0	0	0	0	0
Q96K37	SLC35E1	3.72	3.69	0.99	0	2	3	3	0	0	0	0	0	0	0	0	0
IPI:IPI00791301	IPI:IPI00791301	3.73	3.69	0.99	0	3	2	3	0	0	0	0	0	0	0	0	0
O15037	KHNYN	3.72	3.69	0.99	0	2	3	3	0	0	0	0	0	0	0	0	0
Q13585	GPR50	3.73	3.69	0.99	0	3	2	3	0	0	0	0	0	0	0	0	0
Q9NSY1	BMP2K	3.73	3.69	0.99	0	3	2	3	0	0	0	0	0	0	0	0	0
Q8TAT6	NPLOC4	4.07	3.69	0.66	0	3	1	5	0	0	0	0	0	0	0	0	0
B7Z2T5	B7Z2T5	5.36	3.68	1	0	46	61	48	14	11	8	11	16	10	4	3	5
O95835	LATS1	6.35	3.68	1	0	18	18	14	5	1	1	0	2	0	2	4	1
Q9Y6R0	NUMBL	6.13	3.67	1	0	7	8	9	0	0	2	0	0	0	1	1	0
Q6P3W7	SCYL2	5.25	3.67	1	0	23	28	24	8	6	4	3	0	2	5	3	6
P48444	ARCN1	7.28	3.67	1	0	62	52	54	7	7	5	0	1	0	18	11	12
C9JQ13	C9JQ13	5.06	3.64	0.99	0	6	6	3	0	0	0	0	0	1	1	0	0
P40616	ARL1	4.51	3.62	1	0	3	4	5	0	0	0	0	0	0	0	0	1
Q9NZC7	WWOX	4.59	3.62	0.99	0	2	4	6	0	0	0	1	0	0	0	0	0
O43761	SYNGR3	3.73	3.61	0.98	0	2	2	4	0	0	0	0	0	0	0	0	0
Q9BWL3	C1orf43	3.73	3.61	0.98	0	4	2	2	0	0	0	0	0	0	0	0	0
Q9P1Q0	VPS54	3.73	3.61	0.98	0	4	2	2	0	0	0	0	0	0	0	0	0
P49006	MARCKSL1	5.7	3.57	1	0	14	9	14	1	2	1	0	1	0	3	3	1
Q05BJ5	STIM2	4.07	3.53	0.66	0	6	2	1	0	0	0	0	0	0	0	0	0
Q58EX2	SDK2	4.45	3.52	1	0	4	5	3	0	0	0	0	0	0	0	1	0
Q9ULH0	KIDINS220	5.84	3.52	1	0	15	7	11	0	3	2	1	0	2	0	0	2
A8MZ15	A8MZ15	6.22	3.5	1	0	28	24	25	5	7	5	1	0	1	3	7	1
Q5T5C0	STXBP5	4.3	3.48	0.99	0	4	5	2	0	0	0	0	0	0	1	0	0
A6NHQ2	FBLL1	3.72	3.47	0.66	0	1	4	3	0	0	0	0	0	0	0	0	0
O14966	RAB7L1	3.72	3.47	0.66	0	3	4	1	0	0	0	0	0	0	0	0	0
Q8WXE9	STON2	3.73	3.47	0.66	0	4	1	3	0	0	0	0	0	0	0	0	0
Q13492	PICALM	5.97	3.46	1	0	22	19	26	5	4	6	0	0	0	3	5	3
O00213	APBB1	5.97	3.45	1	0	17	21	16	5	6	1	0	0	2	5	0	3
A0AV37	PKP2	7.29	3.44	0.99	0	14	21	16	1	0	0	6	2	5	0	0	0
O60716	CTNND1	5.5	3.43	1	0	84	66	73	14	17	16	3	3	3	21	15	22
Q16513	PKN2	4.92	3.42	1	0	37	36	38	16	10	6	7	6	2	4	4	8
O00148	DDX39A	4.21	3.42	1	0	4	3	4	0	0	1	0	0	0	0	0	0
O75410	TACC1	4.79	3.42	0.97	0	7	3	4	0	0	0	0	0	0	2	0	0
Q86XL3	ANKLE2	4.35	3.41	1	0	42	56	39	16	10	5	10	12	11	11	9	6
P06493	CDK1	4.84	3.38	1	0	15	20	17	4	4	4	1	2	1	6	2	2
P48729	CSNK1A1	5.21	3.37	1	0	6	7	5	0	0	0	0	1	0	1	1	0
Q9NQS3	PVRL3	3.38	3.35	0.98	0	3	2	2	0	0	0	0	0	0	0	0	0
C9J1M5	C9J1M5	3.38	3.35	0.98	0	3	2	2	0	0	0	0	0	0	0	0	0
Q9BX67	JAM3	3.39	3.35	0.98	0	2	2	3	0	0	0	0	0	0	0	0	0
Q8TEY7	USP33	3.38	3.35	0.98	0	3	2	2	0	0	0	0	0	0	0	0	0
Q9P2D6	FAM135A	3.39	3.35	0.98	0	2	2	3	0	0	0	0	0	0	0	0	0
Q92896	GLG1	3.38	3.35	0.98	0	3	2	2	0	0	0	0	0	0	0	0	0
Q00059	TFAM	3.38	3.35	0.98	0	3	2	2	0	0	0	0	0	0	0	0	0
O00189	AP4M1	3.39	3.35	0.98	0	2	2	3	0	0	0	0	0	0	0	0	0
Q96CW1	AP2M1	3.38	3.35	0.98	0	2	3	2	0	0	0	0	0	0	0	0	0
O95721	SNAP29	5.8	3.32	1	0	26	41	32	5	10	4	0	0	0	9	9	7
Q6PL24	TMED8	4.41	3.31	0.67	0	0	4	6	0	0	0	0	0	0	0	0	0
Q7L804	RAB11FIP2	4.76	3.27	0.99	0	5	6	4	0	0	0	0	0	0	0	2	0
O43399	TPD52L2	6.26	3.25	1	0	28	34	31	4	5	3	0	0	0	7	8	9
Q9BRX2	PELO	3.7	3.2	0.97	0	6	7	8	2	2	1	1	1	1	1	1	1
O75886	STAM2	5.28	3.19	1	0	16	12	12	3	2	1	0	0	0	5	2	3
Q9NVZ3	NECAP2	4.69	3.17	0.95	0	6	2	6	0	0	0	0	0	0	1	0	1
Q9NPA0	EMC7	3.39	3.15	0.66	0	4	1	2	0	0	0	0	0	0	0	0	0
Q8NBN3	TMEM87A	3.39	3.15	0.66	0	1	2	4	0	0	0	0	0	0	0	0	0
Q92545	TMEM131	4.06	3.14	0.67	0	5	4	0	0	0	0	0	0	0	0	0	0
A8MXJ0	A8MXJ0	3.72	3.1	0.99	0	3	2	4	1	0	0	0	0	0	0	0	0
Q63HQ0	AP1AR	4.06	3.07	0.66	0	0	6	3	0	0	0	0	0	0	0	0	0
Q9H7E2	TDRD3	3.91	3.05	0.99	0	2	3	5	0	0	0	0	0	0	0	0	1
Q8IZJ1	UNC5B	3.04	3.04	0.97	0	2	2	2	0	0	0	0	0	0	0	0	0
P20340	RAB6A	3.04	3.04	0.97	0	2	2	2	0	0	0	0	0	0	0	0	0
Q5T4F4	ZFYVE27	3.04	3.04	0.97	0	2	2	2	0	0	0	0	0	0	0	0	0
C9J7H3	C9J7H3	3.04	3.04	0.97	0	2	2	2	0	0	0	0	0	0	0	0	0
Q13277	STX3	3.04	3.04	0.97	0	2	2	2	0	0	0	0	0	0	0	0	0
A6NIW1	CD99	3.04	3.04	0.97	0	2	2	2	0	0	0	0	0	0	0	0	0
Q9BYV8	CEP41	3.04	3.04	0.97	0	2	2	2	0	0	0	0	0	0	0	0	0
Q9H0W5	CCDC8	3.68	3.03	0.99	0	4	3	2	0	0	0	0	0	1	0	0	0
P61604	HSPE1	5.94	3.01	1	0	20	20	18	1	2	2	0	0	0	6	5	5
P53365	ARFIP2	5.35	3.01	1	0	28	29	29	3	6	7	0	0	0	8	6	10
Q9Y6I3	EPN1	3.98	2.99	0.99	0	4	3	4	0	1	0	0	0	0	1	0	0
IPI:IPI00939839	IPI:IPI00939839	4.09	2.94	0.99	0	4	4	4	0	0	0	0	0	0	1	1	0
P20674	COX5A	3.05	2.93	0.65	0	2	1	3	0	0	0	0	0	0	0	0	0
P62979	RPS27A	3.9	2.92	1	0	45	35	46	10	16	14	11	8	7	14	6	7
Q9NYJ8	TAB2	4.83	2.92	1	0	7	6	5	0	0	0	0	0	0	2	1	1
Q01974	ROR2	3.04	2.92	0.65	0	3	2	1	0	0	0	0	0	0	0	0	0
O15258	RER1	3.04	2.92	0.65	0	1	3	2	0	0	0	0	0	0	0	0	0
Q7Z3D4	LYSMD3	3.04	2.92	0.65	0	1	2	3	0	0	0	0	0	0	0	0	0
Q9Y6K0	CEPT1	3.04	2.92	0.65	0	3	2	1	0	0	0	0	0	0	0	0	0
P58335	ANTXR2	3.04	2.92	0.65	0	2	3	1	0	0	0	0	0	0	0	0	0
Q9Y385	UBE2J1	3.04	2.92	0.65	0	2	3	1	0	0	0	0	0	0	0	0	0
P63027	VAMP2	3.04	2.92	0.65	0	1	3	2	0	0	0	0	0	0	0	0	0
O75110	ATP9A	3.04	2.92	0.65	0	1	2	3	0	0	0	0	0	0	0	0	0
P27824	CANX	3.41	2.9	0.98	0	3	3	2	0	1	0	0	0	0	0	0	0
Q8IZE3	SCYL3	4.44	2.9	0.94	0	8	2	3	1	0	0	0	0	0	0	0	1
O95219	SNX4	5.36	2.89	0.96	0	8	12	8	3	5	1	0	0	0	1	0	0
Q7Z2K8	GPRIN1	4.94	2.89	0.96	0	8	7	3	1	0	0	0	0	0	2	1	0
O00400	SLC33A1	3.42	2.88	0.95	0	5	6	6	1	2	0	1	1	1	1	1	1
Q9NRW1	RAB6B	4.44	2.87	1	0	12	9	12	4	0	1	3	3	3	1	1	0
Q9Y4K4	MAP4K5	3.4	2.87	0.98	0	3	3	2	1	0	0	0	0	0	0	0	0
Q4VCS5	AMOT	4.34	2.85	1	0	22	24	28	9	9	8	0	2	1	5	6	5
Q9NUL3	STAU2	4.83	2.81	0.98	0	9	13	16	5	3	1	0	0	0	2	3	3
Q92783	STAM	4.79	2.81	0.97	0	18	27	32	8	8	4	0	0	0	9	8	5
Q9NW68	BSDC1	4.25	2.79	0.94	0	7	10	4	1	2	1	0	0	0	1	2	1
Q9HC62	SENP2	3.41	2.77	0.78	0	5	11	11	2	3	2	2	2	1	3	1	2
P53367	ARFIP1	5.12	2.76	0.96	0	8	18	18	3	1	2	0	0	0	4	4	4
O43747	AP1G1	3.25	2.75	0.94	0	32	40	48	15	18	8	12	11	13	16	7	9
Q6ULP2	AFTPH	3.39	2.75	0.66	0	4	0	3	0	0	0	0	0	0	0	0	0
B4DTG6	LSM14A	3.05	2.75	0.33	0	1	1	4	0	0	0	0	0	0	0	0	0
P20020	ATP2B1	3.05	2.75	0.33	0	4	1	1	0	0	0	0	0	0	0	0	0
Q9NR12	PDLIM7	4.94	2.72	1	0	29	23	26	4	5	8	1	0	0	6	7	8
Q7Z2W4	ZC3HAV1	4.1	2.69	0.97	0	176	183	207	50	54	47	30	19	14	78	56	60
P27448	MARK3	4.74	2.68	0.98	0	12	11	7	3	2	1	0	0	1	1	4	0
Q99640	PKMYT1	4.07	2.66	0.98	0	6	5	7	1	0	1	2	0	2	1	0	0
Q9UJY4	GGA2	4.83	2.66	0.98	0	7	9	11	1	1	0	0	0	0	1	4	2
B3KN91	B3KN91	2.7	2.66	0.65	0	2	1	2	0	0	0	0	0	0	0	0	0
A8MWB7	A8MWB7	2.7	2.66	0.65	0	2	1	2	0	0	0	0	0	0	0	0	0
Q8WUX9	CHMP7	2.7	2.66	0.65	0	2	1	2	0	0	0	0	0	0	0	0	0
Q9BUM1	G6PC3	3.38	2.65	0.66	0	0	5	2	0	0	0	0	0	0	0	0	0
Q5TIH2	SFT2D2	2.7	2.65	0.65	0	1	2	2	0	0	0	0	0	0	0	0	0
P78536	ADAM17	2.7	2.65	0.65	0	1	2	2	0	0	0	0	0	0	0	0	0
Q96J02	ITCH	2.7	2.65	0.65	0	1	2	2	0	0	0	0	0	0	0	0	0
Q96GP6	SCARF2	2.7	2.65	0.65	0	1	2	2	0	0	0	0	0	0	0	0	0
P08579	SNRPB2	2.7	2.65	0.65	0	2	2	1	0	0	0	0	0	0	0	0	0
B7ZKM9	NEO1	2.7	2.65	0.65	0	1	2	2	0	0	0	0	0	0	0	0	0
O95716	RAB3D	2.7	2.65	0.65	0	2	2	1	0	0	0	0	0	0	0	0	0
Q96IG2	FBXL20	2.7	2.65	0.65	0	2	2	1	0	0	0	0	0	0	0	0	0
Q8N9Q7	TACO1	2.7	2.65	0.65	0	2	2	1	0	0	0	0	0	0	0	0	0
Q709C8	VPS13C	4.64	2.62	0.95	0	7	7	5	4	0	1	0	0	1	0	0	0
P04843	RPN1	3.75	2.61	0.94	0	6	12	8	2	1	1	2	2	4	2	0	1
P53990	IST1	4.6	2.59	1	0	16	11	12	2	2	4	0	1	0	4	4	1
Q9Y302	Q9Y302	4.7	2.59	0.91	0	10	4	11	0	0	0	2	2	0	3	0	2
Q6NTF9	RHBDD2	3.92	2.57	0.97	0	14	8	10	3	4	3	2	0	0	4	0	3
Q5FC04	IL6ST	3.05	2.55	0.66	0	3	0	3	0	0	0	0	0	0	0	0	0
Q9BSW2	EFCAB4B	2.7	2.55	0.33	0	3	1	1	0	0	0	0	0	0	0	0	0
O95330	O95330	2.71	2.55	0.33	0	1	1	3	0	0	0	0	0	0	0	0	0
Q92738	USP6NL	2.7	2.55	0.33	0	1	3	1	0	0	0	0	0	0	0	0	0
O15127	SCAMP2	2.71	2.55	0.33	0	1	1	3	0	0	0	0	0	0	0	0	0
Q8WXH0	SYNE2	2.71	2.55	0.33	0	1	1	3	0	0	0	0	0	0	0	0	0
Q8N6T3	ARFGAP1	4.11	2.54	0.99	0	16	21	25	5	6	5	0	1	1	6	7	7
Q9C037	TRIM4	3.05	2.53	0.97	0	3	2	2	0	0	0	1	0	0	0	0	0
P42167	TMPO	3.74	2.52	0.92	0	130	127	133	44	48	33	12	19	11	49	48	43
B4DY50	B4DY50	4.45	2.49	0.97	0	15	19	21	4	2	2	2	7	10	2	2	0
IPI:IPI00844564	IPI:IPI00844564	3.04	2.49	0.66	0	0	2	4	0	0	0	0	0	0	0	0	0
P62195	PSMC5	4.14	2.48	1	0	11	14	10	0	3	4	1	3	0	2	1	4
Q8N5G2	TMEM57	4.06	2.48	0.96	0	6	3	5	2	0	0	0	0	0	1	0	1
Q8TED0	UTP15	3.1	2.48	0.65	0	4	2	1	0	1	0	0	0	0	0	0	0
O95630	STAMBP	3.89	2.47	0.99	0	5	4	4	0	0	1	0	0	0	0	1	1
P62937	PPIA	3.96	2.46	0.89	0	11	4	6	0	2	1	1	1	3	2	0	0
O14976	GAK	3.46	2.44	0.83	0	8	15	14	5	5	2	5	2	1	3	3	1
Q86V48	LUZP1	4.93	2.43	0.97	0	27	18	29	3	3	6	0	0	0	10	4	11
Q96M89	CCDC138	3.23	2.39	0.95	0	4	4	4	1	0	1	1	0	0	1	1	0
B1AKY9	ATP1A2	3.98	2.38	0.98	0	29	29	26	7	12	2	7	11	13	3	1	4
O95159	ZFPL1	3.05	2.38	0.65	0	4	1	2	0	0	0	1	0	0	0	0	0
A8K8U5	TTK	3.28	2.37	1	0	34	33	42	12	14	14	6	5	8	14	8	14
P06737	PYGL	2.76	2.37	0.34	0	93	75	73	34	40	26	28	22	30	36	28	19
Q9UGV2	NDRG3	4.64	2.32	0.97	0	25	34	37	2	5	10	0	1	2	16	6	12
C9JFR7	CYCS	2.71	2.32	0.65	0	3	0	2	0	0	0	0	0	0	0	0	0
Q9NYG2	ZDHHC3	2.36	2.32	0.32	0	1	2	1	0	0	0	0	0	0	0	0	0
Q17RS7	GEN1	2.36	2.32	0.32	0	1	2	1	0	0	0	0	0	0	0	0	0
Q5T371	ARRDC1	2.36	2.32	0.32	0	2	1	1	0	0	0	0	0	0	0	0	0
Q8N749	Q8N749	2.36	2.32	0.32	0	2	1	1	0	0	0	0	0	0	0	0	0
Q9HCE1	MOV10	2.36	2.32	0.32	0	1	2	1	0	0	0	0	0	0	0	0	0
O95210	FAM47E-STBD1	2.36	2.32	0.32	0	1	2	1	0	0	0	0	0	0	0	0	0
Q12959	DLG1	2.36	2.32	0.32	0	2	1	1	0	0	0	0	0	0	0	0	0
P52799	EFNB2	2.36	2.32	0.32	0	1	2	1	0	0	0	0	0	0	0	0	0
C9JT78	C9JT78	2.36	2.32	0.32	0	1	2	1	0	0	0	0	0	0	0	0	0
Q9NV96	TMEM30A	2.36	2.32	0.32	0	1	1	2	0	0	0	0	0	0	0	0	0
Q9NZ72	STMN3	2.36	2.32	0.32	0	1	1	2	0	0	0	0	0	0	0	0	0
O75396	O75396	2.85	2.31	0.95	0	25	21	22	8	10	8	7	10	8	6	5	5
C9J482	C9J482	2.7	2.31	0.65	0	0	2	3	0	0	0	0	0	0	0	0	0
Q9H2E6	SEMA6A	2.7	2.31	0.65	0	0	3	2	0	0	0	0	0	0	0	0	0
Q4G0F5	VPS26B	2.7	2.31	0.65	0	3	2	0	0	0	0	0	0	0	0	0	0
O00559	EBAG9	3.04	2.31	0.33	0	5	1	0	0	0	0	0	0	0	0	0	0
Q9Y6M5	SLC30A1	3.04	2.31	0.33	0	5	1	0	0	0	0	0	0	0	0	0	0
Q9Y2H2	INPP5F	3.89	2.29	0.96	0	6	3	5	0	0	2	0	0	0	1	0	1
P04181	OAT	4.01	2.27	0.83	0	10	3	7	0	3	1	3	1	1	0	0	0
O14545	TRAFD1	3.59	2.26	0.97	0	4	4	4	1	2	0	0	0	0	0	1	0
Q8N0X7	SPG20	4.25	2.26	0.76	0	21	8	16	4	8	2	0	0	0	8	2	3
Q96C36	PYCR2	4.23	2.23	0.95	0	9	7	7	2	0	0	1	3	4	0	0	0
P11021	HSPA5	3.59	2.22	0.75	0	26	35	31	8	20	4	2	3	11	15	8	4
O43426	SYNJ1	4.26	2.19	0.94	0	12	8	8	2	0	1	0	0	0	1	2	6
C9JZP9	C9JZP9	2.66	2.17	0.81	0	4	3	4	1	1	0	0	1	1	1	1	1
Q9UL26	RAB22A	2.7	2.17	0.33	0	4	1	0	0	0	0	0	0	0	0	0	0
O60504	SORBS3	2.69	2.17	0.33	0	1	4	0	0	0	0	0	0	0	0	0	0
Q9HD20	ATP13A1	3.11	2.14	0.9	0	5	7	5	3	1	1	2	1	2	0	0	1
Q96A49	SYAP1	4.45	2.12	0.91	0	10	18	20	1	6	1	0	0	0	6	8	3
P25705	ATP5A1	2.81	2.11	0.39	0	35	45	37	20	15	15	14	7	22	8	13	8
O14641	DVL2	4.22	2.1	0.93	0	9	7	5	1	3	0	0	0	0	0	4	0
B3KU62	B3KU62	3.44	2.1	0.75	0	18	23	13	3	10	6	0	0	5	9	6	3
Q14746	COG2	3.06	2.1	0.65	0	4	1	3	0	1	0	0	0	0	0	0	1
Q9H9E3	COG4	2.37	2.1	0.65	0	2	0	2	0	0	0	0	0	0	0	0	0
P36383	GJC1	2.36	2.1	0.65	0	0	2	2	0	0	0	0	0	0	0	0	0
O95067	CCNB2	2.36	2.1	0.65	0	2	2	0	0	0	0	0	0	0	0	0	0
P22087	FBL	3.12	2.09	0.69	0	11	17	22	5	7	7	3	2	8	7	2	3
O43491	EPB41L2	3.64	2.07	0.95	0	4	4	6	1	0	0	0	0	0	2	2	0
Q92890	UFD1L	3.27	2.07	0.81	0	5	3	8	2	2	0	0	0	0	2	1	2
Q9Y5X3	SNX5	3.2	2.06	0.99	0	38	36	33	9	12	9	5	6	6	16	16	14
P49755	TMED10	3.51	2.05	0.92	0	4	4	5	0	0	0	1	1	3	0	0	0
Q58A45	PAN3	2.93	2.04	0.93	0	3	2	3	0	0	0	0	0	0	0	1	1
P46087	NOP2	2.56	2.03	0.62	0	25	33	32	19	12	5	13	13	13	10	8	10
P14678	SNRPB	2.86	2.03	0.62	0	2	1	4	1	1	0	0	0	0	0	0	0
A8MZH8	PTTG1IP	2.36	2.02	0.33	0	3	1	0	0	0	0	0	0	0	0	0	0
O00203	AP3B1	2.37	2.02	0.33	0	3	0	1	0	0	0	0	0	0	0	0	0
Q6PGN9	PSRC1	2.36	2.02	0.33	0	0	3	1	0	0	0	0	0	0	0	0	0
O95081	AGFG2	2.02	2.02	0	0	1	1	1	0	0	0	0	0	0	0	0	0
Q9Y438	Q9Y438	2.02	2.02	0	0	1	1	1	0	0	0	0	0	0	0	0	0
Q9HB20	PLEKHA3	2.02	2.02	0	0	1	1	1	0	0	0	0	0	0	0	0	0
Q9NS69	TOMM22	2.02	2.02	0	0	1	1	1	0	0	0	0	0	0	0	0	0
O76082	SLC22A5	2.02	2.02	0	0	1	1	1	0	0	0	0	0	0	0	0	0
Q08379	GOLGA2	2.02	2.02	0	0	1	1	1	0	0	0	0	0	0	0	0	0
Q68CL5	TPGS2	2.02	2.02	0	0	1	1	1	0	0	0	0	0	0	0	0	0
A6NJM2	A6NJM2	2.02	2.02	0	0	1	1	1	0	0	0	0	0	0	0	0	0
Q96AP4	ZUFSP	2.02	2.02	0	0	1	1	1	0	0	0	0	0	0	0	0	0
Q8NB49	ATP11C	2.02	2.02	0	0	1	1	1	0	0	0	0	0	0	0	0	0
B3KPL1	B3KPL1	2.02	2.02	0	0	1	1	1	0	0	0	0	0	0	0	0	0
B4E2A6	B4E2A6	2.02	2.02	0	0	1	1	1	0	0	0	0	0	0	0	0	0
P22061	PCMT1	3.13	1.99	0.97	0	6	7	7	2	1	2	0	0	1	2	1	4
P14923	JUP	2.84	1.97	0.7	0	14	8	9	4	7	2	3	2	2	2	4	2
B4DFA2	NSF	3.59	1.97	0.24	0	137	149	133	41	50	42	8	3	1	73	63	59
P53985	SLC16A1	3.23	1.96	0.94	0	5	5	5	1	1	1	0	3	2	0	0	0
Q14145	KEAP1	3.41	1.95	0.9	0	12	13	8	2	4	5	0	0	0	3	5	3
O60271	SPAG9	3.28	1.92	0.85	0	8	12	10	3	6	2	0	0	0	4	2	5
A5YP36	A5YP36	2.43	1.92	0.33	0	1	3	1	0	0	0	1	0	0	0	0	0
P26196	DDX6	2.57	1.91	0.61	0	15	24	22	6	11	5	7	7	6	15	5	6
B4E255	FAM21A	3.33	1.87	0.86	0	4	5	4	0	1	0	0	0	0	4	0	1
Q9BZV1	UBXN6	3.16	1.86	0.92	0	5	3	3	0	0	0	0	0	0	1	1	2
Q9BX40	LSM14B	2.71	1.86	0.88	0	3	3	3	0	0	1	0	0	0	1	1	1
Q5T5U3	ARHGAP21	2.87	1.85	0.88	0	6	7	7	4	3	1	1	0	0	3	1	3
Q15056	EIF4H	3.17	1.85	0.85	0	7	10	9	3	3	1	0	0	0	6	3	3
P32969	RPL9	2.49	1.83	0.64	0	13	20	19	4	10	9	8	8	7	4	5	3
P00918	CA2	2.71	1.83	0.33	0	5	0	0	0	0	0	0	0	0	0	0	0
B1AL13	LZTS2	2.03	1.83	0.32	0	1	0	2	0	0	0	0	0	0	0	0	0
O43852	CALU	2.02	1.83	0.32	0	0	2	1	0	0	0	0	0	0	0	0	0
Q3BDU5	LMNA	2.02	1.83	0.32	0	2	0	1	0	0	0	0	0	0	0	0	0
Q99460	PSMD1	2.02	1.83	0.32	0	1	2	0	0	0	0	0	0	0	0	0	0
Q86SK9	SCD5	2.02	1.83	0.32	0	2	1	0	0	0	0	0	0	0	0	0	0
Q9H6A9	PCNXL3	2.02	1.83	0.32	0	2	1	0	0	0	0	0	0	0	0	0	0
Q9UI14	RABAC1	2.02	1.83	0.32	0	0	2	1	0	0	0	0	0	0	0	0	0
Q9NZ43	USE1	2.02	1.83	0.32	0	1	2	0	0	0	0	0	0	0	0	0	0
A6NJM0	EPHB2	2.02	1.83	0.32	0	0	1	2	0	0	0	0	0	0	0	0	0
B4DJ44	B4DJ44	2.02	1.83	0.32	0	0	2	1	0	0	0	0	0	0	0	0	0
Q8TCG2	PI4K2B	2.02	1.83	0.32	0	0	2	1	0	0	0	0	0	0	0	0	0
P43121	MCAM	2.02	1.83	0.32	0	0	2	1	0	0	0	0	0	0	0	0	0
Q96K30	C12orf52	2.02	1.83	0.32	0	0	1	2	0	0	0	0	0	0	0	0	0
Q5SZE1	CERS2	2.02	1.83	0.32	0	2	1	0	0	0	0	0	0	0	0	0	0
B7Z649	B7Z649	2.02	1.83	0.32	0	1	2	0	0	0	0	0	0	0	0	0	0
Q9Y666	SLC12A7	2.02	1.83	0.32	0	2	1	0	0	0	0	0	0	0	0	0	0
Q86W92	PPFIBP1	2.02	1.83	0.32	0	2	1	0	0	0	0	0	0	0	0	0	0
O95405	ZFYVE9	2.02	1.83	0.32	0	2	0	1	0	0	0	0	0	0	0	0	0
A2VDJ0	KIAA0922	2.02	1.83	0.32	0	2	1	0	0	0	0	0	0	0	0	0	0
C9J282	MIIP	2.02	1.83	0.32	0	2	0	1	0	0	0	0	0	0	0	0	0
Q9P2F8	SIPA1L2	2.73	1.82	0.77	0	4	3	2	2	1	0	0	0	1	1	0	0
Q8NC96	NECAP1	2.89	1.8	0.9	0	3	4	4	0	0	1	0	0	0	1	2	1
Q9NRY5	FAM114A2	3.11	1.8	0.68	0	8	10	3	3	4	0	0	0	0	3	2	3
Q9UPU7	TBC1D2B	2.47	1.8	0.65	0	0	2	3	1	0	0	0	0	0	0	0	0
B7Z5F9	B7Z5F9	2.16	1.8	0.32	0	1	2	1	1	0	0	0	0	0	0	0	0
Q8IVD9	NUDCD3	2.37	1.79	0.33	0	1	1	3	0	0	0	0	0	0	0	1	0
Q96GD4	AURKB	2.77	1.78	0.83	0	2	4	2	1	0	0	0	2	0	0	0	0
P11171	EPB41	2.61	1.78	0.81	0	3	2	2	0	1	0	0	0	0	2	0	0
Q68D75	Q68D75	2.51	1.77	0.66	0	6	6	4	3	3	1	1	0	3	2	0	2
A8MVW0	FAM171A2	2.45	1.76	0.86	0	2	2	2	0	0	0	0	0	0	1	1	0
Q05655	PRKCD	2.88	1.76	0.53	0	12	20	15	9	3	1	8	4	10	2	1	7
O15027	SEC16A	2.16	1.76	0	0	56	54	49	31	29	22	33	26	20	32	16	14
Q7Z434	MAVS	2.73	1.75	0.83	0	4	5	5	1	3	1	0	0	0	2	2	1
Q8IYB5	SMAP1	3.54	1.73	0.82	0	11	17	8	2	0	4	0	0	0	7	3	7
Q8TC07	TBC1D15	3.13	1.73	0.81	0	18	15	16	8	4	3	0	0	2	10	9	5
P35610	SOAT1	2.57	1.73	0.32	0	14	15	15	7	8	2	8	4	11	5	2	2
B7Z5K0	B7Z5K0	2.35	1.72	0.33	0	0	4	0	0	0	0	0	0	0	0	0	0
Q5JUN8	PRKCQ	2.36	1.72	0.33	0	4	0	0	0	0	0	0	0	0	0	0	0
B7Z5M5	B7Z5M5	2.93	1.71	0.81	0	4	4	2	2	0	0	1	0	0	2	0	0
Q9H3G5	CPVL	3.01	1.71	0.8	0	5	3	3	2	2	0	0	0	0	2	0	0
Q05048	CSTF1	2.54	1.71	0.75	0	2	2	4	1	0	0	0	0	0	1	1	1
O14654	IRS4	2.32	1.71	0	0	130	128	132	70	60	43	82	80	67	45	26	40
Q9UPQ9	TNRC6B	3.04	1.7	0.79	0	19	18	23	3	5	9	1	2	1	10	10	10
Q6PK04	CCDC137	3.28	1.7	0.24	0	71	70	66	18	26	17	3	4	1	41	37	33
Q8NFA0	USP32	2.47	1.69	0.33	0	4	1	0	1	0	0	0	0	0	0	0	0
P48651	PTDSS1	2.6	1.68	0.67	0	7	6	6	3	3	0	5	0	3	2	0	2
IPI:IPI00847300	IPI:IPI00847300	2.8	1.68	0.64	0	0	3	4	0	0	0	0	0	2	0	0	0
Q9UQN3	CHMP2B	3.06	1.67	0.82	0	16	13	15	3	5	5	0	0	0	8	8	7
Q9NNW5	WDR6	3.16	1.65	0.7	0	9	7	3	4	2	0	3	3	1	0	0	0
Q9Y217	MTMR6	2.16	1.65	0.64	0	2	2	0	0	1	0	0	0	0	0	0	0
Q13501	SQSTM1	2.95	1.64	0.74	0	7	10	6	5	4	0	0	0	0	2	4	3
Q8IWB9	TEX2	3.02	1.64	0.62	0	6	2	0	0	1	0	0	0	0	0	1	0
Q9H089	LSG1	1.97	1.64	0.26	0	24	18	13	12	9	8	9	8	8	8	7	11
P51970	NDUFA8	2.31	1.63	0.58	0	4	5	6	2	3	3	1	1	2	1	0	2
O95619	YEATS4	2.99	1.62	0.77	0	3	7	3	1	0	0	0	0	0	3	2	1
Q9UNZ2	NSFL1C	3.37	1.61	0.71	0	8	8	2	2	0	1	0	0	0	4	0	3
Q9Y399	MRPS2	2.86	1.61	0.67	0	7	10	9	2	5	2	8	3	3	0	0	0
Q86WR7	PROSER2	2.93	1.61	0.66	0	0	5	3	0	0	0	0	0	0	0	1	1
P35908	KRT2	4.04	1.61	0.51	0	24	62	5	8	23	3	12	4	6	3	3	4
Q9Y2J2	EPB41L3	2.54	1.6	0.82	0	3	3	3	0	1	1	0	0	0	1	2	0
Q96GK7	FAHD2A	2.02	1.6	0.33	0	3	0	0	0	0	0	0	0	0	0	0	0
C9JA28	SSR3	2.02	1.6	0.33	0	3	0	0	0	0	0	0	0	0	0	0	0
P29317	EPHA2	2.02	1.6	0.33	0	3	0	0	0	0	0	0	0	0	0	0	0
Q7Z4K8	TRIM46	1.68	1.6	0	0	0	1	1	0	0	0	0	0	0	0	0	0
Q5JTC6	AMER1	1.68	1.6	0	0	1	1	0	0	0	0	0	0	0	0	0	0
Q5TEC8	SMPD2	1.68	1.6	0	0	1	1	0	0	0	0	0	0	0	0	0	0
Q53EU6	AGPAT9	1.68	1.6	0	0	1	1	0	0	0	0	0	0	0	0	0	0
Q9UBP0	SPAST	1.68	1.6	0	0	1	0	1	0	0	0	0	0	0	0	0	0
Q12981	BNIP1	1.68	1.6	0	0	0	1	1	0	0	0	0	0	0	0	0	0
B4DNE4	2021-09-07	1.68	1.6	0	0	1	0	1	0	0	0	0	0	0	0	0	0
Q5XWD3	Q5XWD3	1.68	1.6	0	0	1	1	0	0	0	0	0	0	0	0	0	0
Q9BXS4	TMEM59	1.68	1.6	0	0	1	0	1	0	0	0	0	0	0	0	0	0
Q96HE9	PRR11	1.68	1.6	0	0	1	0	1	0	0	0	0	0	0	0	0	0
Q5VT82	PCDH9	1.68	1.6	0	0	0	1	1	0	0	0	0	0	0	0	0	0
B3KRK3	B3KRK3	1.68	1.6	0	0	1	1	0	0	0	0	0	0	0	0	0	0
Q9H040	SPRTN	1.68	1.6	0	0	1	1	0	0	0	0	0	0	0	0	0	0
P09543	CNP	1.68	1.6	0	0	1	1	0	0	0	0	0	0	0	0	0	0
Q9BTX7	TTPAL	1.68	1.6	0	0	1	1	0	0	0	0	0	0	0	0	0	0
Q6ZXV5	TMTC3	1.68	1.6	0	0	1	1	0	0	0	0	0	0	0	0	0	0
P84157	MXRA7	1.68	1.6	0	0	1	0	1	0	0	0	0	0	0	0	0	0
A8CG34	POM121C	1.88	1.6	0	0	48	48	44	32	34	15	19	26	20	29	23	26
P61026	RAB10	1.68	1.6	0	0	0	1	1	0	0	0	0	0	0	0	0	0
Q6R327	RICTOR	1.68	1.6	0	0	1	1	0	0	0	0	0	0	0	0	0	0
Q96JB5	CDK5RAP3	1.68	1.6	0	0	1	0	1	0	0	0	0	0	0	0	0	0
B9A069	ORMDL1	1.68	1.6	0	0	0	1	1	0	0	0	0	0	0	0	0	0
Q9NU53	GINM1	1.68	1.6	0	0	0	1	1	0	0	0	0	0	0	0	0	0
Q8N4C8	MINK1	1.68	1.6	0	0	0	1	1	0	0	0	0	0	0	0	0	0
Q96LD4	TRIM47	1.68	1.6	0	0	0	1	1	0	0	0	0	0	0	0	0	0
A4D1E9	GTPBP10	1.68	1.6	0	0	1	1	0	0	0	0	0	0	0	0	0	0
A1X283	SH3PXD2B	2.78	1.59	0.68	0	7	4	6	4	3	2	0	0	0	4	0	1
Q9Y4E6	WDR7	2.65	1.59	0.33	0	5	1	1	2	1	0	0	0	0	0	0	0
Q15006	EMC2	1.85	1.59	0	0	1	1	1	0	1	0	0	0	0	0	0	0
B7Z6B3	B7Z6B3	2.03	1.57	0.56	0	2	2	3	1	1	1	0	1	0	1	0	1
B4DEY5	PEX1	2.16	1.57	0.33	0	3	0	1	1	0	0	0	0	0	0	0	0
Q9NZ09	UBAP1	2.4	1.57	0.33	0	4	1	0	0	0	0	0	0	0	0	0	1
Q9BTX1	NDC1	2.3	1.56	0	0	44	52	44	26	20	13	29	31	29	15	9	11
P08107	HSPA1A;HSPA1B	2.19	1.56	0	0	114	123	109	59	73	59	29	21	34	67	64	66
P62081	RPS7	2.04	1.55	0.36	0	11	11	5	5	8	4	3	3	5	4	1	4
Q8WTW3	COG1	2.14	1.55	0.23	0	14	10	11	10	7	3	5	2	2	6	5	6
Q00535	CDK5	2.27	1.55	0.19	0	14	10	14	6	9	4	7	8	8	4	0	2
Q12792	TWF1	1.83	1.55	0	0	1	1	1	0	0	0	0	0	0	1	0	0
Q8N3J3	C17orf53	3.29	1.54	0.8	0	10	7	5	4	4	0	0	0	0	0	5	1
Q13151	HNRNPA0	1.89	1.54	0.08	0	8	11	13	4	7	3	6	5	7	8	3	5
Q9Y6D6	ARFGEF1	2.1	1.53	0.64	0	0	2	2	0	0	0	0	1	0	0	0	0
P00367	GLUD1	2.14	1.53	0.33	0	3	1	0	0	0	0	0	0	1	0	0	0
P63241	EIF5A	2.01	1.53	0	0	29	36	41	21	25	26	11	9	15	21	15	14
Q8N2K0	ABHD12	1.82	1.52	0	0	1	1	1	0	0	0	1	0	0	0	0	0
P62847	RPS24	2.7	1.51	0.62	0	0	5	2	0	0	0	0	1	0	0	0	1
Q08752	PPID	2.47	1.5	0.75	0	4	3	3	0	2	0	0	0	0	2	1	2
Q12834	CDC20	2.61	1.49	0.67	0	5	5	4	3	4	0	0	0	0	3	0	2
Q96CS3	FAF2	1.99	1.49	0.29	0	2	1	1	1	1	0	0	0	0	0	0	0
P11142	HSPA8	1.99	1.48	0	0	74	79	77	43	69	32	19	20	32	52	38	46
P42696	RBM34	1.8	1.48	0	0	1	1	1	0	0	0	0	1	0	0	0	0
P30825	SLC7A1	2.74	1.47	0.69	0	6	6	8	1	2	0	3	3	7	0	1	0
Q14739	LBR	1.98	1.47	0	0	70	76	80	43	36	25	51	49	55	34	23	29
Q969M3	YIPF5	2.64	1.46	0.77	0	3	3	4	0	0	0	1	2	3	0	0	0
P51571	SSR4	2.38	1.46	0.66	0	4	3	3	1	1	1	0	1	4	0	0	0
Q96Q83	ALKBH3	1.68	1.45	0.32	0	0	2	0	0	0	0	0	0	0	0	0	0
Q9HCD6	TANC2	1.68	1.45	0.32	0	0	2	0	0	0	0	0	0	0	0	0	0
A8MXU3	A8MXU3	1.68	1.45	0.32	0	0	0	2	0	0	0	0	0	0	0	0	0
IPI:IPI00792065	IPI:IPI00792065	1.68	1.45	0.32	0	0	2	0	0	0	0	0	0	0	0	0	0
B8ZZ56	ZFAND2B	1.68	1.45	0.32	0	0	2	0	0	0	0	0	0	0	0	0	0
B7Z1X6	B7Z1X6	1.68	1.45	0.32	0	2	0	0	0	0	0	0	0	0	0	0	0
O75808	CAPN15	1.68	1.45	0.32	0	2	0	0	0	0	0	0	0	0	0	0	0
Q8WY22	BRI3BP	1.68	1.45	0.32	0	0	0	2	0	0	0	0	0	0	0	0	0
Q15043	SLC39A14	1.68	1.45	0.32	0	0	2	0	0	0	0	0	0	0	0	0	0
Q9NYP9	MIS18A	1.68	1.45	0.32	0	2	0	0	0	0	0	0	0	0	0	0	0
Q8NCA5	FAM98A	1.68	1.45	0.32	0	2	0	0	0	0	0	0	0	0	0	0	0
B2RTV8	B2RTV8	1.68	1.45	0.32	0	2	0	0	0	0	0	0	0	0	0	0	0
P27105	STOM	1.68	1.45	0.32	0	0	2	0	0	0	0	0	0	0	0	0	0
Q8NI08	NCOA7	2.49	1.44	0.69	0	4	5	2	1	1	0	0	0	0	3	2	1
P02533	KRT14	2.72	1.44	0.5	0	3	9	1	1	2	0	1	3	1	0	0	1
Q9Y508	RNF114	2.48	1.44	0.35	0	13	13	20	6	7	5	1	1	2	10	8	10
O15226	NKRF	2	1.44	0	0	23	23	26	15	9	7	19	14	17	10	10	5
B4E363	FARSA	1.85	1.43	0.32	0	0	1	2	1	0	0	0	0	0	0	0	0
B4E1G1	DERL1	2.32	1.42	0.56	0	3	6	5	2	2	1	0	0	4	3	0	2
Q8NEW0	SLC30A7	2.22	1.4	0.61	0	3	0	2	1	0	0	0	1	0	0	0	0
P62841	RPS15	1.83	1.4	0.32	0	2	1	0	0	0	0	0	0	0	1	0	0
C9JBS9	C9JBS9	1.84	1.4	0.32	0	2	0	1	0	0	0	0	0	0	1	0	0
Q9P2B7	KIAA1430	2.29	1.39	0.59	0	5	2	4	2	3	0	0	0	0	2	2	1
P52907	CAPZA1	2.22	1.39	0.38	0	8	7	6	1	4	3	2	0	1	7	2	4
Q15042	RAB3GAP1	1.97	1.38	0.25	0	12	7	8	7	0	4	7	4	2	6	2	5
B3KW52	UBFD1	1.93	1.37	0.38	0	3	4	4	2	3	2	0	0	0	2	2	2
O95817	BAG3	2.68	1.37	0.33	0	19	19	27	7	8	8	0	0	0	14	15	13
P09622	DLD	1.94	1.37	0.28	0	8	11	5	5	6	3	6	5	4	1	2	2
B4DZF2	EIF4G2	2.15	1.37	0	0	76	83	81	50	49	44	12	7	8	60	50	51
O14757	CHEK1	2.06	1.36	0.49	0	5	3	2	1	1	1	0	1	0	3	1	2
A8MRT0	A8MRT0	2.12	1.35	0.01	0	16	15	17	12	11	7	1	1	0	11	9	12
Q99439	CNN2	2.12	1.35	0	0	21	24	21	14	15	11	1	2	2	15	15	14
Q92572	AP3S1	2.75	1.34	0.76	0	5	8	5	1	1	0	0	0	0	3	5	3
O95248	SBF1	2.77	1.33	0.65	0	4	9	5	1	0	0	5	5	2	1	0	0
O00425	IGF2BP3	1.91	1.33	0.04	0	8	9	9	3	7	0	6	6	7	3	2	4
O00571	DDX3X	1.53	1.33	0	0	183	182	186	114	127	116	142	136	130	116	93	111
Q9NR46	SH3GLB2	1.79	1.32	0.32	0	2	1	0	0	0	0	0	0	0	0	0	1
Q3ZCM7	TUBB8	2.19	1.31	0.58	0	2	3	3	1	3	0	0	0	2	0	0	1
B4DFF9	B4DFF9	2.37	1.31	0.43	0	7	7	11	2	4	8	0	0	0	5	3	4
Q8TCJ2	STT3B	2.36	1.31	0.42	0	5	7	7	5	3	1	6	1	4	1	0	0
P52429	DGKE	2.22	1.31	0.33	0	4	1	0	0	0	0	2	0	0	0	0	0
P13667	PDIA4	2	1.31	0.31	0	3	0	1	0	2	0	0	0	0	0	0	0
C9JRC3	C9JRC3	1.78	1.31	0.01	0	21	17	12	13	10	10	7	4	4	13	11	9
Q9Y265	RUVBL1	2.18	1.3	0.25	0	19	10	9	10	11	5	0	0	1	11	5	7
Q96FF9	CDCA5	2.14	1.29	0.51	0	2	1	3	0	1	1	0	0	0	2	0	0
O43303	CCP110	2.09	1.29	0.51	0	3	3	3	3	2	2	0	0	0	1	0	1
Q15738	NSDHL	2.41	1.29	0.49	0	7	4	4	6	1	0	3	0	3	1	0	1
P17026	ZNF22	1.83	1.29	0.3	0	1	4	1	1	1	0	1	1	1	0	1	0
P07237	P4HB	2.73	1.28	0.67	0	6	5	4	2	7	0	0	0	4	0	0	0
Q9ULK5	VANGL2	2.28	1.28	0.5	0	2	4	1	2	1	0	0	0	0	2	0	0
B4DNA0	B4DNA0	1.99	1.28	0.46	0	4	2	1	0	0	0	1	1	1	1	0	2
Q9HC36	RNMTL1	2.06	1.27	0.5	0	5	4	2	3	1	0	0	3	2	2	1	0
O95399	UTS2	2.02	1.27	0.31	0	1	3	1	0	1	0	0	0	1	0	1	0
A8MXM7	A8MXM7	1.9	1.27	0.29	0	1	1	3	0	1	0	0	0	1	1	0	1
O75768	SNX29	1.34	1.27	0	0	0	0	1	0	0	0	0	0	0	0	0	0
B3KQ13	CCBL2	1.34	1.27	0	0	0	0	1	0	0	0	0	0	0	0	0	0
Q07617	SPAG1	1.69	1.27	0	0	1	1	1	1	0	0	0	0	0	1	0	0
IPI:IPI00163849	IPI:IPI00163849	1.34	1.27	0	0	0	0	1	0	0	0	0	0	0	0	0	0
P62877	RBX1	1.34	1.27	0	0	0	0	1	0	0	0	0	0	0	0	0	0
O60245	PCDH7	1.34	1.27	0	0	0	0	1	0	0	0	0	0	0	0	0	0
Q8IUD2	ERC1	1.34	1.27	0	0	0	0	1	0	0	0	0	0	0	0	0	0
Q29963	HLA-C	1.34	1.27	0	0	0	0	1	0	0	0	0	0	0	0	0	0
O60347	TBC1D12	1.34	1.27	0	0	0	0	1	0	0	0	0	0	0	0	0	0
A6ND36	FAM83G	1.34	1.27	0	0	0	0	1	0	0	0	0	0	0	0	0	0
Q96A65	EXOC4	1.34	1.27	0	0	0	0	1	0	0	0	0	0	0	0	0	0
B1AKC7	RASAL2	1.34	1.27	0	0	0	0	1	0	0	0	0	0	0	0	0	0
Q13433	SLC39A6	1.34	1.27	0	0	0	0	1	0	0	0	0	0	0	0	0	0
Q9BVA0	KATNB1	1.34	1.27	0	0	0	0	1	0	0	0	0	0	0	0	0	0
P30533	LRPAP1	1.34	1.27	0	0	0	0	1	0	0	0	0	0	0	0	0	0
Q96KQ4	PPP1R13B	1.34	1.26	0	0	1	0	0	0	0	0	0	0	0	0	0	0
P54760	EPHB4	1.34	1.26	0	0	1	0	0	0	0	0	0	0	0	0	0	0
A8MV37	SEC13	1.34	1.26	0	0	1	0	0	0	0	0	0	0	0	0	0	0
Q5QNY9	WDR77	1.34	1.26	0	0	1	0	0	0	0	0	0	0	0	0	0	0
IPI:IPI00747119	IPI:IPI00747119	1.34	1.26	0	0	0	1	0	0	0	0	0	0	0	0	0	0
Q9P0L1	ZKSCAN7	1.34	1.26	0	0	1	0	0	0	0	0	0	0	0	0	0	0
Q99618	CDCA3	1.34	1.26	0	0	1	0	0	0	0	0	0	0	0	0	0	0
Q9NZJ5	EIF2AK3	1.34	1.26	0	0	1	0	0	0	0	0	0	0	0	0	0	0
P80303	NUCB2	1.34	1.26	0	0	1	0	0	0	0	0	0	0	0	0	0	0
Q13107	USP4	1.34	1.26	0	0	1	0	0	0	0	0	0	0	0	0	0	0
Q6UW68	TMEM205	1.34	1.26	0	0	1	0	0	0	0	0	0	0	0	0	0	0
O95613	PCNT	1.34	1.26	0	0	1	0	0	0	0	0	0	0	0	0	0	0
Q6ZTJ7	Q6ZTJ7	1.34	1.26	0	0	1	0	0	0	0	0	0	0	0	0	0	0
P60059	SEC61G	1.34	1.26	0	0	0	1	0	0	0	0	0	0	0	0	0	0
B5LFY0	B5LFY0	1.34	1.26	0	0	1	0	0	0	0	0	0	0	0	0	0	0
IPI:IPI00947285	IPI:IPI00947285	1.34	1.26	0	0	0	1	0	0	0	0	0	0	0	0	0	0
B7Z792	NDUFS2	1.34	1.26	0	0	1	0	0	0	0	0	0	0	0	0	0	0
B4DMJ9	B4DMJ9	1.34	1.26	0	0	0	1	0	0	0	0	0	0	0	0	0	0
A6NC98	CCDC88B	1.34	1.26	0	0	0	1	0	0	0	0	0	0	0	0	0	0
O95573	ACSL3	1.57	1.26	0	0	65	75	68	49	54	47	57	43	62	40	25	28
Q96A35	MRPL24	1.34	1.26	0	0	0	1	0	0	0	0	0	0	0	0	0	0
O14967	CLGN	1.34	1.26	0	0	0	1	0	0	0	0	0	0	0	0	0	0
B4DH00	PLEKHA8	1.34	1.26	0	0	0	1	0	0	0	0	0	0	0	0	0	0
B4E3I7	B4E3I7	1.34	1.26	0	0	1	0	0	0	0	0	0	0	0	0	0	0
Q8N5C8	TAB3	1.34	1.26	0	0	1	0	0	0	0	0	0	0	0	0	0	0
Q96JJ7	TMX3	1.34	1.26	0	0	0	1	0	0	0	0	0	0	0	0	0	0
P78381	SLC35A2	1.34	1.26	0	0	1	0	0	0	0	0	0	0	0	0	0	0
Q96KN1	FAM84B	1.34	1.26	0	0	0	1	0	0	0	0	0	0	0	0	0	0
Q8IW50	FAM219A	1.34	1.26	0	0	1	0	0	0	0	0	0	0	0	0	0	0
P26374	CHML	1.34	1.26	0	0	0	1	0	0	0	0	0	0	0	0	0	0
P12931	SRC	1.34	1.26	0	0	1	0	0	0	0	0	0	0	0	0	0	0
Q15293	RCN1	1.34	1.26	0	0	1	0	0	0	0	0	0	0	0	0	0	0
O14613	CDC42EP2	1.34	1.26	0	0	0	1	0	0	0	0	0	0	0	0	0	0
Q9H902	REEP1	1.34	1.26	0	0	1	0	0	0	0	0	0	0	0	0	0	0
P04920	SLC4A2	1.34	1.26	0	0	0	1	0	0	0	0	0	0	0	0	0	0
O00750	PIK3C2B	1.34	1.26	0	0	0	1	0	0	0	0	0	0	0	0	0	0
Q5HY81	UBL4A	1.34	1.26	0	0	1	0	0	0	0	0	0	0	0	0	0	0
P23284	PPIB	1.34	1.26	0	0	1	0	0	0	0	0	0	0	0	0	0	0
Q9Y4L1	HYOU1	1.34	1.26	0	0	0	1	0	0	0	0	0	0	0	0	0	0
B7ZBJ7	CAB39L	1.34	1.26	0	0	0	1	0	0	0	0	0	0	0	0	0	0
Q75MN1	GARS	1.34	1.26	0	0	1	0	0	0	0	0	0	0	0	0	0	0
A8MV48	A8MV48	1.34	1.26	0	0	1	0	0	0	0	0	0	0	0	0	0	0
P14550	AKR1A1	1.34	1.26	0	0	1	0	0	0	0	0	0	0	0	0	0	0
Q02818	NUCB1	1.34	1.26	0	0	0	1	0	0	0	0	0	0	0	0	0	0
Q5D862	FLG2	1.34	1.26	0	0	0	1	0	0	0	0	0	0	0	0	0	0
Q03252	LMNB2	1.34	1.26	0	0	0	1	0	0	0	0	0	0	0	0	0	0
O75449	KATNA1	1.34	1.26	0	0	0	1	0	0	0	0	0	0	0	0	0	0
P52569	SLC7A2	1.34	1.26	0	0	1	0	0	0	0	0	0	0	0	0	0	0
Q9UIQ6	LNPEP	1.34	1.26	0	0	0	1	0	0	0	0	0	0	0	0	0	0
Q9H1P3	OSBPL2	1.34	1.26	0	0	1	0	0	0	0	0	0	0	0	0	0	0
A6NI60	A6NI60	1.34	1.26	0	0	0	1	0	0	0	0	0	0	0	0	0	0
A4D1S0	KLRG2	1.34	1.26	0	0	1	0	0	0	0	0	0	0	0	0	0	0
Q6ZSA3	Q6ZSA3	1.99	1.25	0.5	0	3	3	2	2	1	1	2	2	0	0	0	0
C9JFV3	C9JFV3	1.85	1.25	0.4	0	2	3	1	1	2	0	0	1	1	0	1	0
Q9P0B4	Q9P0B4	1.66	1.25	0.19	0	3	3	3	2	2	0	1	1	2	1	2	2
P14635	CCNB1	2.23	1.25	0.11	0	14	13	12	9	5	5	0	0	0	10	9	9
Q8IXW5	RPAP2	1.92	1.24	0.57	0	2	0	2	0	0	0	0	0	0	1	0	1
P49411	TUFM	1.55	1.24	0	0	30	41	23	25	26	11	21	21	32	22	13	14
Q9UPM8	AP4E1	1.92	1.23	0.45	0	1	3	3	1	3	1	0	0	0	0	1	1
Q6P1L5	FAM117B	2.04	1.23	0.4	0	6	4	4	2	2	2	0	0	0	4	2	4
Q9NRG9	AAAS	2.09	1.23	0.07	0	12	13	9	3	11	1	5	9	9	3	4	1
Q3MJ13	WDR72	1.94	1.22	0.44	0	2	2	1	0	2	0	0	0	2	0	0	0
P62330	ARF6	1.94	1.22	0.31	0	0	1	3	0	0	0	2	0	0	0	0	0
Q9H490	PIGU	1.52	1.22	0	0	1	1	0	0	0	0	0	0	1	0	0	0
Q9UKE5	TNIK	2.23	1.21	0.59	0	3	4	5	0	1	2	0	0	0	4	1	3
Q8WX93	PALLD	2.35	1.21	0.53	0	5	8	7	1	2	4	0	0	0	7	4	2
O60869	EDF1	2.49	1.21	0.3	0	17	24	13	4	6	8	0	0	0	16	9	15
P62750	RPL23A	1.55	1.21	0.05	0	5	5	8	6	2	4	3	4	5	3	3	2
P55036	PSMD4	1.65	1.2	0.2	0	2	5	4	3	4	1	1	2	1	1	2	2
Q13217	DNAJC3	1.52	1.2	0	0	0	1	1	0	0	0	1	0	0	0	0	0
Q9UI30	TRMT112	1.88	1.19	0.57	0	2	0	2	0	0	0	0	0	0	0	0	2
Q16527	CSRP2	2.05	1.19	0.46	0	3	5	4	2	1	3	0	0	0	4	2	1
Q7Z7E8	UBE2Q1	2.22	1.19	0.41	0	8	6	6	2	4	1	0	0	0	6	5	4
C9J5Q8	C9J5Q8	1.92	1.19	0.32	0	3	0	1	0	0	0	0	0	0	1	0	1
Q8NBF2	NHLRC2	1.82	1.19	0	0	116	130	113	85	91	84	22	25	13	94	90	83
P23396	RPS3	1.47	1.18	0	0	28	39	41	25	29	23	26	33	31	19	15	20
Q5JTD0	TJAP1	2.07	1.17	0.52	0	4	3	3	3	1	0	0	1	0	2	3	0
Q9UKB3	DNAJC12	2.04	1.17	0.04	0	11	16	12	9	11	5	0	1	0	15	5	9
B4DVY0	HLA-C	1.53	1.17	0.01	0	8	18	12	11	8	10	9	8	11	6	5	5
Q9NQC3	RTN4	1.93	1.17	0	0	20	23	20	19	11	15	0	1	0	16	14	17
Q9NZI8	IGF2BP1	1.35	1.17	0	0	62	65	57	50	49	40	61	40	57	46	31	40
P61204	ARF3	1.48	1.17	0	0	7	11	12	7	8	7	8	6	10	7	3	4
P62906	RPL10A	1.5	1.17	0	0	1	1	0	0	0	0	0	1	0	0	0	0
Q6ZRV2	FAM83H	1.88	1.16	0.18	0	7	5	4	5	7	3	2	1	0	2	1	2
Q9UNF0	PACSIN2	1.49	1.16	0	0	1	0	1	0	0	1	0	0	0	0	0	0
Q9UM00	TMCO1	1.62	1.16	0	0	1	1	1	0	0	0	0	2	0	0	0	0
Q96DT6	ATG4C	2.28	1.15	0.33	0	5	0	1	1	0	0	0	0	0	1	1	0
P31689	DNAJA1	1.8	1.15	0.3	0	1	1	4	0	0	1	0	1	2	1	0	1
Q8IWC1	MAP7D3	1.79	1.15	0	0	32	35	33	27	22	17	6	7	5	30	25	25
Q8WYP5	AHCTF1	1.75	1.15	0	0	15	15	12	13	14	3	2	3	2	12	10	11
O15504	NUPL2	2.54	1.14	0.39	0	8	10	17	3	3	2	0	0	0	11	7	9
Q96EB1	ELP4	2.13	1.14	0.25	0	10	8	9	4	3	8	0	0	0	5	6	6
Q9H2G2	SLK	1.92	1.14	0	0	44	52	55	34	41	30	2	2	3	39	45	35
Q9NZZ3	CHMP5	2.05	1.13	0.66	0	2	3	2	0	0	1	0	0	0	0	1	3
C9IZY8	FMNL2	1.54	1.13	0.32	0	2	0	0	1	0	0	0	0	0	0	0	0
P39023	RPL3	1.28	1.13	0	0	58	71	68	56	51	49	56	58	60	49	39	46
Q6YN16	HSDL2	1.86	1.12	0.32	0	0	3	1	0	0	0	0	1	0	0	1	0
P51151	RAB9A	1.74	1.12	0.25	0	2	1	1	0	0	0	1	2	0	0	0	0
Q13541	EIF4EBP1	1.71	1.12	0.03	0	7	8	10	5	8	4	1	3	1	5	7	6
Q9H2P9	DPH5	1.47	1.12	0	0	0	1	1	0	0	0	0	0	0	0	1	0
O00221	NFKBIE	1.72	1.11	0.03	0	6	9	7	6	7	5	0	0	1	9	4	4
P31942	HNRNPH3	1.34	1.11	0	0	13	16	20	14	19	12	9	12	16	9	10	9
Q99615	DNAJC7	1.37	1.11	0	0	53	49	58	41	35	47	32	41	38	40	37	37
A6NEM5	PIGK	1.52	1.1	0.32	0	0	0	2	0	0	0	0	0	1	0	0	0
Q15365	PCBP1	1.29	1.1	0	0	22	21	20	22	20	16	16	19	19	11	10	15
P51116	FXR2	1.65	1.1	0	0	79	93	95	66	83	64	21	16	20	71	74	69
Q9Y277	VDAC3	1.25	1.09	0	0	64	70	71	59	69	56	63	47	70	50	38	48
B3KWE2	B3KWE2	1.86	1.08	0.28	0	3	1	1	0	0	2	0	0	0	2	0	0
Q75MJ1	ABCF2	1.46	1.08	0	0	19	17	16	17	13	8	11	3	10	16	11	17
P06733	ENO1	1.5	1.08	0	0	39	46	32	27	27	16	35	31	43	20	16	21
P25098	ADRBK1	1.69	1.07	0.38	0	2	2	2	1	1	2	0	0	0	1	0	2
P56589	PEX3	1.7	1.07	0.21	0	1	1	2	2	1	0	1	0	0	0	0	0
A8MWD3	EIF3D	1.44	1.07	0.01	0	7	13	21	7	13	8	9	8	12	15	7	6
Q96HC4	PDLIM5	2.09	1.07	0	0	24	31	35	9	15	17	0	3	0	29	23	25
Q70CQ3	USP30	1.49	1.06	0.32	0	0	2	0	0	0	0	0	1	0	0	0	0
P35606	COPB2	1.58	1.06	0.21	0	1	1	2	0	0	1	0	0	0	1	1	1
Q9NR31	SAR1A	1.58	1.06	0.15	0	3	2	3	2	2	1	3	1	3	1	0	0
Q06830	PRDX1	1.44	1.06	0	0	19	20	22	12	16	20	9	18	17	13	9	11
Q92615	LARP4B	2.02	1.05	0.51	0	5	2	2	0	0	1	0	0	0	2	3	2
P13647	KRT5	1.98	1.05	0.33	0	1	4	0	0	1	1	0	0	0	0	1	0
B7Z438	B7Z438	1.8	1.05	0.31	0	1	3	0	1	1	0	0	1	0	0	0	0
P17066	HSPA6	1.4	1.05	0.01	0	5	7	10	5	3	5	5	6	4	5	4	7
Q05639	EEF1A2	1.36	1.05	0	0	54	60	60	39	47	44	36	34	36	47	51	47
O96008	TOMM40	1.14	1.05	0	0	16	19	21	21	17	15	17	17	18	15	13	15
P55327	TPD52	2.01	1.04	0.48	0	3	4	4	1	1	1	0	0	0	4	0	5
Q8IVM0	CCDC50	1.61	1.04	0.29	0	1	0	2	0	0	1	0	0	0	0	0	1
Q96HA1	POM121	1.46	1.04	0.08	0	5	3	3	2	1	1	3	2	3	3	1	4
A8K9J7	A8K9J7	1.31	1.04	0	0	6	6	7	4	5	4	4	3	5	8	5	4
P06576	ATP5B	1.97	1.03	0.32	0	4	0	1	0	0	1	0	2	0	0	0	0
Q5VZ89	DENND4C	1.7	1.03	0.31	0	9	2	4	4	4	3	6	2	2	1	1	1
Q9HAU0	PLEKHA5	1.66	1.03	0.21	0	1	2	1	2	0	1	0	0	0	1	0	0
Q9Y5X1	SNX9	1.87	1.03	0.01	0	12	16	12	10	7	6	1	0	0	10	10	15
Q00839	HNRNPU	1.14	1.03	0	0	72	63	75	71	61	55	66	55	80	61	53	56
O75820	ZNF189	1.96	1.02	0.32	0	4	1	0	0	0	3	0	0	0	0	0	0
Q9Y4P8	WIPI2	1.74	1.02	0.16	0	5	5	4	5	3	4	0	0	0	1	4	3
A8K948	A8K948	1.27	1.02	0.05	0	2	3	2	2	2	1	2	0	2	2	2	2
P62913	RPL11	1.3	1.02	0	0	9	16	11	9	9	7	8	12	12	9	7	9
P55795	HNRNPH2	1.35	1.02	0	0	6	15	13	11	13	4	11	7	11	11	5	4
Q13148	TARDBP	1.36	1.02	0	0	15	9	9	11	14	10	2	4	10	10	6	6
P11498	PC	1.24	1.02	0	0	210	211	218	201	224	155	208	195	235	139	114	120
Q9BY32	ITPA	1.46	1.01	0	0	11	7	11	12	12	4	7	8	9	1	3	4
Unknown	Unknown	1.26	1.01	0	0	21	25	19	20	25	22	10	9	16	22	15	17
P30041	PRDX6	1.3	1.01	0	0	10	12	12	12	10	7	11	12	9	9	4	5
P09651	HNRNPA1	1.44	1.01	0	0	24	42	35	28	36	26	12	8	14	28	31	26
O43402	EMC8	1.43	1	0.03	0	3	4	4	2	4	0	2	4	3	2	1	3
Q92667	AKAP1	1.68	1	0	0	22	10	17	15	12	13	0	2	1	18	10	14
Q9Y617	PSAT1	1.23	1	0	0	1	0	0	0	1	0	0	0	0	0	0	0
P45880	VDAC2	1.11	1	0	0	117	115	149	117	138	109	118	111	140	112	101	99
P08238	HSP90AB1	1.15	1	0	0	112	114	115	94	124	92	120	102	123	92	80	77
Q06203	PPAT	1.23	1	0	0	1	0	0	0	1	0	0	0	0	0	0	0
Q9Y5K6	CD2AP	1.69	1	0	0	21	23	21	20	20	13	0	0	0	30	14	18
P04264	KRT1	1.46	1	0	0	37	45	14	15	44	17	24	23	27	13	21	15
P82933	MRPS9	1.65	0.99	0.32	0	9	5	1	3	1	3	2	1	5	4	3	2
P60468	SEC61B	1.66	0.99	0.25	0	5	7	2	1	1	3	4	4	5	2	0	2
P14618	PKM	1.51	0.99	0	0	29	20	35	33	31	6	16	13	33	14	13	14
B9ZVX0	DIAPH1	1.23	0.99	0	0	0	0	1	1	0	0	0	0	0	0	0	0
Q15032	R3HDM1	1.23	0.99	0	0	0	1	0	0	1	0	0	0	0	0	0	0
Q9P1Y5	CAMSAP3	1.35	0.98	0.02	0	6	4	3	6	3	2	3	2	2	3	4	2
C9JAR8	C9JAR8	1.55	0.98	0.01	0	8	7	5	8	4	0	6	7	3	3	2	4
Q13332	PTPRS	1.22	0.98	0	0	0	1	0	1	0	0	0	0	0	0	0	0
OTTHUM	OTTHUM	1.09	0.98	0	0	116	112	117	125	143	97	98	94	102	128	77	110
Q15072	ZNF146	1.22	0.98	0	0	0	1	0	1	0	0	0	0	0	0	0	0
P55196	MLLT4	1.59	0.98	0	0	31	24	37	22	28	25	4	2	3	33	25	28
Q9H0F5	RNF38	1.23	0.98	0	0	1	0	0	1	0	0	0	0	0	0	0	0
C9J3J3	C9J3J3	1.65	0.97	0.27	0	2	3	2	0	2	0	2	0	4	1	0	1
Q8NFP9	NBEA	1.22	0.97	0	0	0	0	1	0	0	0	0	0	0	1	0	0
Q13085	ACACA	1.39	0.97	0	0	167	147	198	138	174	126	159	144	235	71	43	55
Q8IZH2	XRN1	1.46	0.97	0	0	23	29	22	20	33	16	8	3	7	30	18	19
Q10472	GALNT1	1.22	0.97	0	0	0	0	1	0	0	0	0	0	0	1	0	0
O14617	AP3D1	1.38	0.97	0	0	0	1	1	0	1	1	0	0	0	0	0	0
Q9H910	HN1L	1.84	0.97	0	0	28	38	32	19	22	19	1	0	0	35	24	34
Q8WWK9	CKAP2	1.56	0.97	0	0	12	14	17	11	5	10	5	5	1	13	15	12
P52948	NUP98	1.11	0.97	0	0	35	39	30	35	41	30	26	28	41	39	24	23
Q14157	UBAP2L	1.54	0.97	0	0	30	34	36	33	35	22	6	1	3	43	24	30
P57076	C21orf59	2.41	0.96	0.5	0	0	7	2	0	1	0	0	0	0	3	2	0
B3KYA7	STK3	1.71	0.96	0.07	0	5	8	7	3	6	7	0	0	0	6	6	3
P05165	PCCA	1.58	0.96	0	0	54	44	56	41	58	45	32	24	69	13	11	12
B7Z4P1	B7Z4P1	1.21	0.96	0	0	1	0	0	0	0	0	0	0	1	0	0	0
P18085	ARF4	1.61	0.95	0.4	0	3	0	2	1	0	1	1	2	1	0	0	0
O95372	LYPLA2	1.81	0.95	0.05	0	7	10	11	5	6	8	0	0	0	5	8	9
Q9UL25	RAB21	1.25	0.95	0.02	0	2	3	3	3	2	1	2	3	3	2	1	1
Q9UBM7	DHCR7	1.14	0.95	0	0	30	32	33	39	27	22	36	30	33	20	22	24
P09001	MRPL3	1.37	0.95	0	0	1	0	1	0	0	0	0	1	1	0	0	0
Q9Y5A9	YTHDF2	1.48	0.95	0	0	8	17	12	6	13	6	5	6	3	12	13	8
P68371	TUBB4B	1.09	0.95	0	0	180	180	187	167	176	155	200	164	213	158	148	144
Q96PK6	RBM14-RBM4;RBM1...	1.11	0.95	0	0	19	21	25	20	21	14	23	20	20	19	19	20
Q5JRX3	PITRM1	1.37	0.95	0	0	0	1	1	0	0	0	0	1	1	0	0	0
Q8NBQ5	HSD17B11	1.21	0.95	0	0	0	1	0	0	0	0	1	0	0	0	0	0
P13645	KRT10	2.35	0.94	0.33	0	16	43	4	8	28	8	9	14	4	3	3	3
Q15047	SETDB1	1.65	0.94	0.32	0	0	0	3	0	0	0	0	0	0	1	0	1
Q9UQB8	BAIAP2	1.78	0.94	0.22	0	8	4	5	3	3	2	0	0	0	5	6	5
Q6FGM0	SH3GL1	1.69	0.94	0.14	0	4	4	4	3	4	1	0	0	0	4	5	1
O43639	NCK2	1.74	0.94	0.08	0	6	5	8	4	3	3	0	0	0	13	3	4
A6H8Z7	LCLAT1	1.47	0.94	0.02	0	5	8	5	4	0	3	6	3	8	3	2	5
B5MC35	CCDC104	1.36	0.94	0	0	0	1	1	0	1	0	0	0	0	0	1	0
Q9Y5V3	MAGED1	1.78	0.93	0.41	0	2	1	3	0	0	1	0	0	0	2	0	3
A6NKD9	CCDC85C	1.93	0.93	0.36	0	4	6	6	0	0	5	0	0	0	6	5	3
Q92747	ARPC1A	1.64	0.93	0.32	0	3	0	0	1	0	0	0	0	0	0	1	0
B4DJE2	B4DJE2	1.42	0.93	0.29	0	0	2	0	1	1	0	0	0	0	0	0	0
A8K878	MANF	1.71	0.93	0.26	0	3	1	1	0	0	0	1	3	1	0	0	0
Q53EZ4	CEP55	1.53	0.93	0.25	0	0	1	2	0	1	0	0	0	0	1	0	1
Q13347	EIF3I	1.53	0.93	0.25	0	2	1	0	0	1	0	0	0	1	0	0	1
A4UCT4	USP19	1.52	0.93	0.25	0	2	1	0	1	0	0	0	0	0	1	0	1
Q9BW92	TARS2	1.67	0.93	0.2	0	4	5	2	2	4	0	1	0	4	1	1	4
Q9BQE3	TUBA1C	1.16	0.93	0	0	12	8	11	12	13	9	7	9	14	6	5	7
P52597	HNRNPF	1.22	0.93	0	0	29	27	48	33	45	34	21	16	25	38	24	26
Q12931	TRAP1	1.47	0.93	0	0	14	14	11	10	7	4	16	11	16	6	5	4
B7ZKM7	B7ZKM7	1.51	0.92	0.25	0	0	2	1	0	0	0	0	1	2	0	0	0
Q9P1Z0	ZBTB4	1.4	0.92	0.12	0	9	2	5	3	2	4	2	2	5	7	3	4
B4DF70	B4DF70	1.54	0.92	0.02	0	13	6	8	6	7	7	0	1	2	9	7	10
Q9NPF0	CD320	1.19	0.92	0	0	1	0	0	0	0	0	0	1	0	0	0	0
A6NMJ5	A6NMJ5	1.48	0.92	0	0	10	9	7	6	8	5	3	0	2	9	8	9
Q9UGP4	LIMD1	1.8	0.92	0	0	20	19	19	9	8	14	0	0	0	25	17	17
B7Z5H7	B7Z5H7	1.19	0.92	0	0	1	0	0	0	0	0	0	1	0	0	0	0
Q16186	ADRM1	1	0.92	0	0	1	1	1	1	1	1	1	1	1	1	1	1
Q15233	NONO	1.46	0.92	0	0	68	78	72	72	63	59	13	6	13	76	63	80
Q9Y4J8	DTNA	1.19	0.92	0	0	1	0	0	0	0	1	0	0	0	0	0	0
O60333	KIF1B	1.19	0.92	0	0	1	0	0	0	0	0	0	1	0	0	0	0
Q8WUD6	CHPT1	1.19	0.92	0	0	0	1	0	0	0	1	0	0	0	0	0	0
Q9HCJ0	TNRC6C	1	0.92	0	0	1	1	1	1	1	1	1	1	1	1	1	1
O00124	O00124	1.19	0.92	0	0	1	0	0	0	0	0	0	1	0	0	0	0
P06899	HIST1H2BJ	1.14	0.92	0	0	22	19	25	13	22	17	20	26	24	15	17	18
Q9NZ01	TECR	1.22	0.92	0	0	26	35	36	31	26	18	39	31	36	25	17	19
Q99614	TTC1	1.97	0.91	0.53	0	2	4	4	0	0	0	0	0	0	4	4	2
P61024	CKS1B	1.19	0.91	0	0	0	1	0	0	0	0	0	0	0	0	0	1
Q9C0D5	TANC1	1.21	0.91	0	0	14	12	6	10	11	6	6	10	8	8	10	9
P21796	VDAC1	1.16	0.91	0	0	24	31	34	26	31	29	33	24	36	17	17	20
B7Z5N6	DDX59	1.19	0.91	0	0	0	0	1	0	0	0	0	0	0	0	0	1
Q8TB72	PUM2	1.19	0.91	0	0	6	6	4	2	6	3	4	3	5	6	6	4
C9JS29	TNRC18	1.19	0.91	0	0	0	0	1	0	0	0	0	0	0	0	0	1
Q5BKT4	ALG10	2.01	0.9	0.3	0	4	11	2	0	8	2	4	0	6	2	0	1
B4DUD5	CSTF2	1.85	0.9	0.28	0	8	6	3	2	2	2	0	0	0	8	5	4
P63000	RAC1	1.65	0.9	0.16	0	4	5	2	0	6	0	2	4	3	3	0	0
P10412	HIST1H1E	1.25	0.9	0.01	0	2	5	5	4	4	3	4	4	5	1	1	2
Q13838	DDX39B	1.25	0.9	0	0	8	14	12	11	12	9	10	8	19	6	6	2
P49790	NUP153	1.03	0.9	0	0	95	86	85	98	84	77	105	80	90	91	67	94
B8ZZW8	FCHSD2	1.34	0.9	0	0	1	0	1	0	0	0	0	0	0	0	0	2
Q8IZ21	PHACTR4	1.57	0.9	0	0	12	10	11	9	7	8	1	0	0	16	10	9
Q969E2	SCAMP4	1.28	0.89	0.07	0	3	2	2	2	2	1	2	2	0	0	3	2
Q9UEY8	ADD3	1.81	0.89	0.05	0	7	6	7	5	8	1	0	0	0	10	6	1
C9J7W0	C9J7W0	1.17	0.89	0	0	1	0	0	0	0	0	0	0	0	0	1	0
P50990	CCT8	1.21	0.89	0	0	127	141	129	120	123	108	66	81	74	145	141	125
Q9BWF3	RBM4	1.18	0.89	0	0	9	16	9	18	14	7	6	7	10	8	9	9
P61923	COPZ1	1.34	0.88	0.15	0	1	2	2	1	2	1	0	0	0	2	2	1
P09234	SNRPC	1.25	0.88	0.08	0	1	3	2	1	2	2	0	1	3	2	1	1
P35998	PSMC2	1.62	0.88	0.03	0	17	7	11	7	5	6	2	4	1	13	11	11
Q96N66	MBOAT7	1.11	0.88	0	0	16	19	18	17	17	10	25	14	22	18	10	14
Q14247	CTTN	1.51	0.88	0	0	63	75	86	55	62	63	14	7	5	93	57	86
Q71U36	TUBA1A	0.99	0.88	0	0	138	131	110	162	152	125	160	127	142	110	91	106
Q02543	RPL18A	1.05	0.88	0	0	40	59	48	50	58	39	58	50	60	40	40	34
Q96RQ3	MCCC1	1.38	0.88	0	0	28	42	40	32	47	19	32	27	60	14	9	11
P46977	STT3A	1.09	0.88	0	0	14	16	16	16	14	11	15	20	18	12	10	12
B4DJ38	B4DJ38	1.53	0.87	0.12	0	3	3	2	1	4	1	0	0	3	4	0	1
Q07666	KHDRBS1	1.47	0.87	0	0	9	12	9	7	8	5	1	0	5	15	8	10
Q9H6U6	BCAS3	1.63	0.86	0.3	0	3	0	1	1	0	0	0	0	0	1	0	2
Q5VWZ2	LYPLAL1	1.36	0.86	0.29	0	0	2	0	0	0	1	0	0	0	1	0	0
Q9Y371	SH3GLB1	1.63	0.86	0.21	0	5	4	2	0	4	1	0	0	0	6	3	3
Q9BWT1	CDCA7	1.51	0.86	0.19	0	1	1	2	0	0	0	2	2	1	0	0	0
Q86YZ3	HRNR	1.24	0.86	0.08	0	4	2	1	2	2	0	4	2	2	2	1	1
Q8NF37	LPCAT1	1.12	0.86	0.03	0	3	1	2	3	3	1	2	2	2	1	1	1
P61081	UBE2M	1.48	0.86	0	0	23	27	23	18	20	21	0	4	2	27	25	26
P82921	MRPS21	1.06	0.86	0	0	7	6	8	11	9	6	4	7	8	6	3	7
Q9Y266	NUDC	1.71	0.86	0	0	34	36	33	18	22	20	2	0	0	36	33	41
Q9HB71	CACYBP	1.57	0.86	0	0	13	16	14	12	15	6	0	0	0	19	13	15
Q9H0L4	CSTF2T	1.59	0.85	0.44	0	0	2	2	0	0	0	0	0	0	2	2	0
IPI:IPI00815732	IPI:IPI00815732	1.43	0.85	0.24	0	5	0	3	3	3	1	1	0	2	2	1	2
Q9GZT9	EGLN1	1.71	0.85	0.17	0	2	7	10	4	6	4	0	0	0	11	4	2
Q9HAP2	MLXIP	1.33	0.85	0.15	0	2	2	1	1	1	2	0	2	2	0	1	0
Q53GG5	PDLIM3	1.57	0.85	0.14	0	3	6	4	2	3	2	0	0	0	4	4	6
Q13555	CAMK2G	1.34	0.85	0	0	13	16	7	15	12	6	16	9	14	6	2	3
O43865	AHCYL1	1.19	0.85	0	0	4	5	7	3	3	3	5	8	6	4	3	4
P07355	ANXA2	1.45	0.85	0	0	30	28	28	21	24	26	3	3	2	33	28	33
Q8TEW0	PARD3	1.56	0.84	0.31	0	3	0	0	1	0	0	0	0	0	2	0	0
Q01650	SLC7A5	1.61	0.84	0.24	0	1	3	1	0	0	0	2	2	2	0	0	0
Q53T59	HS1BP3	1.34	0.84	0.1	0	2	3	2	2	1	2	0	0	0	3	3	2
Q07020	RPL18	0.99	0.84	0	0	46	41	37	44	40	38	47	48	46	40	41	34
P46776	RPL27A	0.93	0.84	0	0	21	21	22	25	26	22	25	25	22	22	20	22
P07602	PSAP	1.35	0.83	0.28	0	2	0	0	0	0	0	0	2	0	0	0	0
Q14579	PRDX3	1.24	0.83	0.03	0	2	2	3	2	3	0	4	1	3	0	1	2
Q9BZL1	UBL5	1.15	0.83	0.01	0	3	2	4	2	2	3	2	4	3	1	2	3
B4E217	BAG4	1.36	0.83	0	0	1	1	1	1	0	0	0	2	0	0	1	0
Q96I24	FUBP3	1.03	0.83	0	0	18	18	22	29	30	19	16	14	24	22	12	11
Q07866	KLC1	1.42	0.83	0	0	11	11	16	13	11	8	1	0	3	19	11	13
B4DQN9	B4DQN9	0.98	0.83	0	0	16	19	21	27	26	20	22	16	25	12	12	16
P16333	NCK1	1.61	0.82	0.14	0	4	8	4	2	3	3	0	0	0	8	5	5
Q6ZMG9	CERS6	1.25	0.82	0.03	0	2	4	7	7	2	2	5	4	4	1	3	2
Q9BSD7	NTPCR	1.33	0.82	0.01	0	8	3	5	8	3	1	7	3	6	3	0	5
Q9NRW3	APOBEC3C	1.19	0.82	0	0	4	4	5	3	2	1	6	4	4	3	5	3
P68104	EEF1A1	0.97	0.82	0	0	18	28	25	33	30	27	23	17	30	21	22	20
P23921	RRM1	1.09	0.82	0	0	11	8	7	6	12	10	11	8	11	4	5	5
P04075	ALDOA	1.68	0.81	0.33	0	19	2	4	7	6	1	7	8	7	2	0	5
Q86WP2	GPBP1	1.46	0.81	0.24	0	1	2	3	0	1	1	0	0	0	2	2	3
Q9BUF5	TUBB6	1.34	0.81	0.19	0	1	2	0	2	1	1	0	0	1	0	0	0
Q8ND04	SMG8	1.18	0.81	0.05	0	2	2	1	2	2	0	3	2	1	1	1	0
Q9Y2U5	MAP3K2	1.13	0.81	0	0	0	0	1	1	1	0	0	0	0	0	0	0
O60763	USO1	1.27	0.81	0	0	1	1	0	1	1	0	0	0	0	0	1	0
O14745	SLC9A3R1	1.65	0.81	0	0	12	10	10	4	6	6	0	0	0	14	10	13
Q96KP1	EXOC2	1.13	0.81	0	0	1	0	0	1	1	0	0	0	0	0	0	0
P60866	RPS20	1.05	0.81	0	0	4	8	6	6	7	4	4	6	8	8	6	3
P61313	RPL15	0.95	0.81	0	0	49	53	53	59	43	53	63	66	58	53	45	52
Q9HA64	FN3KRP	1.57	0.8	0.29	0	0	1	3	0	0	4	0	0	0	0	0	0
B4DST5	PTPN23	1.46	0.8	0.19	0	3	3	1	4	2	3	0	2	0	0	0	1
Q3ZCW2	LGALSL	1.37	0.8	0.09	0	1	4	5	3	4	2	0	0	0	5	3	3
ENSP00	ENSP00	0.9	0.8	0	0	284	324	307	382	432	326	296	263	333	420	304	335
Q9NS87	KIF15	1.13	0.8	0	0	0	0	1	0	1	0	0	0	0	1	0	0
P57088	TMEM33	0.95	0.8	0	0	18	18	15	16	19	17	20	20	25	19	15	12
Q9P2D0	IBTK	1.18	0.8	0	0	1	0	1	1	0	0	0	0	1	1	0	1
Q15436	SEC23A	1.6	0.79	0.29	0	0	4	5	5	3	0	2	2	2	0	0	1
Q6GYQ0	RALGAPA1	1.22	0.79	0.11	0	3	1	1	3	2	0	1	1	1	0	2	1
Q8N0U8	VKORC1L1	1.22	0.79	0.08	0	4	2	1	4	1	1	3	2	2	1	2	0
A8K6Z3	STK25	1.17	0.79	0.06	0	2	1	3	2	1	2	2	1	1	2	3	0
Q9BVK6	TMED9	1.06	0.79	0.02	0	3	1	2	2	2	2	3	1	3	2	1	1
P62826	RAN	0.93	0.79	0	0	17	20	16	17	22	23	16	19	19	23	17	16
Q9Y6A4	C16orf80	1.12	0.79	0	0	1	0	0	1	0	0	0	0	0	1	0	0
P62280	RPS11	1.06	0.79	0	0	34	40	36	37	32	27	41	49	52	33	24	22
P62266	RPS23	0.95	0.79	0	0	26	18	24	25	22	20	28	30	27	24	21	20
B4DJP7	SNRPD3	1.16	0.79	0	0	5	6	6	7	6	5	2	1	3	7	8	4
Q96L21	RPL10L	0.92	0.79	0	0	27	30	34	32	33	31	35	35	42	31	31	29
P22695	UQCRC2	1.29	0.79	0	0	13	8	10	4	5	11	10	13	14	9	0	5
O00151	PDLIM1	1.5	0.79	0	0	44	48	47	20	37	38	3	6	1	61	47	56
C9JAG1	EPT1	1.12	0.79	0	0	0	1	0	1	0	0	0	0	1	0	0	0
Q9P035	PTPLAD1	1.14	0.79	0	0	23	18	12	17	17	10	26	16	25	15	8	9
P18669	PGAM1	1.46	0.78	0.22	0	3	1	1	0	1	1	0	0	2	0	3	0
Q01546	KRT76	1.12	0.78	0.13	0	1	2	0	0	2	1	0	1	0	1	1	1
O15511	ARPC5	1.35	0.78	0.12	0	2	2	2	3	1	0	0	0	0	2	3	2
Q13765	NACA	1.33	0.78	0.01	0	6	4	5	4	8	5	0	0	0	4	4	7
P22234	PAICS	1.37	0.78	0.01	0	13	4	7	7	12	6	0	2	1	13	6	5
P62854	RPS26	0.92	0.78	0	0	18	22	18	28	22	18	20	19	27	20	21	18
P05141	SLC25A5	0.92	0.78	0	0	44	50	48	54	60	49	60	62	63	45	39	37
A0PJ61	A0PJ61	1.02	0.78	0	0	12	11	10	17	6	9	13	15	13	9	5	11
Q9BY77	POLDIP3	1.27	0.78	0	0	9	12	12	7	7	9	6	4	2	13	12	14
Q59GN2	Q59GN2	0.88	0.78	0	0	2	2	4	4	4	3	3	3	3	4	3	2
C9J7T6	C9J7T6	0.95	0.78	0	0	41	48	43	46	54	35	64	50	58	40	44	31
Q9UGP8	SEC63	1.68	0.77	0.26	0	8	2	2	3	1	1	7	2	5	0	0	0
Q13625	TP53BP2	1.59	0.77	0.22	0	8	4	2	3	2	1	1	0	0	7	4	5
Q9NY74	ETAA1	1.3	0.77	0.19	0	1	2	0	2	1	0	0	0	0	0	1	1
A7E1Z6	WDFY3	1.33	0.77	0.12	0	2	1	1	2	4	0	0	1	1	0	0	0
P62805	HIST1H4A;HIST1H...	0.91	0.77	0	0	42	39	37	50	38	40	61	46	44	40	36	39
P78344	EIF4G2	1.17	0.77	0	0	1	1	1	0	1	1	0	0	0	1	2	1
Q8NHU6	TDRD7	1.1	0.77	0	0	0	0	1	0	1	1	0	0	0	0	0	0
O00217	NDUFS8	1.16	0.77	0	0	1	1	0	0	1	1	1	1	0	0	0	0
Q13885	TUBB2A	0.93	0.77	0	0	17	14	15	26	19	13	20	14	21	15	15	11
Q9UK76	HN1	1.27	0.77	0	0	12	12	10	16	16	8	0	1	0	18	12	10
Q8NEZ5	FBXO22	1.02	0.77	0	0	14	14	21	13	20	22	21	9	20	18	13	11
Q9UNY4	TTF2	1.32	0.77	0	0	7	9	6	4	13	7	1	0	0	11	7	6
Q9H425	C1orf198	1.37	0.76	0.21	0	2	0	1	0	0	0	0	0	0	2	1	1
P48730	CSNK1D	1.33	0.76	0.13	0	1	2	1	1	1	0	0	0	0	3	2	0
Q8NBA8	DTWD2	1.25	0.76	0.11	0	2	2	1	3	0	1	0	0	0	2	2	2
Q9NYP7	ELOVL5	1.04	0.76	0.03	0	1	2	2	2	1	2	3	1	1	1	1	2
Q9UNE7	STUB1	1.03	0.76	0	0	2	4	3	5	3	4	4	2	4	2	0	3
Q9Y383	C7orf55-LUC7L2	1.09	0.76	0	0	3	5	5	3	4	4	7	5	6	4	1	2
Q9ULX6	AKAP8L	1.13	0.76	0	0	8	14	20	12	21	16	9	17	14	11	7	6
Q99729	HNRNPAB	0.93	0.76	0	0	10	7	11	11	13	10	11	5	11	9	10	12
Q8NEZ4	KMT2C	1.1	0.76	0	0	0	1	0	0	1	0	0	0	0	0	0	1
Q15942	ZYX	1.37	0.76	0	0	32	29	41	33	33	29	0	1	1	45	32	47
O43896	KIF1C	0.9	0.76	0	0	1	2	2	3	3	2	2	1	1	2	2	2
B4DEG8	TARS	1.38	0.75	0.29	0	3	0	0	1	0	0	0	0	0	1	1	1
Q9Y485	DMXL1	1.52	0.75	0.27	0	3	1	0	0	0	0	4	1	0	0	0	0
Q9UBF2	COPG2	1.28	0.75	0.25	0	2	0	0	1	0	0	2	0	0	0	0	0
Q16799	RTN1	1.2	0.75	0.17	0	1	0	3	1	1	0	2	1	2	1	1	0
P11216	PYGB	1.13	0.75	0.01	0	4	2	9	5	6	3	4	5	8	6	0	4
P62701	RPS4X	0.9	0.75	0	0	43	51	51	56	61	54	65	52	77	42	40	47
O14681	EI24	1.01	0.75	0	0	5	6	4	6	4	3	8	7	6	4	3	4
Q2LEK4	MDK	0.95	0.75	0	0	1	0	1	1	1	1	1	1	1	0	0	1
Q5SNT2	TMEM201	1.09	0.75	0	0	4	6	4	6	7	2	4	8	5	5	1	2
Q14331	FRG1	1.09	0.75	0	0	0	0	1	0	0	0	0	0	0	1	0	1
P62263	RPS14	1.04	0.75	0	0	11	16	11	18	17	6	14	20	15	14	6	4
Q9Y3A6	TMED5	0.96	0.75	0	0	1	1	1	1	1	1	2	0	2	1	1	1
P24941	CDK2	1.09	0.75	0	0	0	1	0	0	0	0	0	0	0	1	0	1
Q9H0I2	ENKD1	1.09	0.75	0	0	1	0	0	0	0	0	1	1	0	0	0	0
Q53GB9	Q53GB9	0.97	0.74	0	0	13	14	12	19	17	16	21	9	17	9	9	8
C9JA60	C9JA60	1.02	0.74	0	0	3	3	2	3	2	1	4	3	5	3	2	1
Q08211	DHX9	0.84	0.74	0	0	121	137	115	164	158	137	170	141	200	138	119	121
O43823	AKAP8	0.96	0.74	0	0	4	4	6	5	8	6	4	6	6	6	1	4
Q8N573	OXR1	1.09	0.74	0	0	0	1	0	0	1	0	0	0	0	0	1	0
Q9GZT3	SLIRP	1.09	0.74	0	0	0	1	0	0	0	0	1	1	0	0	0	0
Q15417	CNN3	1.24	0.74	0	0	8	13	10	7	12	11	2	3	0	12	14	11
Q4KWH8	PLCH1	1.35	0.73	0.21	0	2	1	0	3	0	0	2	0	0	0	0	0
Q14160	SCRIB	1.38	0.73	0.06	0	9	2	5	7	3	3	1	0	0	9	5	5
O15260	SURF4	1.18	0.73	0.06	0	1	2	3	1	1	0	3	3	1	3	2	0
O75521	ECI2	1.25	0.73	0.03	0	2	4	2	2	6	1	0	2	1	5	0	2
Q9NP64	ZCCHC17	1.21	0.73	0	0	1	1	1	0	1	2	0	1	2	0	0	0
P61353	RPL27	0.89	0.73	0	0	17	11	10	18	21	16	17	14	19	13	7	9
Q6PIW4	FIGNL1	1.15	0.73	0	0	7	7	5	9	11	4	1	1	0	9	6	9
A8K7X6	PCBP2	1.02	0.73	0	0	20	29	33	26	31	25	20	19	19	37	39	25
B4DIH1	B4DIH1	1.08	0.73	0	0	1	0	0	0	0	0	0	2	0	0	0	0
Q9NUP1	BLOC1S4	1.35	0.72	0.16	0	2	1	1	0	0	0	0	0	0	2	2	2
Q8WWH5	TRUB1	1.04	0.72	0.04	0	1	1	2	1	1	2	0	1	1	2	2	1
O95999	BCL10	1.03	0.72	0	0	1	1	1	3	2	1	0	0	0	1	1	1
Q9UPW5	AGTPBP1	1.09	0.72	0	0	13	9	12	14	21	13	6	3	7	11	6	15
P37108	SRP14	1.19	0.72	0	0	3	5	4	3	10	1	2	0	5	4	4	2
P46778	RPL21	0.86	0.72	0	0	18	15	17	22	24	15	25	23	23	17	15	16
O96000	NDUFB10	1.02	0.72	0	0	14	7	6	10	15	11	9	10	13	9	2	4
P25398	RPS12	0.93	0.72	0	0	28	29	30	26	41	36	40	39	42	27	18	18
Q8NCF7	Q8NCF7	0.94	0.72	0	0	28	36	35	36	36	29	48	45	47	27	23	29
Q8IX90	SKA3	1.18	0.71	0.07	0	1	1	2	2	2	0	0	0	0	1	1	3
Q8TCU4	ALMS1	1.21	0.71	0.02	0	3	3	2	2	4	2	1	0	0	6	3	1
O15372	EIF3H	1.06	0.71	0.01	0	3	2	2	2	2	4	1	1	1	3	3	2
P52272	HNRNPM	0.88	0.71	0	0	49	46	68	69	91	59	39	50	62	62	69	61
IPI:IPI00908488	IPI:IPI00908488	1.04	0.71	0	0	1	1	1	3	1	1	0	0	2	1	0	1
A1E282	ACTB;ACTG1	0.89	0.71	0	0	29	25	23	35	50	22	25	32	38	28	22	17
P37802	TAGLN2	1.05	0.71	0	0	24	29	24	26	25	27	12	17	12	31	34	32
P16403	HIST1H1C	0.89	0.71	0	0	41	32	27	59	39	46	36	37	40	37	27	25
P62753	RPS6	0.93	0.71	0	0	31	32	32	35	28	33	52	44	37	34	20	27
Q9H5V9	CXorf56	1.35	0.71	0	0	15	13	20	14	12	14	0	0	0	18	22	21
P22626	HNRNPA2B1	0.99	0.71	0	0	38	49	54	52	58	52	29	26	27	63	67	50
P60842	EIF4A1	0.88	0.71	0	0	45	53	52	57	70	67	68	67	71	45	38	38
C9JYJ4	C9JYJ4	1.11	0.71	0	0	1	1	1	3	1	1	1	0	2	0	0	0
P49207	RPL34	0.89	0.71	0	0	23	21	29	27	25	22	35	35	30	22	24	28
Q9H467	CUEDC2	1.32	0.7	0.17	0	1	2	2	2	0	1	0	0	0	3	3	0
P23526	AHCY	1.02	0.7	0.16	0	2	0	0	1	1	1	1	1	0	1	0	0
O94973	AP2A2	1.23	0.7	0.16	0	2	1	0	3	0	1	0	1	1	0	0	0
C9JX02	C9JX02	1.02	0.7	0.07	0	2	1	0	2	1	1	1	0	0	2	1	1
Q14103	HNRNPD	0.8	0.7	0	0	19	24	22	27	30	32	29	22	31	29	23	26
O95816	BAG2	1.06	0.7	0	0	1	0	0	0	0	0	0	0	0	0	1	1
O14979	HNRNPDL	1.04	0.7	0	0	5	8	9	7	7	11	10	1	11	6	5	6
Q58FF8	Q58FF8	1.31	0.69	0.01	0	3	4	4	3	10	2	3	0	7	0	0	1
P13693	TPT1	0.88	0.69	0	0	2	2	1	2	4	2	3	2	2	1	1	2
Q6P087	RPUSD3	1.09	0.69	0	0	0	1	1	1	0	0	1	1	2	0	0	0
Q9P2R7	SUCLA2	1.03	0.69	0	0	1	1	0	1	1	0	1	1	2	0	0	0
P62241	RPS8	0.82	0.69	0	0	54	60	54	70	69	54	92	70	81	70	63	57
Q08J23	NSUN2	0.93	0.69	0	0	7	6	4	11	12	5	6	6	7	6	3	3
Q5QNZ2	ATP5F1	1.16	0.69	0	0	1	1	0	0	0	0	1	1	2	0	0	0
Q8WWI1	LMO7	1.22	0.68	0.25	0	2	0	0	0	0	0	1	1	0	0	1	0
Q9NWU5	MRPL22	1.09	0.68	0.1	0	1	0	2	1	1	0	1	2	2	1	0	0
Q8IYA6	CKAP2L	1.24	0.68	0.09	0	1	2	1	2	4	0	0	0	0	1	0	2
P63167	DYNLL1	1.23	0.68	0.07	0	1	5	3	0	1	2	3	5	5	1	1	2
C9JTR3	RTTN	0.81	0.68	0	0	2	3	3	3	4	3	4	5	4	3	3	3
Q9Y2Z0	SUGT1	1.19	0.68	0	0	17	24	20	19	28	16	3	2	3	23	30	27
P16615	ATP2A2	0.89	0.68	0	0	22	29	32	35	30	28	44	33	48	23	18	26
O00429	DNM1L	0.91	0.68	0	0	11	15	14	14	23	16	12	11	9	26	12	13
O00487	PSMD14	0.85	0.68	0	0	7	4	4	7	5	7	7	7	6	4	6	5
P61247	RPS3A	0.83	0.68	0	0	25	27	31	33	35	28	35	50	36	29	27	31
Q7Z3U7	MON2	0.99	0.68	0	0	13	12	9	12	13	8	18	15	19	11	4	7
B4DDU2	B4DDU2	0.89	0.68	0	0	9	13	11	14	20	14	19	9	15	12	8	6
Q6ZSR9	Q6ZSR9	1.74	0.67	0.34	0	7	0	2	1	3	1	0	0	0	2	0	5
Q8N6M3	FITM2	1.14	0.67	0.04	0	2	2	1	1	2	0	4	2	3	1	0	0
Q9HD42	CHMP1A	1.02	0.67	0.03	0	1	1	2	4	2	2	0	1	0	1	1	1
Q9Y295	DRG1	1.04	0.67	0.01	0	5	3	1	5	3	2	3	4	5	4	1	0
NP_001	NP_001	1.21	0.67	0.01	0	4	6	2	8	9	2	2	4	2	2	0	2
Q9NY12	GAR1	0.95	0.67	0.01	0	3	2	1	2	2	1	4	3	2	3	1	2
Q8N1G0	ZNF687	1.02	0.67	0	0	1	1	0	2	1	1	0	0	0	1	1	0
O60831	PRAF2	0.94	0.67	0	0	3	3	3	3	4	2	5	5	5	2	2	2
Q8WUM0	NUP133	0.94	0.67	0	0	25	28	27	39	38	21	46	33	44	21	11	14
B4DS24	B4DS24	0.95	0.67	0	0	6	6	4	6	7	9	8	6	8	3	3	2
Q9NRN7	AASDHPPT	0.88	0.67	0	0	8	8	8	9	10	13	9	6	8	9	9	10
P62304	SNRPE	1.16	0.67	0	0	5	6	5	5	4	5	1	0	1	7	7	9
O95782	AP2A1	1.02	0.67	0	0	7	2	4	5	8	2	2	4	9	4	3	3
Q9NSV4	DIAPH3	1.22	0.66	0.09	0	2	1	2	3	1	0	1	0	0	3	3	0
P63151	PPP2R2A	1.14	0.66	0.06	0	2	1	3	1	1	5	1	2	1	0	1	2
P36404	ARL2	1.14	0.66	0.03	0	1	4	3	1	2	2	2	6	4	2	1	0
Q13542	EIF4EBP2	0.93	0.66	0.01	0	2	1	1	3	3	1	0	0	1	2	2	2
Q562R1	ACTBL2	0.77	0.66	0	0	26	11	12	24	29	20	24	18	26	17	19	19
A6NLH6	CNIH4	0.91	0.66	0	0	6	3	3	7	7	2	7	3	7	5	2	3
A8K4L9	TIAL1	1.08	0.66	0	0	1	0	1	0	1	1	0	0	0	2	1	0
P14174	MIF	0.85	0.66	0	0	6	7	7	6	8	7	12	9	7	6	8	9
P25685	DNAJB1	1.21	0.66	0	0	20	30	27	24	19	31	1	1	1	39	32	36
P15880	RPS2	0.76	0.66	0	0	34	37	44	52	51	46	65	50	63	50	41	46
P12236	SLC25A6	0.95	0.66	0	0	4	5	7	9	8	6	5	10	7	4	1	3
Q8TB61	SLC35B2	1.2	0.66	0	0	1	1	1	0	0	0	1	3	2	0	0	0
Q14978	NOLC1	1.04	0.66	0	0	5	6	5	6	8	5	2	2	1	5	9	7
Q9NRA8	EIF4ENIF1	1.19	0.65	0.23	0	2	0	0	3	0	0	0	0	0	0	0	1
Q99570	PIK3R4	1.23	0.65	0.08	0	8	1	3	5	3	1	8	4	4	1	1	2
Q96CT7	CCDC124	1.35	0.65	0.01	0	5	8	7	0	3	7	0	0	0	10	11	8
A2IDA3	MPG	0.96	0.65	0.01	0	2	1	3	5	3	3	2	1	3	0	1	2
Q9BUP0	EFHD1	1.15	0.65	0.01	0	2	4	3	3	5	1	0	0	0	6	3	5
P48047	ATP5O	0.93	0.65	0	0	5	4	4	5	6	4	6	7	9	6	1	1
P07900	HSP90AA1	0.84	0.65	0	0	49	37	50	58	83	46	71	63	80	38	33	33
Q8NA72	POC5	1.13	0.65	0	0	1	1	0	1	0	0	0	0	0	1	2	0
Q53H12	AGK	0.9	0.65	0	0	17	20	17	23	20	16	27	28	31	21	14	6
Q5T6F2	UBAP2	1.12	0.65	0	0	17	14	15	26	19	14	1	1	0	27	14	23
IPI:IPI00514399	IPI:IPI00514399	1.09	0.65	0	0	1	4	5	4	3	2	5	6	4	3	1	0
Q9H444	CHMP4B	1.16	0.65	0	0	6	12	16	10	18	12	1	0	0	18	16	12
Q8WZ42	TTN	1.02	0.65	0	0	1	0	0	0	0	0	1	0	0	2	0	0
Q96PV7	FAM193B	1	0.65	0	0	1	1	1	0	2	0	1	2	1	1	2	0
Q86YN1	DOLPP1	1.18	0.64	0.21	0	0	0	2	0	0	0	2	0	1	1	0	0
Q86UK7	ZNF598	1.25	0.64	0.06	0	4	6	1	2	3	1	0	3	1	6	6	2
Q13371	PDCL	1.3	0.64	0.05	0	6	3	3	2	4	2	0	0	0	7	8	2
Q9UBQ5	EIF3K	0.93	0.64	0.04	0	1	0	2	1	3	1	1	1	2	1	1	0
Q7Z726	Q7Z726	0.83	0.64	0	0	21	16	17	28	36	22	20	26	31	20	13	9
P49454	CENPF	1.01	0.64	0	0	0	1	0	0	1	0	0	0	0	1	0	1
Q9UHB9	SRP68	0.7	0.64	0	0	26	30	26	46	43	35	37	34	43	51	35	36
O43405	COCH	1.01	0.64	0	0	1	0	0	1	0	1	0	0	0	1	0	0
B4DPY1	N4BP2L2	1.11	0.63	0.06	0	1	2	1	0	0	0	3	2	3	1	0	1
A6NKT7	RGPD3	0.93	0.63	0.01	0	2	1	1	1	2	2	2	1	4	1	1	0
P62244	RPS15A	0.8	0.63	0	0	15	13	14	20	14	13	24	19	27	16	12	18
P61011	SRP54	1.19	0.63	0	0	7	13	11	8	10	13	0	0	0	17	16	11
P52294	KPNA1	0.88	0.63	0	0	2	6	7	9	10	5	6	7	6	6	2	4
Q5JSH3	WDR44	1.17	0.62	0.11	0	1	2	1	0	1	3	0	0	0	0	2	2
P31948	STIP1	0.85	0.62	0	0	13	10	15	17	29	13	8	7	15	24	12	16
O95433	AHSA1	0.88	0.62	0	0	5	7	9	9	13	6	3	6	4	15	9	9
Q8IY67	Q8IY67	1.04	0.62	0	0	3	2	2	7	4	0	1	0	1	2	3	3
P36405	ARL3	0.87	0.62	0	0	2	2	1	1	2	2	2	3	4	3	0	2
Q92945	KHSRP	0.71	0.62	0	0	45	45	55	65	92	73	58	55	71	78	65	65
Q5BKZ1	ZNF326	0.76	0.62	0	0	10	11	11	15	14	17	18	13	16	11	14	11
P68133	ACTA1	0.74	0.62	0	0	30	17	22	36	45	26	36	31	43	25	26	22
P62861	FAU	0.71	0.62	0	0	1	2	2	3	3	3	3	2	3	3	2	3
Q15125	EBP	0.76	0.62	0	0	5	6	3	6	7	6	6	7	8	5	7	6
Q8TBK5	Q8TBK5	0.76	0.62	0	0	40	48	43	67	66	51	77	70	66	49	42	44
Q9Y3D8	TAF9	0.93	0.62	0	0	1	1	1	3	1	1	1	0	1	2	0	2
Q9BVP2	GNL3	0.73	0.62	0	0	39	26	37	57	47	49	44	41	59	52	43	38
Q9Y3S2	ZNF330	1.03	0.62	0	0	1	1	0	0	0	1	0	0	0	1	1	2
P49815	TSC2	1.02	0.61	0.16	0	0	2	0	1	1	0	1	2	1	0	0	0
P49023	PXN	1.09	0.61	0.07	0	1	1	3	2	1	4	0	0	0	3	1	2
Q8NEC7	GSTCD	0.91	0.61	0.01	0	1	2	2	2	2	1	1	2	0	3	3	3
P17844	DDX5	0.74	0.61	0	0	82	80	75	121	116	88	137	119	141	97	88	78
P51617	IRAK1	0.86	0.61	0	0	14	8	14	17	15	18	20	11	22	14	5	10
Q8ND83	SLAIN1	0.83	0.61	0	0	6	7	8	4	5	12	10	8	11	14	5	9
Q86UB9	TMEM135	0.91	0.61	0	0	0	1	0	0	0	0	1	1	1	0	0	1
P62273	RPS29	0.77	0.61	0	0	5	7	10	10	10	9	12	12	13	8	8	7
Q8N9T8	KRI1	0.89	0.61	0	0	4	5	9	10	10	7	9	12	7	3	2	4
O75821	EIF3G	1.03	0.61	0	0	5	4	8	5	11	7	1	1	0	11	5	9
Q9Y4C2	FAM115A	0.99	0.61	0	0	0	0	1	0	0	0	1	2	0	0	0	0
P21953	BCKDHB	1	0.6	0.05	0	0	2	1	3	2	1	2	0	1	1	0	0
O75663	TIPRL	1.08	0.6	0.05	0	1	1	2	2	1	0	0	0	0	5	1	2
Q5VZE5	NAA35	0.99	0.6	0.01	0	3	2	1	2	4	2	1	4	0	0	3	2
Q9P0U3	SENP1	1.06	0.6	0.01	0	2	3	3	2	0	1	5	7	3	2	1	1
P60891	PRPS1	0.71	0.6	0	0	20	19	26	35	40	30	37	31	44	28	19	23
P63220	RPS21	0.98	0.6	0	0	0	1	0	0	0	0	0	0	0	1	1	1
C9JXA9	C9JXA9	0.98	0.6	0	0	0	1	0	0	0	0	0	0	0	1	1	1
Q8NC51	SERBP1	0.96	0.6	0	0	39	39	38	45	44	34	16	20	21	60	61	57
Q2M1P5	KIF7	1.08	0.6	0	0	1	0	1	0	0	0	1	0	3	0	0	1
Q93052	LPP	0.98	0.6	0	0	0	1	0	0	0	0	0	0	0	1	1	1
Q5TF47	FBXO5	1.13	0.59	0.22	0	0	0	2	0	0	0	0	0	0	2	2	0
O00186	STXBP3	0.87	0.59	0	0	7	4	5	8	9	5	8	9	12	3	0	5
A0JLU2	A0JLU2	0.8	0.59	0	0	3	3	2	5	3	6	3	3	1	4	3	4
Q71RC2	LARP4	0.91	0.59	0	0	4	5	7	10	9	6	0	2	1	9	7	10
Q9BU76	C1orf35	0.71	0.59	0	0	17	20	19	30	21	25	33	29	36	27	17	25
Q06787	FMR1	0.88	0.59	0	0	33	42	38	44	63	48	20	18	17	59	62	55
C9JQ10	C9JQ10	0.82	0.59	0	0	1	1	1	3	2	1	2	0	2	3	1	0
Q14119	VEZF1	0.7	0.59	0	0	2	1	1	2	3	2	2	2	3	2	2	3
A8MYT4	PIK3C3	1.09	0.58	0.11	0	2	1	0	3	2	1	0	0	0	0	0	2
B5MD66	B5MD66	1.08	0.58	0.03	0	3	2	1	4	1	0	5	2	4	0	0	1
Q8TC12	RDH11	0.83	0.58	0	0	9	8	4	9	8	10	12	12	13	5	3	7
P49327	FASN	0.64	0.58	0	0	91	82	97	178	209	138	136	109	141	156	115	130
Q8IU60	DCP2	0.74	0.58	0	0	3	4	1	6	6	1	4	4	4	5	4	3
Q09666	AHNAK	0.94	0.58	0	0	32	30	39	61	53	40	5	2	3	70	47	47
Q13546	RIPK1	0.85	0.58	0	0	0	0	1	0	1	1	0	1	0	1	1	0
Q9Y262	EIF3L	0.72	0.58	0	0	49	70	60	85	85	83	106	101	103	72	61	65
Q15003	NCAPH	0.79	0.58	0	0	7	3	9	11	9	7	7	3	12	9	8	10
Q7L590	MCM10	0.96	0.58	0	0	0	0	1	0	0	1	0	0	0	0	1	1
A8MYX5	A8MYX5	0.7	0.58	0	0	9	11	14	23	15	16	15	14	24	20	14	11
Q3ZCQ8	TIMM50	0.91	0.58	0	0	1	1	1	1	1	1	1	4	2	1	0	0
Q9Y6C9	MTCH2	0.93	0.58	0	0	9	8	8	10	17	17	7	10	14	7	0	3
Q99878	HIST1H2AJ	0.88	0.58	0	0	6	5	5	15	8	5	3	0	9	6	7	5
P04049	RAF1	1.06	0.57	0.03	0	3	1	2	1	2	0	3	6	1	3	0	1
Q96PQ6	ZNF317	0.97	0.57	0.02	0	2	1	1	1	1	1	3	0	3	1	0	3
O43353	RIPK2	0.92	0.57	0	0	1	0	1	1	0	1	0	0	0	2	1	2
C9JYP3	C9JYP3	0.98	0.57	0	0	5	6	5	6	6	9	1	1	1	11	5	9
P11172	UMPS	0.95	0.57	0	0	1	0	0	0	2	0	0	1	1	0	0	0
P07305	H1F0	0.72	0.57	0	0	4	6	5	14	8	6	8	8	8	6	4	6
Q9NWX6	THG1L	0.92	0.57	0	0	1	1	0	0	0	1	0	0	1	2	1	2
Q92598	HSPH1	0.86	0.57	0	0	28	26	27	39	45	39	9	6	16	57	33	43
Q8WVX9	FAR1	1.03	0.57	0	0	5	5	4	5	1	2	9	10	8	3	2	1
Q9BVA1	TUBB2B	0.85	0.57	0	0	2	2	1	2	1	4	0	2	4	2	2	2
Q9HCC0	MCCC2	0.97	0.57	0	0	1	0	1	0	2	1	2	0	2	0	0	0
P62917	RPL8	0.75	0.57	0	0	19	36	33	41	41	42	47	51	52	33	27	27
Q96EV8	DTNBP1	1.07	0.56	0.04	0	2	1	2	3	4	0	0	0	0	3	4	0
O95478	NSA2	1.18	0.56	0.03	0	4	4	1	1	1	0	7	4	6	1	1	1
O95299	NDUFA10	0.73	0.56	0	0	8	10	13	14	15	18	20	16	19	14	7	10
A8K0H3	A8K0H3	0.74	0.56	0	0	4	3	4	6	4	3	5	9	5	6	5	5
P78371	CCT2	0.67	0.56	0	0	18	15	15	32	44	21	27	21	26	28	15	15
Q9UKY7	CDV3	1.02	0.56	0	0	9	11	6	9	12	10	0	0	0	19	10	16
P35527	KRT9	0.97	0.56	0	0	16	16	3	6	21	12	12	15	16	6	16	5
Q96F86	EDC3	0.91	0.56	0	0	11	13	19	17	13	24	7	4	6	26	21	22
P51148	RAB5C	0.85	0.56	0	0	1	2	1	3	4	0	2	3	1	3	1	0
Q86VQ1	GLCCI1	0.85	0.56	0	0	1	1	1	3	3	1	0	0	0	3	1	2
B7ZB56	NEBL	0.96	0.56	0	0	1	1	0	0	3	1	0	0	0	2	1	0
P62424	RPL7A	0.66	0.56	0	0	37	36	32	57	56	52	66	63	59	54	42	38
P53004	BLVRA	0.89	0.56	0	0	0	0	1	2	1	1	1	0	0	0	0	0
Q12824	SMARCB1	0.95	0.56	0	0	1	0	0	1	2	0	0	0	0	0	1	0
Q5HYD9	CYB5B	0.9	0.55	0.1	0	0	2	0	1	3	1	0	1	0	1	1	0
O75683	SURF6	1.03	0.55	0.01	0	4	4	1	1	1	2	1	1	3	6	4	6
Q9UJZ1	STOML2	0.88	0.55	0.01	0	2	1	1	4	2	0	4	2	2	1	1	0
P46109	CRKL	0.99	0.55	0.01	0	2	2	4	2	3	4	0	0	0	7	3	5
IPI:IPI00909083	IPI:IPI00909083	0.81	0.55	0	0	1	1	2	3	3	4	0	0	1	2	2	2
P10599	TXN	0.71	0.55	0	0	4	6	6	9	11	7	5	6	15	8	7	5
Q5JWF2	GNAS	0.84	0.55	0	0	5	1	5	4	7	4	6	7	7	2	2	3
P61764	STXBP1	0.93	0.55	0	0	0	0	1	1	0	0	2	1	0	0	0	0
P62249	RPS16	0.67	0.55	0	0	28	29	23	42	43	38	53	46	51	36	29	30
P46779	RPL28	0.78	0.55	0	0	5	2	4	6	3	5	8	6	8	2	4	3
O15270	SPTLC2	0.79	0.55	0	0	2	3	3	5	1	2	5	6	6	3	2	3
Q15637	SF1	0.81	0.55	0	0	14	16	11	20	20	19	9	9	5	31	20	21
Q15084	PDIA6	0.83	0.55	0	0	16	10	5	18	23	5	15	9	22	9	7	12
P22392	NME1-NME2;NME2	1.35	0.54	0.28	0	5	0	0	0	2	1	1	4	0	1	0	0
Q86TB9	PATL1	0.92	0.54	0.01	0	1	2	3	4	2	2	0	1	0	3	4	4
O95644	NFATC1	0.92	0.54	0	0	1	0	0	1	0	0	0	0	0	1	0	2
P46781	RPS9	0.7	0.54	0	0	31	30	30	47	49	38	60	56	56	40	26	31
Q9UIS9	MBD1	0.76	0.54	0	0	1	2	1	1	2	3	2	2	3	4	1	1
Q9NVV4	MTPAP	0.92	0.54	0	0	3	4	3	5	2	2	5	9	7	2	1	1
Q15031	LARS2	0.72	0.54	0	0	21	24	15	33	26	25	47	28	39	23	15	23
P78318	IGBP1	0.88	0.54	0	0	3	1	4	6	8	1	0	2	2	4	3	4
O43776	NARS	0.75	0.54	0	0	1	0	0	0	2	1	0	0	1	1	1	1
Q13423	NNT	1.02	0.54	0	0	1	1	0	0	0	0	1	1	4	0	0	0
O14737	PDCD5	0.95	0.54	0	0	6	7	8	13	9	7	0	0	0	12	14	11
P43246	MSH2	0.7	0.54	0	0	1	2	2	3	3	3	2	2	5	4	2	2
Q9UBX3	SLC25A10	0.81	0.54	0	0	5	7	4	10	6	3	13	10	7	7	3	4
C9J8N3	C9J8N3	1.06	0.53	0.2	0	0	2	0	0	0	1	0	0	0	3	1	0
P36873	PPP1CC	1.04	0.53	0.11	0	1	0	2	0	0	1	0	3	0	3	1	0
P05386	RPLP1	0.99	0.53	0.07	0	0	2	1	0	2	1	1	0	0	2	3	0
Q5VUD6	FAM69B	1.01	0.53	0.04	0	1	2	1	0	0	0	3	4	3	2	0	0
Q9NX61	TMEM161A	1	0.53	0.01	0	3	1	3	3	2	1	5	5	5	1	0	0
Q96HJ9	C7orf55;LUC7L2	0.8	0.53	0	0	0	1	0	1	0	1	2	1	1	0	0	0
Q14839	CHD4	0.79	0.53	0	0	40	47	51	82	91	81	16	13	17	86	76	67
Q96CB9	NSUN4	0.92	0.53	0	0	1	0	0	0	1	0	0	2	0	0	0	1
Q6ZU65	UBN2	0.84	0.53	0	0	2	1	3	3	3	1	0	2	2	4	4	4
P62857	RPS28	0.88	0.53	0	0	2	2	3	2	2	4	3	1	9	3	1	1
Q7L2E3	DHX30	0.74	0.53	0	0	65	69	56	89	88	67	134	99	134	64	54	62
Q9BYW2	SETD2	0.93	0.53	0	0	1	0	1	2	2	0	0	0	0	3	0	1
Q9NR30	DDX21	0.68	0.53	0	0	15	8	10	29	25	14	20	13	16	16	6	17
P39019	RPS19	0.75	0.53	0	0	7	3	2	6	8	4	8	7	4	3	6	5
Q68EM7	ARHGAP17	0.97	0.52	0.15	0	2	0	0	0	0	2	0	0	0	2	1	1
Q7Z3C6	ATG9A	1.1	0.52	0.12	0	2	1	0	2	0	0	4	0	2	0	0	0
P18077	RPL35A	0.99	0.52	0.07	0	0	1	2	1	0	2	2	3	1	0	0	0
P61160	ACTR2	0.91	0.52	0.02	0	6	1	1	3	3	5	3	4	2	2	1	4
Q96C19	EFHD2	1.12	0.52	0.02	0	2	7	3	2	5	6	0	0	0	12	2	5
IPI:IPI00646899	IPI:IPI00646899	0.91	0.52	0	0	0	0	1	3	1	0	0	0	1	0	0	0
Q99986	VRK1	0.76	0.52	0	0	5	4	6	6	6	10	10	9	11	8	2	2
Q8TEU7	RAPGEF6	0.9	0.52	0	0	0	1	0	1	0	0	0	0	0	1	2	0
Q5JSZ5	PRRC2B	0.65	0.52	0	0	4	5	6	12	12	5	10	5	6	11	6	10
Q8NI60	ADCK3	0.8	0.52	0	0	1	0	0	1	0	1	1	2	1	0	0	0
C9JLK5	EEF1E1	0.65	0.52	0	0	3	3	2	6	7	6	5	4	6	3	3	3
Q13557	CAMK2D	0.85	0.52	0	0	6	5	8	11	6	4	11	16	12	5	3	3
A8MTH1	MPP1	0.94	0.52	0	0	5	4	2	5	3	3	2	1	0	9	8	4
Q15051	IQCB1	0.81	0.52	0	0	1	0	0	1	1	1	0	0	0	2	1	0
Q13283	G3BP1	0.98	0.52	0	0	10	9	10	9	16	8	0	0	1	20	18	16
O95793	STAU1	0.87	0.52	0	0	13	11	9	18	14	12	4	4	3	26	11	24
Q66K14	TBC1D9B	0.88	0.51	0.03	0	0	2	1	2	3	0	2	3	1	0	1	0
P49792	RANBP2	0.57	0.51	0	0	72	89	66	160	172	131	111	135	106	160	120	127
P83881	RPL36A	0.64	0.51	0	0	11	8	5	14	15	11	13	15	17	10	13	10
Q9GZN8	C20orf27	0.9	0.51	0	0	1	0	0	0	2	0	0	0	0	3	0	0
Q9UQR0	SCML2	0.76	0.51	0	0	1	1	0	2	1	0	1	2	1	2	0	2
Q8NCN4	RNF169	0.68	0.51	0	0	1	3	1	2	5	2	2	3	3	5	2	3
B7Z781	B7Z781	0.99	0.51	0	0	0	1	1	0	0	0	0	0	0	3	1	2
P20248	CCNA2	0.9	0.51	0	0	1	1	0	0	0	2	0	0	0	2	1	2
P41240	CSK	0.67	0.51	0	0	3	2	1	6	5	4	2	1	3	4	3	4
P26373	RPL13	0.7	0.51	0	0	18	11	22	22	15	26	36	33	32	22	17	20
IPI:IPI00893541	IPI:IPI00893541	0.84	0.51	0	0	1	0	0	1	2	0	1	0	2	0	0	0
P41227	NAA10	0.75	0.51	0	0	2	3	1	3	5	1	2	2	2	4	5	3
Q15717	ELAVL1	0.78	0.51	0	0	7	5	3	7	8	5	4	12	10	7	7	1
P04818	TYMS	0.74	0.51	0	0	3	5	4	7	6	3	3	4	5	11	8	5
Q9Y3E5	PTRH2	0.86	0.5	0.07	0	2	0	0	2	1	1	1	0	3	0	0	1
A6NDU8	C5orf51	0.67	0.5	0	0	1	3	1	3	5	4	2	3	2	3	3	2
Q9NZJ0	DTL	0.76	0.5	0	0	10	7	5	13	11	5	18	15	13	11	4	3
A6NEM2	HCFC1	0.79	0.5	0	0	49	41	34	68	99	57	14	17	7	76	71	71
P11586	MTHFD1	0.67	0.5	0	0	42	56	47	94	62	75	89	99	106	54	44	45
Q8N584	TTC39C	0.83	0.5	0	0	1	1	0	1	1	0	3	1	1	0	2	0
Q8WXF1	PSPC1	0.89	0.5	0	0	1	0	0	0	0	2	0	0	0	0	0	2
O60506	SYNCRIP	0.59	0.5	0	0	14	11	12	18	28	20	30	23	25	24	11	20
Q9BV38	WDR18	0.87	0.49	0.1	0	0	0	2	1	1	1	0	0	1	0	1	3
P10071	GLI3	0.82	0.49	0	0	1	0	0	1	2	0	0	0	2	0	1	0
P00403	MT-CO2	0.63	0.49	0	0	2	1	1	3	3	1	4	4	3	3	2	2
Q6P3X3	TTC27	0.63	0.49	0	0	4	3	4	9	9	5	8	8	10	6	0	6
XP_002	XP_002	0.88	0.49	0	0	1	0	0	0	2	1	2	0	0	0	0	0
IPI:IPI00855833	IPI:IPI00855833	0.73	0.49	0	0	1	1	0	1	0	1	2	1	1	1	2	2
B4DY32	B4DY32	0.59	0.49	0	0	17	22	23	37	62	32	27	27	38	39	28	39
P84090	ERH	0.63	0.49	0	0	2	2	3	4	5	2	5	4	7	3	4	5
B4DUS9	BPNT1	0.91	0.49	0	0	1	0	1	2	2	3	0	0	0	1	0	0
Q9Y570	PPME1	0.6	0.49	0	0	4	3	6	8	7	8	9	10	6	10	7	6
Q9BVQ7	SPATA5L1	0.78	0.49	0	0	0	1	0	2	1	0	1	1	2	0	0	0
Q14573	ITPR3	0.88	0.49	0	0	1	0	0	0	0	0	2	0	3	0	0	0
Q13322	GRB10	1.14	0.48	0.21	0	0	3	1	0	0	0	1	7	1	0	0	0
Q8WYD8	DMD	1	0.48	0.17	0	0	2	0	0	0	0	2	0	3	0	1	0
Q92540	SMG7	0.92	0.48	0.02	0	1	1	2	1	1	4	0	1	0	5	0	2
O14628	ZNF195	0.94	0.48	0.01	0	3	6	0	6	5	1	1	1	4	3	4	5
O00483	NDUFA4	0.82	0.48	0.01	0	0	1	2	1	4	2	3	1	2	1	0	0
Q96EA4	SPDL1	0.86	0.48	0	0	0	1	0	0	0	1	0	0	0	0	3	0
NP_998	NP_998	0.81	0.48	0	0	6	8	6	10	14	12	0	0	0	19	10	12
IPI:IPI00853161	IPI:IPI00853161	0.86	0.48	0	0	0	0	1	0	0	1	2	0	2	0	0	0
Q86WX3	RPS19BP1	0.69	0.48	0	0	1	0	1	1	2	0	1	3	2	2	1	1
XP_001	XP_001	0.71	0.48	0	0	24	23	14	42	45	12	23	51	25	37	19	18
Q9Y678	COPG1	0.75	0.48	0	0	1	3	1	5	3	2	5	2	4	0	1	2
Q96EE3	SEH1L	0.87	0.48	0	0	0	0	1	0	0	0	2	1	2	0	0	0
Q96SU4	OSBPL9	0.76	0.48	0	0	1	0	1	2	4	0	2	0	2	1	0	1
Q9UNS2	COPS3	0.82	0.48	0	0	1	0	0	0	0	1	0	0	0	1	2	1
Q13442	PDAP1	0.77	0.48	0	0	2	2	2	4	7	3	0	0	0	6	3	4
P46777	RPL5	0.59	0.48	0	0	12	11	18	23	28	16	33	26	29	26	17	20
Q5W0B1	RNF219	0.64	0.48	0	0	7	4	6	12	13	9	6	7	6	10	14	8
B4E2J7	B4E2J7	1.01	0.47	0.15	0	0	3	0	3	4	0	1	0	1	0	1	0
Q9H8H3	METTL7A	0.88	0.47	0.07	0	0	2	0	1	3	0	0	1	2	2	0	0
P21912	SDHB	0.87	0.47	0.02	0	1	0	4	4	5	3	3	2	3	0	0	0
Q9UHV9	PFDN2	0.85	0.47	0.02	0	0	2	1	3	3	0	0	0	0	4	1	2
Q9C0C2	TNKS1BP1	0.93	0.47	0	0	9	4	3	8	6	5	1	0	0	10	11	10
B7Z1K2	HBS1L	0.86	0.47	0	0	4	3	4	8	3	7	0	0	0	8	9	4
Q92841	DDX17	0.61	0.47	0	0	33	28	36	61	69	40	72	70	71	51	34	33
P41252	IARS	0.66	0.47	0	0	27	26	19	46	41	25	47	43	67	27	21	27
Q15555	MAPRE2	0.8	0.47	0	0	0	1	0	2	3	0	0	0	1	1	0	0
Q86V15	CASZ1	0.63	0.47	0	0	2	2	1	5	7	0	3	2	4	4	3	3
P07737	PFN1	0.82	0.47	0	0	11	9	11	16	17	17	0	0	3	18	22	20
P54819	AK2	0.98	0.46	0.15	0	2	0	0	0	3	0	0	1	3	0	0	0
P82675	MRPS5	0.88	0.46	0.1	0	0	0	2	1	0	0	1	3	2	0	0	1
Q96AC1	FERMT2	1.01	0.46	0.01	0	3	2	7	1	4	5	0	1	0	4	7	11
Q15269	PWP2	0.63	0.46	0.01	0	0	2	0	2	2	1	2	1	2	2	2	1
Q7Z739	Q7Z739	0.84	0.46	0.01	0	1	3	1	3	2	2	0	0	0	5	5	2
P0C0S5	H2AFZ	0.64	0.46	0	0	5	4	5	11	5	11	11	10	11	5	4	4
Q9NW75	GPATCH2	0.8	0.46	0	0	1	0	0	1	1	0	0	0	0	2	2	0
P18124	RPL7	0.59	0.46	0	0	28	34	26	57	49	40	72	58	67	39	35	43
A6NIQ6	VKORC1	0.56	0.46	0	0	1	3	2	7	4	4	5	4	4	5	4	3
Q9H0A0	NAT10	0.58	0.46	0	0	19	31	26	50	56	34	61	57	49	35	34	33
Q9NRC1	ST7	0.74	0.46	0	0	0	1	0	2	2	0	1	1	2	0	0	0
Q15648	MED1	0.71	0.46	0	0	14	8	11	17	24	20	5	5	5	25	18	25
Q12905	ILF2	0.8	0.46	0	0	0	0	1	2	2	0	0	0	1	2	0	0
Q8NEP9	ZNF555	0.85	0.46	0	0	1	0	0	2	2	0	0	0	2	0	0	0
Q9ULM3	YEATS2	0.67	0.46	0	0	3	2	2	8	8	4	3	1	1	4	3	5
Q7KZF4	SND1	0.64	0.46	0	0	7	3	6	9	22	6	10	6	10	9	5	8
Q7L3T8	PARS2	0.64	0.46	0	0	3	3	2	4	7	4	5	6	9	3	2	4
P50750	CDK9	0.66	0.46	0	0	1	2	1	2	5	2	2	4	3	4	1	1
P36578	RPL4	0.58	0.46	0	0	66	73	75	124	126	120	185	131	164	105	85	97
P40938	RFC3	0.58	0.45	0	0	17	15	17	28	33	36	40	28	37	27	17	19
Q9UJU6	DBNL	0.77	0.45	0	0	6	8	7	8	17	15	0	0	0	16	14	14
Q70EL1	USP54	0.86	0.45	0	0	8	13	11	11	13	10	33	23	18	5	1	3
P12235	SLC25A4	0.65	0.45	0	0	1	5	4	7	7	5	9	4	9	6	3	3
O43390	HNRNPR	0.57	0.45	0	0	7	5	9	15	17	15	13	11	12	15	5	17
P25054	APC	0.78	0.45	0	0	1	1	0	1	1	1	0	0	0	3	2	2
O95456	PSMG1	0.7	0.45	0	0	2	1	1	3	6	1	2	0	5	3	1	2
Q6DKI1	RPL7L1	0.73	0.45	0	0	1	3	1	1	4	4	5	4	4	0	1	1
B4DL49	B4DL49	0.75	0.45	0	0	1	0	0	1	1	3	0	1	0	1	0	0
Q96E22	NUS1	0.7	0.45	0	0	4	3	4	6	5	2	8	12	8	5	2	4
Q16637	SMN1;SMN2	0.8	0.44	0.01	0	1	2	0	5	4	1	0	1	2	1	0	1
Q9Y5L4	TIMM13	0.79	0.44	0.01	0	1	0	2	2	1	3	2	3	3	0	0	0
P49959	MRE11A	0.83	0.44	0	0	14	18	18	16	27	22	1	3	1	44	35	30
A6NL89	A6NL89	0.66	0.44	0	0	0	0	1	1	4	1	1	1	0	1	0	1
Q96ME7	ZNF512	0.65	0.44	0	0	10	5	5	14	11	9	15	16	17	9	4	5
Q53SF7	COBLL1	0.83	0.44	0	0	0	1	0	2	0	0	0	0	0	0	3	0
P41208	CETN2	0.74	0.44	0	0	1	0	0	1	1	0	0	0	0	2	2	1
P48643	CCT5	0.61	0.44	0	0	22	17	17	35	42	28	42	44	45	23	15	17
Q15008	PSMD6	0.54	0.44	0	0	7	15	10	18	22	21	23	10	28	26	18	22
P38919	EIF4A3	0.59	0.44	0	0	20	18	14	37	33	31	40	44	38	18	15	21
B4DH13	PTK2	0.68	0.44	0	0	1	0	0	3	0	1	1	1	2	0	0	1
Q8NEY8	PPHLN1	0.85	0.44	0	0	1	1	0	2	1	0	0	0	0	4	2	0
P63244	GNB2L1	0.54	0.44	0	0	21	21	20	52	54	29	42	44	58	34	23	29
Q6UB35	MTHFD1L	0.65	0.44	0	0	20	17	18	34	20	24	47	39	46	24	9	23
P35268	RPL22	0.73	0.44	0	0	0	0	1	2	0	1	2	0	2	1	0	0
Q9H974	QTRTD1	0.61	0.44	0	0	0	1	0	2	2	1	2	1	2	0	1	0
Q9BXW7	CECR5	0.94	0.43	0.15	0	2	0	0	3	0	1	0	3	0	0	0	0
B4DRD1	DCP1B	0.78	0.43	0.01	0	2	0	1	2	0	1	1	0	1	4	2	3
Q13418	ILK	0.76	0.43	0.01	0	2	1	0	3	6	1	1	0	1	1	1	2
A4D2Q0	SUN1	0.74	0.43	0	0	8	9	6	10	8	6	18	18	22	9	3	5
Q9P2D3	HEATR5B	0.77	0.43	0	0	1	0	0	1	2	0	2	2	0	0	0	0
Q9BZE1	MRPL37	0.68	0.43	0	0	1	1	1	2	2	2	4	4	3	1	0	0
P31150	GDI1	0.64	0.43	0	0	1	1	0	1	4	1	2	1	3	1	1	1
P61978	HNRNPK	0.52	0.43	0	0	38	29	30	60	68	57	61	46	70	78	66	66
Q6UUV7	CRTC3	0.7	0.43	0	0	0	0	1	2	0	2	0	0	0	2	1	1
Q9NXE4	SMPD4	0.7	0.43	0	0	15	6	13	16	17	14	30	20	30	10	6	12
P50570	DNM2	0.68	0.43	0	0	2	2	1	3	4	1	4	7	4	1	1	2
P50914	RPL14	0.52	0.43	0	0	14	11	14	24	27	21	33	31	31	25	22	23
Q96CP2	FLYWCH2	0.78	0.43	0	0	4	3	8	9	13	10	0	0	0	15	9	6
P41223	BUD31	0.65	0.43	0	0	5	7	5	10	7	8	5	2	10	14	12	14
Q86TP1	PRUNE	0.64	0.43	0	0	1	0	0	2	2	2	0	0	0	2	1	1
Q9Y324	FCF1	0.95	0.42	0.01	0	0	4	3	1	3	1	4	7	5	1	1	0
P26641	EEF1G	0.63	0.42	0	0	6	4	8	13	19	6	7	14	16	7	6	7
B4E0U6	ST13	0.65	0.42	0	0	3	4	3	5	6	4	10	9	9	3	4	2
Q8NC04	Q8NC04	0.62	0.42	0	0	0	1	1	2	1	2	3	2	3	3	0	0
Q9UI12	ATP6V1H	0.64	0.42	0	0	0	0	1	1	1	1	2	2	2	1	0	0
Q9NUQ3	TXLNG	0.63	0.42	0	0	3	2	2	4	4	2	4	3	2	6	5	8
Q12906	ILF3	0.6	0.42	0	0	14	9	15	23	36	24	7	7	19	34	21	30
P62277	RPS13	0.6	0.42	0	0	7	5	8	12	20	9	17	17	17	9	3	7
P55265	ADAR	0.5	0.42	0	0	29	26	19	59	73	44	52	33	48	61	52	45
P23528	CFL1	0.55	0.42	0	0	7	6	8	15	21	12	19	15	21	10	2	12
Q9HD45	TM9SF3	0.7	0.42	0	0	2	1	0	2	4	1	4	2	3	1	0	1
Q9NT62	ATG3	0.57	0.42	0	0	2	6	2	12	10	2	6	6	6	7	6	6
Q9H2U1	DHX36	0.56	0.42	0	0	18	19	17	35	36	31	49	28	55	23	16	30
Q8IWA0	WDR75	0.69	0.42	0	0	1	0	0	1	1	0	3	0	2	1	0	1
Q8IYL3	C1orf174	0.68	0.42	0	0	0	0	1	0	1	2	0	0	1	1	2	1
Q7L2H7	EIF3M	0.75	0.42	0	0	0	1	0	2	3	0	1	0	2	0	0	0
P46782	RPS5	0.75	0.42	0	0	7	7	18	13	20	13	23	28	22	4	7	4
P11908	PRPS2	0.62	0.42	0	0	1	2	3	2	4	4	9	4	4	3	2	3
Q9H4L4	SENP3	0.73	0.42	0	0	0	3	2	4	3	2	3	3	7	1	0	2
P13797	PLS3	0.56	0.42	0	0	11	13	7	18	34	21	17	15	11	28	17	16
Q9UN86	G3BP2	0.7	0.42	0	0	1	0	1	0	3	3	0	0	0	2	2	2
Q96JH7	VCPIP1	0.87	0.41	0.11	0	0	0	2	1	0	2	0	0	0	2	0	3
Q9NUQ6	SPATS2L	0.66	0.41	0	0	0	1	0	3	2	0	2	1	1	1	0	0
P13639	EEF2	0.47	0.41	0	0	50	34	47	88	128	89	96	84	93	100	91	90
Q14671	PUM1	0.61	0.41	0	0	3	11	5	18	20	7	8	8	7	16	8	12
P08670	VIM	0.76	0.41	0	0	23	13	21	37	35	23	1	1	3	42	41	43
P30837	ALDH1B1	0.56	0.41	0	0	4	6	6	14	14	13	9	14	14	7	4	7
A5JGZ4	A5JGZ4	0.59	0.41	0	0	3	3	3	6	7	3	11	7	9	4	4	3
C9JL12	P4HA1	0.7	0.41	0	0	1	1	1	4	5	1	1	4	1	2	0	0
O43264	ZW10	0.61	0.41	0	0	0	1	1	3	3	3	0	1	1	3	2	0
Q8IZW2	TAB1	0.9	0.4	0.08	0	0	1	3	0	2	3	0	0	0	1	5	2
Q9BU23	LMF2	0.81	0.4	0.02	0	1	5	0	1	1	3	5	5	4	2	1	2
Q7Z460	CLASP1	0.55	0.4	0	0	1	0	0	2	1	1	1	1	3	2	1	1
B4DID0	RANBP10	0.61	0.4	0	0	0	1	0	1	2	2	2	2	2	0	0	0
P30040	ERP29	0.78	0.4	0	0	1	0	0	2	0	0	3	0	2	0	0	0
Q96AA3	RFT1	0.62	0.4	0	0	4	6	4	8	7	11	14	12	13	2	3	4
Q92613	PHF16	0.63	0.4	0	0	0	0	1	0	0	2	2	0	2	2	0	2
P33176	KIF5B	0.71	0.4	0	0	1	1	0	2	1	4	0	0	2	1	2	0
B3KMZ9	RAI14	0.78	0.4	0	0	0	1	0	0	1	0	0	0	0	2	3	0
Q9UBB6	NCDN	0.53	0.4	0	0	6	3	10	21	17	12	17	9	13	14	7	11
P49759	CLK1	0.67	0.4	0	0	1	0	1	3	2	0	2	4	1	1	1	0
P23443	RPS6KB1	0.76	0.4	0	0	1	1	1	1	1	1	0	0	0	4	4	3
Q8IZ81	ELMOD2	0.74	0.4	0	0	0	1	0	0	1	0	1	4	1	0	0	0
A6NNN6	PCM1	0.63	0.4	0	0	1	1	1	3	6	3	0	0	0	3	3	2
IPI:IPI00945721	IPI:IPI00945721	0.65	0.4	0	0	0	0	1	0	0	2	1	1	2	1	0	2
P53007	SLC25A1	0.53	0.4	0	0	4	3	3	9	8	8	9	10	10	6	2	4
Q6NZ36	C1orf86	0.85	0.4	0	0	1	0	1	2	0	0	0	0	0	4	0	3
P45974	USP5	0.85	0.39	0.08	0	2	0	0	1	5	1	0	0	3	0	0	0
A1L0T0	ILVBL	0.82	0.39	0.07	0	0	0	3	0	0	2	3	0	2	3	0	3
Q9BST9	RTKN	0.75	0.39	0.04	0	0	2	0	2	0	1	3	3	2	0	0	0
P07195	LDHB	0.9	0.39	0.03	0	6	0	1	6	4	2	5	5	4	0	0	0
P08708	RPS17	0.53	0.39	0	0	5	4	3	11	8	10	8	13	9	5	7	5
C9J9K3	RPSA	0.73	0.39	0	0	1	0	0	1	4	2	0	1	0	0	0	0
Q9UKK9	NUDT5	0.68	0.39	0	0	4	3	4	7	7	9	0	0	0	11	10	8
Q9H9A6	LRRC40	0.66	0.39	0	0	5	6	2	8	6	5	17	5	14	5	3	3
C9J3W3	PPAN	0.7	0.39	0	0	2	5	2	9	1	5	7	9	9	3	1	0
Q8N726	CDKN2A	0.7	0.39	0	0	0	5	3	5	4	2	7	6	6	3	3	3
P55198	MLLT6	0.65	0.39	0	0	1	1	0	3	2	1	0	0	0	3	3	2
Q9Y5K5	UCHL5	0.56	0.39	0	0	2	1	2	7	6	3	4	6	3	5	1	1
Q6XZF7	DNMBP	0.69	0.39	0	0	1	1	1	2	2	1	0	0	2	1	7	1
Q01780	EXOSC10	0.45	0.39	0	0	24	21	28	66	58	51	67	50	73	52	44	50
B8ZZB2	INPP4A	0.72	0.39	0	0	1	0	0	3	3	0	1	0	0	2	0	0
B7Z7A4	TXNDC9	0.82	0.38	0.01	0	2	0	3	1	3	1	1	0	0	6	4	4
Q13642	FHL1	0.74	0.38	0	0	5	6	8	7	6	13	0	0	1	18	14	18
Q9Y4E8	USP15	0.71	0.38	0	0	1	2	0	4	4	2	0	0	0	2	1	4
O14777	NDC80	0.72	0.38	0	0	0	0	1	1	0	0	0	0	0	1	2	3
O75694	NUP155	0.57	0.38	0	0	19	16	23	42	43	26	57	48	52	24	11	22
P55039	DRG2	0.58	0.38	0	0	2	1	0	5	2	1	3	3	1	2	3	2
P17812	CTPS1	0.46	0.38	0	0	15	11	17	35	47	36	27	23	32	37	31	26
Q9BSC4	NOL10	0.65	0.38	0	0	2	1	0	5	3	1	5	2	2	1	0	1
P35221	CTNNA1	0.6	0.38	0	0	0	1	0	2	2	1	0	1	3	0	2	0
P18754	RCC1	0.76	0.38	0	0	1	0	0	0	0	0	3	0	3	0	0	1
Q05682	CALD1	0.75	0.38	0	0	7	7	8	10	11	11	0	0	0	17	22	17
P35453	HOXD13	0.72	0.38	0	0	3	1	2	3	5	1	7	8	2	3	0	1
Q6ZN57	ZFP2	0.58	0.38	0	0	1	0	0	1	2	1	0	0	3	2	1	2
Q9H0B6	KLC2	0.69	0.37	0.01	0	0	2	1	2	2	3	0	0	0	2	4	3
P61619	SEC61A1	0.62	0.37	0	0	1	2	1	3	4	2	3	6	6	1	1	0
Q9NW13	RBM28	0.65	0.37	0	0	1	2	0	5	2	1	4	1	4	2	0	1
Q9BRR8	GPATCH1	0.61	0.37	0	0	0	1	0	2	0	2	0	0	0	2	2	2
P52756	RBM5	0.47	0.37	0	0	4	2	5	13	11	9	5	7	7	11	7	11
Q9UHI6	DDX20	0.68	0.37	0	0	0	1	1	0	4	0	3	0	4	1	1	1
O00232	PSMD12	0.62	0.37	0	0	6	3	6	12	18	10	3	2	1	20	9	7
Q14697	GANAB	0.85	0.37	0	0	7	3	4	4	5	0	14	13	14	1	2	0
B3KX11	B3KX11	0.49	0.37	0	0	27	21	17	55	74	36	55	48	72	37	25	24
Q9H8S9	MOB1A	0.56	0.37	0	0	1	1	0	2	2	1	2	4	3	2	2	0
Q06210	GFPT1	0.5	0.37	0	0	8	8	13	23	34	16	28	26	28	16	9	12
P47756	CAPZB	0.6	0.37	0	0	0	1	2	2	3	3	0	1	1	5	3	3
Q99714	HSD17B10	0.65	0.37	0	0	1	0	0	2	1	0	2	3	2	0	0	0
Q02790	FKBP4	0.77	0.36	0.05	0	0	0	2	1	5	0	0	0	0	1	2	2
Q13129	RLF	0.47	0.36	0	0	1	2	1	4	3	3	5	4	6	6	3	2
Q7Z4H7	HAUS6	0.68	0.36	0	0	8	5	5	8	18	9	2	2	1	24	14	7
Q96T17	MAP7D2	0.66	0.36	0	0	0	1	0	1	1	0	0	0	0	3	2	2
P31153	MAT2A	0.56	0.36	0	0	1	1	1	1	3	3	5	5	2	2	1	1
Q6IAN0	DHRS7B	0.59	0.36	0	0	1	0	0	4	2	0	1	1	2	0	0	2
Q6L8Q7	PDE12	0.67	0.36	0	0	2	0	3	3	3	2	5	2	7	2	0	4
Q32NC0	C18orf21	0.5	0.36	0	0	1	3	2	6	4	3	4	4	5	7	6	6
Q13509	Q13509	0.49	0.36	0	0	1	1	1	4	4	2	5	3	6	2	1	2
Q9Y3U8	RPL36	0.5	0.36	0	0	2	2	4	6	7	6	9	9	9	5	3	4
Q99426	TBCB	0.61	0.36	0	0	4	5	5	10	10	13	0	1	0	15	12	13
P37198	NUP62	0.68	0.36	0	0	0	1	0	0	0	1	0	0	0	3	2	2
C9J4Z3	RPL37A	0.51	0.36	0	0	3	3	3	10	11	4	8	12	9	7	2	2
B4DSD7	B4DSD7	0.59	0.35	0	0	1	1	0	5	3	1	1	0	0	3	3	1
P06280	GLA	0.64	0.35	0	0	0	1	0	2	6	1	0	0	1	0	1	0
P53701	HCCS	0.78	0.35	0	0	3	0	4	0	4	3	5	8	7	2	0	1
B5MCF9	PES1	0.44	0.35	0	0	10	18	16	38	40	30	52	38	40	31	23	27
A2RRR4	A2RRR4	0.46	0.35	0	0	22	36	36	84	85	54	93	81	100	60	38	46
Q86X95	CIR1	0.68	0.35	0	0	0	0	1	0	0	4	1	0	0	1	0	2
Q9Y620	RAD54B	0.55	0.35	0	0	1	0	0	3	0	1	3	2	1	2	0	1
Q14558	PRPSAP1	0.54	0.35	0	0	1	1	0	4	3	1	1	0	3	4	1	3
O43175	PHGDH	0.41	0.35	0	0	16	13	8	40	45	24	37	31	36	30	28	18
Q9H869	YY1AP1	0.6	0.35	0	0	2	0	0	4	4	1	1	0	1	3	2	1
P22102	GART	0.48	0.35	0	0	19	16	20	49	54	31	55	62	39	33	19	24
O43768	ENSA	0.63	0.35	0	0	8	9	9	18	21	17	0	0	0	26	21	26
Q9NSE4	IARS2	0.51	0.35	0	0	8	13	10	23	30	10	30	27	36	20	10	14
Q9HBH5	RDH14	0.61	0.35	0	0	1	0	0	2	1	1	3	3	1	0	0	0
Q2PZI1	DPY19L1	0.68	0.35	0	0	0	0	1	0	2	0	3	3	1	0	0	0
C9JRF2	C9JRF2	0.62	0.35	0	0	1	0	1	1	0	4	1	1	2	4	0	2
P51659	HSD17B4	0.48	0.35	0	0	1	1	0	5	4	2	3	3	3	3	0	1
IPI:IPI00397733	IPI:IPI00397733	0.53	0.35	0	0	0	2	0	0	4	3	2	1	3	2	2	2
Q9NYV4	CDK12	0.49	0.35	0	0	5	5	4	18	17	11	5	4	2	18	11	11
P49841	GSK3B	0.74	0.34	0.01	0	0	1	2	0	0	1	6	5	2	0	0	1
O95747	OXSR1	0.55	0.34	0	0	0	0	1	2	3	0	0	3	1	1	2	1
Q6NTE8	C5orf45	0.49	0.34	0	0	1	1	0	4	2	0	3	1	2	4	3	3
P62269	RPS18	0.53	0.34	0	0	1	1	0	3	3	2	3	4	4	1	0	0
Q9ULX3	NOB1	0.61	0.34	0	0	1	1	1	1	1	1	1	2	0	3	6	4
Q15785	TOMM34	0.56	0.34	0	0	1	0	0	1	2	2	2	1	4	1	0	0
B2R7M3	B2R7M3	0.45	0.34	0	0	1	2	2	7	8	2	4	4	4	6	4	7
Q14444	CAPRIN1	0.56	0.34	0	0	1	0	0	1	2	2	0	0	0	2	2	3
O95801	TTC4	0.58	0.34	0	0	2	1	2	2	6	5	0	0	0	9	5	5
P84098	RPL19	0.49	0.34	0	0	14	12	17	34	33	21	48	38	47	26	16	19
Q8TB52	FBXO30	0.54	0.34	0	0	2	1	0	4	6	3	3	1	5	1	1	2
B2R894	MRPL38	0.55	0.34	0	0	1	0	0	4	2	1	2	0	3	1	0	1
Q15054	POLD3	0.54	0.34	0	0	1	1	2	8	4	3	0	2	0	4	4	5
O60343	TBC1D4	0.48	0.34	0	0	3	3	2	13	11	3	8	6	10	4	3	5
Q6UVJ0	SASS6	0.59	0.34	0	0	1	0	0	1	4	1	0	1	0	3	0	2
Q9BRP8	WIBG	0.66	0.34	0	0	1	0	2	1	1	3	0	0	0	4	4	4
Q8TF74	WIPF2	0.73	0.33	0.05	0	0	0	2	2	0	0	0	0	0	3	4	2
P50454	SERPINH1	0.77	0.33	0.01	0	0	4	1	2	3	1	5	5	7	0	0	0
Q9H8H0	NOL11	0.52	0.33	0	0	5	10	7	20	19	17	4	5	6	24	22	18
Q8WU90	ZC3H15	0.49	0.33	0	0	2	1	0	3	3	2	1	3	3	4	5	3
Q00341	HDLBP	0.56	0.33	0	0	12	7	11	20	31	23	3	1	2	38	26	25
O75179	ANKRD17	0.59	0.33	0	0	3	1	1	4	4	5	0	1	0	11	3	4
P38606	ATP6V1A	0.43	0.33	0	0	3	1	2	8	6	4	7	8	6	6	6	4
Q9Y4W2	LAS1L	0.46	0.33	0	0	14	10	12	37	26	26	40	22	47	24	10	23
B4E2D3	NUP50	0.54	0.33	0	0	7	9	8	21	30	18	1	2	0	27	19	26
Q96BR5	SELRC1	0.52	0.33	0	0	3	1	3	4	7	5	9	8	9	5	1	2
P54577	YARS	0.41	0.33	0	0	4	5	3	11	14	8	15	13	15	8	10	7
Q8TD30	GPT2	0.52	0.33	0	0	1	0	0	2	1	2	2	4	2	0	0	1
Q9NWB6	ARGLU1	0.52	0.33	0	0	0	1	1	2	2	3	4	1	4	1	3	0
P50991	CCT4	0.48	0.33	0	0	5	10	11	11	28	24	28	21	29	13	15	6
P30050	RPL12	0.52	0.33	0	0	3	2	1	10	9	1	7	4	8	5	0	3
Q9NP79	VTA1	0.46	0.33	0	0	1	2	1	7	4	4	4	2	8	4	1	4
Q5BJF2	TMEM97	0.52	0.33	0	0	0	0	1	1	2	1	3	1	3	3	0	1
Q07157	TJP1	0.62	0.33	0	0	4	3	3	4	7	8	0	0	1	14	6	13
Q9Y2L1	DIS3	0.36	0.33	0	0	15	16	15	58	55	42	48	38	52	46	30	39
Q9UGI8	TES	0.65	0.33	0	0	1	2	3	2	4	4	0	0	0	11	4	7
P23258	TUBG1	0.54	0.33	0	0	3	1	3	4	5	4	7	10	9	3	3	2
P54136	RARS	0.44	0.33	0	0	19	22	29	66	65	54	67	60	91	45	22	33
Q96PV6	LENG8	0.6	0.33	0	0	0	0	1	4	2	0	3	0	0	1	0	2
Q13907	IDI1	0.56	0.33	0	0	0	2	0	3	3	2	4	1	4	1	0	1
P40429	RPL13A	0.5	0.32	0	0	3	5	10	19	10	8	18	22	18	7	9	8
Q6IQ32	ADNP2	0.49	0.32	0	0	0	1	0	4	1	0	3	1	2	2	1	2
HIT000	HIT000	0.57	0.32	0	0	0	0	1	2	1	0	0	4	3	0	1	1
C9J494	MKRN2	0.45	0.32	0	0	2	1	2	6	10	6	4	3	7	7	2	2
B4DY08	HNRNPC	0.44	0.32	0	0	1	4	5	10	11	7	9	10	15	8	6	5
P53999	SUB1	0.56	0.32	0	0	1	1	1	3	2	3	0	0	0	5	6	3
Q8WXX5	DNAJC9	0.56	0.32	0	0	0	0	1	0	2	2	0	0	0	3	2	3
P46940	IQGAP1	0.59	0.32	0	0	0	1	0	3	1	0	2	3	3	0	0	0
P23381	WARS	0.65	0.32	0	0	1	0	0	0	1	0	0	0	0	3	2	3
Q04637	EIF4G1	0.5	0.32	0	0	15	12	15	41	41	31	6	7	9	43	35	48
Q16543	CDC37	0.54	0.32	0	0	2	2	3	5	8	6	0	1	1	9	10	6
Q24JQ7	ATXN2	0.59	0.31	0.01	0	0	0	2	2	2	2	0	0	0	4	3	3
P30566	ADSL	0.53	0.31	0	0	1	1	1	1	4	1	0	1	3	6	4	5
P28482	MAPK1	0.49	0.31	0	0	0	0	1	2	2	0	2	3	4	1	1	1
Q9BV86	NTMT1	0.53	0.31	0	0	3	2	0	6	5	2	8	3	6	3	0	5
Q96EY7	PTCD3	0.62	0.31	0	0	0	1	0	2	0	0	4	1	4	0	0	0
Q6P1M0	SLC27A4	0.44	0.31	0	0	5	5	3	12	13	11	13	13	22	12	4	3
Q149N8	SHPRH	0.46	0.31	0	0	2	2	4	5	7	5	13	4	12	8	3	7
P14866	HNRNPL	0.37	0.31	0	0	12	10	9	35	38	19	26	26	32	30	34	28
P29597	TYK2	0.55	0.31	0	0	1	3	0	5	2	1	8	4	3	3	2	2
Q9Y4P1	ATG4B	0.61	0.31	0	0	1	2	0	7	8	2	2	0	1	1	0	2
Q5VYS8	ZCCHC6	0.56	0.31	0	0	0	0	1	2	0	1	3	4	0	0	1	1
Q6PI48	DARS2	0.54	0.31	0	0	2	0	0	5	4	1	3	3	3	0	1	0
Q9H936	SLC25A22	0.6	0.31	0	0	0	1	0	1	1	0	3	4	2	0	0	0
Q9H857	NT5DC2	0.43	0.31	0	0	4	3	9	15	17	12	14	17	24	15	7	8
P60228	EIF3E	0.46	0.31	0	0	8	4	7	12	17	16	16	25	22	12	8	9
Q9BW83	IFT27	0.52	0.3	0	0	4	3	3	8	11	10	1	1	0	15	7	13
P54886	ALDH18A1	0.44	0.3	0	0	13	16	14	42	31	22	55	43	56	30	12	22
Q14008	CKAP5	0.44	0.3	0	0	14	11	13	63	58	20	18	22	15	36	26	25
O14929	HAT1	0.47	0.3	0	0	3	5	7	14	23	14	4	3	7	11	16	15
Q12769	NUP160	0.39	0.3	0	0	7	14	14	38	37	26	38	33	48	29	20	25
Q96RL1	UIMC1	0.47	0.3	0	0	2	2	1	7	6	2	3	0	3	11	5	6
Q8TA86	RP9	0.54	0.3	0	0	0	0	1	1	1	3	0	0	1	3	1	3
O14974	PPP1R12A	0.56	0.3	0	0	1	0	0	1	2	1	0	0	0	3	4	1
Q9BZZ5	API5	0.52	0.3	0	0	0	0	1	0	1	4	1	1	1	1	3	1
Q9HCJ3	RAVER2	0.51	0.3	0	0	0	1	0	3	1	3	0	0	0	2	2	3
B4DQY2	B4DQY2	0.56	0.3	0	0	0	1	0	3	1	0	4	3	1	1	0	0
P51956	NEK3	0.58	0.3	0	0	1	0	0	2	1	1	0	0	0	5	0	3
C9J0K6	SRI	0.48	0.3	0	0	0	1	0	4	3	2	1	1	4	1	1	0
A0PJD3	A0PJD3	0.4	0.3	0	0	1	0	0	2	2	2	3	2	2	3	3	2
Q9H7S9	ZNF703	0.38	0.3	0	0	4	5	3	10	13	17	10	10	13	13	9	13
O95905	ECD	0.45	0.3	0	0	3	1	0	5	6	4	5	0	3	5	5	5
Q7Z401	DENND4A	0.42	0.3	0	0	0	0	1	4	2	2	3	3	2	2	0	2
P28288	ABCD3	0.52	0.3	0	0	8	7	5	13	12	9	25	20	29	7	5	8
Q9BWE0	REPIN1	0.55	0.3	0	0	1	0	1	3	2	4	2	1	6	1	0	0
Q8IXB1	DNAJC10	0.43	0.3	0	0	9	10	7	25	17	18	33	25	37	18	10	16
Q9H6S0	YTHDC2	0.42	0.29	0	0	1	2	1	12	5	4	6	4	5	5	1	2
Q9UPP1	PHF8	0.41	0.29	0	0	2	1	1	6	2	1	6	5	5	5	4	8
P35520	CBS	0.44	0.29	0	0	0	1	0	3	3	1	1	2	0	2	4	2
Q8WUQ7	CACTIN	0.58	0.29	0	0	4	3	0	6	7	6	0	0	0	8	8	7
A6NGG4	A6NGG4	0.45	0.29	0	0	1	1	0	5	2	3	1	2	5	5	1	1
P09874	PARP1	0.35	0.29	0	0	47	61	49	181	214	151	106	73	134	189	158	163
P63279	UBE2I	0.48	0.29	0	0	3	1	0	4	5	2	6	6	3	3	4	2
O75534	CSDE1	0.52	0.29	0	0	6	13	13	20	22	27	4	5	7	35	35	34
B7Z3X5	PDHA1	0.37	0.29	0	0	14	11	12	41	43	26	45	40	49	28	25	29
P17987	TCP1	0.45	0.29	0	0	9	7	8	26	21	8	25	28	37	13	7	12
Q9BW27	NUP85	0.48	0.29	0	0	2	0	0	5	3	4	1	3	3	3	0	1
P12277	CKB	0.52	0.29	0	0	1	0	0	1	8	1	0	1	1	1	2	0
O75122	CLASP2	0.37	0.29	0	0	1	2	1	6	10	4	5	6	7	5	2	4
P11802	CDK4	0.54	0.29	0	0	0	0	1	1	2	2	4	1	4	0	0	0
P31350	RRM2	0.52	0.29	0	0	1	1	0	2	2	4	0	0	0	4	4	3
O75367	H2AFY	0.49	0.29	0	0	1	0	0	2	2	0	3	2	5	0	1	1
Q6PKG0	LARP1	0.5	0.29	0	0	11	11	9	27	32	21	3	2	4	36	32	36
Q14974	KPNB1	0.35	0.29	0	0	15	9	16	47	56	35	50	39	55	25	31	26
P05387	RPLP2	0.43	0.28	0	0	1	0	0	2	4	0	1	3	4	3	1	2
P48147	PREP	0.46	0.28	0	0	2	2	0	7	10	2	4	4	6	2	2	2
Q7Z478	DHX29	0.35	0.28	0	0	4	3	3	12	11	7	14	15	12	14	8	12
P46060	RANGAP1	0.44	0.28	0	0	8	7	2	24	17	14	4	6	8	23	17	15
P53618	COPB1	0.43	0.28	0	0	7	7	9	23	25	16	34	30	27	10	6	7
B4DRT2	MRPS27	0.48	0.28	0	0	2	0	3	5	7	3	7	7	8	2	1	3
P62851	RPS25	0.49	0.28	0	0	1	0	1	1	1	3	3	7	3	1	0	2
P04150	NR3C1	0.4	0.28	0	0	1	0	0	3	4	3	0	1	1	3	3	3
Q8WUM4	PDCD6IP	0.38	0.28	0	0	9	10	13	42	46	29	39	42	42	18	8	16
Q8IWZ2	ANKHD1-EIF4EBP3...	0.53	0.28	0	0	5	5	1	8	14	14	0	0	0	16	9	9
Q9NR50	EIF2B3	0.65	0.28	0	0	5	0	0	6	6	1	6	2	3	6	0	1
Q9Y5J1	UTP18	0.42	0.28	0	0	9	10	4	22	22	13	31	27	28	10	13	13
P12270	TPR	0.47	0.28	0	0	0	0	1	2	5	1	1	0	3	4	1	1
Q15723	ELF2	0.56	0.28	0	0	0	2	0	2	3	2	0	0	0	2	5	3
Q15437	SEC23B	0.44	0.28	0	0	0	1	0	3	4	1	1	2	5	1	2	0
P05198	EIF2S1	0.52	0.28	0	0	2	2	1	5	6	1	9	9	7	1	0	1
Q9H0D6	XRN2	0.37	0.28	0	0	4	1	1	11	7	3	9	7	8	9	6	5
Q7Z417	NUFIP2	0.49	0.28	0	0	6	5	7	20	12	19	0	1	0	33	16	18
O43292	GPAA1	0.55	0.28	0	0	1	1	0	3	1	0	7	3	4	0	0	1
A6NJA2	USP14	0.37	0.27	0	0	3	2	5	13	17	7	18	9	14	9	6	7
P05388	RPLP0	0.41	0.27	0	0	1	0	1	5	7	1	2	3	5	3	2	1
Q9BPX3	NCAPG	0.44	0.27	0	0	0	1	1	2	3	5	1	5	1	2	3	2
P78527	PRKDC	0.33	0.27	0	0	150	167	162	576	542	418	604	576	635	392	309	375
Q8NE71	ABCF1	0.52	0.27	0	0	2	0	0	3	5	2	0	0	1	6	1	3
Q13547	HDAC1	0.33	0.27	0	0	2	2	1	11	10	8	8	7	9	5	3	5
Q12948	FOXC1	0.43	0.27	0	0	1	2	1	6	3	6	2	3	3	4	3	9
Q96AE4	FUBP1	0.36	0.27	0	0	7	6	10	18	23	31	19	17	22	30	20	27
B4DQQ4	FDXR	0.47	0.27	0	0	0	1	0	2	2	0	3	3	5	0	1	1
P42704	LRPPRC	0.41	0.27	0	0	21	10	17	45	60	40	56	49	75	27	17	13
Q8NG31	CASC5	0.44	0.27	0	0	2	2	0	11	6	4	3	2	5	4	1	5
P52952	NKX2-5	0.45	0.27	0	0	0	0	1	2	3	4	3	3	3	0	0	0
P35232	PHB	0.54	0.27	0	0	0	0	1	5	0	0	4	2	3	0	0	0
Q9NVN8	GNL3L	0.47	0.27	0	0	11	7	6	24	23	6	33	33	28	9	5	9
Q96GM8	TOE1	0.45	0.27	0	0	0	1	2	3	3	3	7	6	4	2	0	3
A8MTM6	DLGAP5	0.47	0.27	0	0	7	3	1	18	13	8	5	2	0	16	9	11
Q3SXM5	HSDL1	0.38	0.27	0	0	0	0	1	4	0	2	4	3	4	1	1	3
Q09161	NCBP1	0.39	0.26	0	0	6	2	3	10	13	13	16	11	19	7	4	8
Q92610	ZNF592	0.39	0.26	0	0	0	1	0	2	5	2	2	1	2	3	1	4
P43490	NAMPT	0.41	0.26	0	0	4	1	2	7	10	6	8	12	13	6	0	4
Q9ULV4	CORO1C	0.52	0.26	0	0	1	2	1	3	5	2	0	0	0	7	10	3
Q96GW9	MARS2	0.4	0.26	0	0	1	0	0	4	5	1	4	3	3	1	1	0
B4DGU8	B4DGU8	0.63	0.26	0	0	4	3	0	6	3	3	0	0	0	6	8	11
Q6NSI4	CXorf57	0.51	0.26	0	0	2	2	4	7	4	7	0	1	0	20	7	10
P58004	SESN2	0.42	0.26	0	0	1	0	0	3	2	4	2	3	1	4	0	1
Q96GA3	LTV1	0.49	0.26	0	0	2	2	2	4	5	4	1	1	0	13	6	11
P49821	NDUFV1	0.43	0.26	0	0	1	0	0	2	2	5	2	3	3	1	0	1
P39748	FEN1	0.31	0.26	0	0	5	5	3	18	15	14	18	16	18	18	10	21
P30520	ADSS	0.45	0.26	0	0	1	0	0	3	3	0	1	3	6	2	0	1
P49591	SARS	0.45	0.26	0	0	0	1	0	5	5	2	0	0	1	3	0	3
B4E241	SRSF3	0.41	0.25	0	0	0	2	2	8	8	3	4	6	9	3	2	2
B2R5Y4	B2R5Y4	0.4	0.25	0	0	8	4	5	19	25	19	4	3	4	28	17	24
Q9H2M9	RAB3GAP2	0.36	0.25	0	0	3	6	3	20	17	10	17	20	15	10	5	7
P42224	STAT1	0.5	0.25	0	0	4	1	0	8	10	6	1	1	0	9	2	4
P27348	YWHAQ	0.39	0.25	0	0	1	1	3	5	14	8	5	3	4	6	6	3
Q14694	USP10	0.38	0.25	0	0	3	1	3	12	11	13	3	3	6	6	7	9
Q9H6T3	RPAP3	0.53	0.25	0	0	3	2	0	6	5	3	0	0	0	9	9	4
O00411	POLRMT	0.38	0.25	0	0	17	19	19	59	42	39	83	72	81	31	23	33
Q12874	SF3A3	0.32	0.25	0	0	1	2	1	8	11	6	8	7	6	5	3	4
P49588	AARS	0.46	0.25	0	0	0	0	1	2	7	0	4	0	3	1	0	2
B1A8Z7	SMARCA4	0.41	0.25	0	0	0	2	0	5	3	4	2	1	2	5	4	2
P33993	MCM7	0.44	0.25	0	0	3	6	6	17	18	7	21	19	27	4	3	3
Q86YP4	GATAD2A	0.5	0.25	0	0	1	1	0	2	3	1	0	0	0	7	4	4
B4DUV0	B4DUV0	0.53	0.25	0	0	0	1	0	1	1	0	5	4	3	0	0	0
P35249	RFC4	0.34	0.24	0	0	4	3	3	18	14	12	4	3	6	18	12	18
P16152	CBR1	0.38	0.24	0	0	0	1	0	3	5	1	2	1	0	6	2	3
B3KMW2	USP36	0.4	0.24	0	0	0	1	0	3	1	1	5	4	4	1	1	1
Q9NS91	RAD18	0.43	0.24	0	0	3	1	0	5	9	4	0	1	3	9	4	6
Q5T7U1	GTF3C5	0.36	0.24	0	0	0	2	0	6	4	4	5	4	5	3	1	2
B2RDZ1	B2RDZ1	0.51	0.24	0	0	1	1	0	2	1	0	8	3	6	0	1	0
O00231	PSMD11	0.41	0.24	0	0	0	0	1	6	3	3	2	0	2	1	0	4
Q76FK4	NOL8	0.47	0.24	0	0	0	1	2	1	3	5	0	0	2	10	4	4
P55010	EIF5	0.41	0.24	0	0	4	6	6	21	19	22	1	0	1	23	22	20
Q96QK1	VPS35	0.49	0.24	0	0	0	1	0	4	3	0	3	0	7	0	0	0
P60981	DSTN	0.37	0.24	0	0	1	0	2	5	7	3	4	3	9	6	2	3
Q9Y2X3	NOP58	0.38	0.24	0	0	5	3	2	8	10	13	12	13	21	9	4	6
Q15181	PPA1	0.35	0.23	0	0	2	0	1	8	7	1	3	2	8	7	4	4
B3KSG9	B3KSG9	0.36	0.23	0	0	1	2	0	7	8	3	7	7	6	0	1	4
P17858	PFKL	0.34	0.23	0	0	2	4	6	16	14	16	20	10	22	6	6	17
Q9Y223	GNE	0.49	0.23	0	0	0	2	0	2	2	1	0	5	1	6	4	0
P17482	HOXB9	0.36	0.23	0	0	0	0	1	3	3	2	1	4	0	5	2	4
Q96C01	FAM136A	0.34	0.23	0	0	0	1	2	5	7	3	6	8	6	6	0	5
Q6NUM9	RETSAT	0.5	0.23	0	0	0	1	0	1	1	0	3	7	3	0	0	0
Q8TDN6	BRIX1	0.59	0.23	0	0	0	2	6	12	1	2	14	4	10	4	2	1
P31930	UQCRC1	0.34	0.23	0	0	6	5	5	18	20	15	19	25	38	11	8	9
O60664	PLIN3	0.45	0.23	0	0	0	1	1	5	2	4	0	0	0	6	6	1
B4DR70	FUS	0.48	0.23	0	0	3	2	4	4	6	8	0	0	0	16	14	15
Q92900	UPF1	0.41	0.23	0	0	0	0	1	3	4	1	0	0	0	4	4	4
P49643	P49643	0.44	0.23	0	0	0	1	0	2	1	2	0	0	0	4	4	4
O15111	CHUK	0.41	0.23	0	0	0	1	1	4	1	2	6	6	6	1	1	1
Q9NR09	BIRC6	0.39	0.23	0	0	25	18	13	69	38	34	102	65	83	38	11	18
O60427	FADS1	0.49	0.23	0	0	2	1	0	8	0	1	5	7	7	0	0	1
Q9Y4R8	TELO2	0.37	0.23	0	0	0	1	0	4	5	2	1	4	1	3	4	0
P53621	COPA	0.37	0.23	0	0	23	13	11	56	51	33	69	67	73	30	11	25
B3KMP2	B3KMP2	0.37	0.23	0	0	1	1	0	4	6	3	5	7	4	1	2	0
P40227	CCT6A	0.35	0.22	0	0	5	3	5	18	21	9	25	17	27	9	5	3
Q14566	MCM6	0.38	0.22	0	0	0	1	1	6	10	2	2	5	5	2	0	1
O75569	PRKRA	0.36	0.22	0	0	1	0	0	3	3	1	1	5	1	3	4	3
Q12830	BPTF	0.33	0.22	0	0	1	0	0	5	4	5	1	1	1	5	3	3
C9JA69	BBX	0.36	0.22	0	0	0	0	1	2	2	1	4	5	1	5	3	1
P38159	RBMX	0.44	0.22	0	0	0	0	1	11	0	1	4	1	1	1	0	1
Q9BZE4	GTPBP4	0.37	0.22	0	0	7	6	2	16	17	10	26	26	22	12	5	6
Q8ND82	ZNF280C	0.29	0.22	0	0	3	5	1	14	13	6	16	12	14	17	10	14
Q8N954	GPATCH11	0.41	0.22	0	0	0	0	1	2	2	3	0	0	0	3	2	7
Q9Y6V7	DDX49	0.37	0.22	0	0	1	0	0	3	1	2	6	5	3	1	1	1
O76094	SRP72	0.33	0.22	0	0	1	1	1	4	7	5	2	9	9	4	3	3
B4DH39	B4DH39	0.48	0.22	0	0	3	2	0	4	2	2	10	9	10	2	2	1
Q8WWM7	ATXN2L	0.38	0.22	0	0	11	9	11	37	42	37	2	3	1	57	37	44
Q9Y6M9	NDUFB9	0.36	0.22	0	0	3	1	1	5	7	6	11	10	10	4	3	3
P30101	PDIA3	0.45	0.22	0	0	4	3	2	9	28	5	6	4	21	3	1	2
O60256	PRPSAP2	0.37	0.22	0	0	6	1	3	13	10	16	15	7	18	9	7	4
Q5C9Z4	NOM1	0.38	0.22	0	0	1	1	0	8	4	1	3	1	5	2	6	1
B2RDM2	TXNDC5	0.53	0.22	0	0	2	0	0	2	8	0	0	2	9	1	0	0
Q9NZB2	FAM120A	0.32	0.22	0	0	4	6	2	23	18	10	20	20	19	13	6	7
Q9NSD9	FARSB	0.44	0.22	0	0	2	0	0	6	8	0	5	2	4	2	1	0
B7ZB91	B7ZB91	0.4	0.22	0	0	2	0	1	8	9	3	2	1	3	3	2	7
O95870	ABHD16A	0.38	0.22	0	0	1	1	1	3	1	1	8	8	8	5	2	3
Q9NTJ5	SACM1L	0.42	0.22	0	0	2	2	0	5	4	3	8	7	11	2	0	2
O96011	PEX11B	0.47	0.22	0	0	1	2	2	5	4	0	9	9	15	0	1	1
P16949	STMN1	0.47	0.22	0	0	2	6	1	3	11	11	0	0	0	14	13	13
Q96DF8	DGCR14	0.45	0.22	0	0	1	0	2	3	3	4	0	0	0	6	5	9
P35658	NUP214	0.39	0.21	0	0	7	8	10	29	33	24	0	0	0	59	38	24
Q9UHD1	CHORDC1	0.39	0.21	0	0	4	3	2	8	11	14	0	0	0	20	15	14
O95391	SLU7	0.48	0.21	0	0	2	0	3	5	6	2	0	0	0	10	11	6
Q5JPH6	EARS2	0.37	0.21	0	0	1	1	2	5	8	3	9	11	10	2	1	1
Q14684	RRP1B	0.3	0.21	0	0	3	6	4	22	22	9	24	21	27	17	6	9
O15144	ARPC2	0.45	0.21	0	0	0	1	0	0	1	2	0	0	0	4	6	3
P19367	HK1	0.36	0.21	0	0	3	8	3	11	22	9	32	18	25	12	6	2
P05091	ALDH2	0.35	0.21	0	0	0	1	0	7	6	4	1	2	2	3	0	2
P61221	ABCE1	0.36	0.21	0	0	5	3	0	11	14	5	11	13	14	9	7	2
Q9P2X0	DPM3	0.49	0.21	0	0	0	0	1	1	0	0	5	3	7	0	0	0
Q5SW79	CEP170	0.38	0.21	0	0	7	7	12	30	37	36	0	1	0	46	39	32
P08237	PFKM	0.36	0.21	0	0	0	1	0	1	2	4	4	2	7	4	1	0
Q99733	NAP1L4	0.45	0.21	0	0	1	1	0	4	1	1	0	0	0	7	3	8
P52789	HK2	0.35	0.21	0	0	4	8	18	31	40	24	50	34	54	20	14	20
P38432	COIL	0.23	0.21	0	0	3	2	3	18	16	13	17	12	18	16	10	14
Q2TBE0	CWF19L2	0.39	0.21	0	0	0	0	1	1	4	1	1	0	0	5	3	6
P56192	MARS	0.26	0.21	0	0	9	8	8	48	50	27	50	37	48	31	15	20
P52701	MSH6	0.28	0.21	0	0	21	15	19	73	75	57	104	73	96	58	38	47
Q9UGR2	ZC3H7B	0.3	0.21	0	0	2	2	1	15	13	6	12	5	7	9	5	3
P53396	ACLY	0.29	0.21	0	0	43	26	13	106	111	80	140	97	134	84	62	71
O15091	O15091	0.41	0.2	0	0	1	0	0	1	3	0	6	5	5	0	0	1
O75940	SMNDC1	0.47	0.2	0	0	1	0	1	0	1	1	0	0	0	13	3	5
A8MXP9	MATR3	0.26	0.2	0	0	3	6	7	29	32	20	24	28	34	21	9	17
Q9BSJ2	TUBGCP2	0.31	0.2	0	0	2	3	2	7	5	9	17	13	17	9	5	5
P46783	RPS10	0.3	0.2	0	0	0	1	1	4	4	5	10	1	5	5	3	5
Q7Z2T5	TRMT1L	0.27	0.2	0	0	0	1	0	6	7	3	4	4	2	4	4	2
Q14498	RBM39	0.33	0.2	0	0	4	1	0	9	13	8	2	4	5	9	6	8
P42694	HELZ	0.28	0.2	0	0	2	1	1	10	12	3	5	7	5	9	6	11
Q9H3U1	UNC45A	0.29	0.2	0	0	1	3	1	12	7	8	11	13	11	4	5	4
Q86WV7	Q86WV7	0.54	0.2	0	0	4	0	0	4	4	1	0	0	0	8	4	9
Q8N6R0	METTL13	0.38	0.2	0	0	3	0	0	6	6	2	8	7	3	2	2	3
O75027	ABCB7	0.3	0.2	0	0	1	0	0	4	6	2	4	4	6	6	0	1
O43172	PRPF4	0.33	0.2	0	0	3	0	0	6	6	2	7	3	6	9	4	4
Q9UBB4	ATXN10	0.32	0.2	0	0	0	1	3	7	11	6	8	9	5	5	2	5
P00338	LDHA	0.35	0.2	0	0	1	1	1	5	11	1	6	8	10	3	1	1
Q8IZT6	ASPM	0.49	0.2	0	0	26	29	6	49	26	12	115	74	85	21	6	11
B4DT74	MPDU1	0.39	0.2	0	0	2	0	0	3	2	2	8	3	8	1	1	2
P62316	SNRPD2	0.41	0.2	0	0	1	0	1	10	3	1	1	0	0	7	5	2
P24534	EEF1B2	0.32	0.2	0	0	1	1	1	6	8	8	1	0	1	11	6	7
P08133	ANXA6	0.41	0.2	0	0	0	0	1	4	0	1	3	4	9	0	0	0
Q96GF2	Q96GF2	0.38	0.2	0	0	3	6	6	10	19	17	2	2	0	26	28	23
B3KNT8	NAP1L1	0.37	0.2	0	0	0	2	1	7	7	4	0	0	2	5	6	9
Q9H845	ACAD9	0.3	0.2	0	0	2	0	0	9	6	5	5	5	6	3	2	2
Q9UNS1	TIMELESS	0.27	0.2	0	0	0	1	0	4	2	5	3	3	5	5	4	4
P19623	SRM	0.29	0.2	0	0	2	2	4	10	12	10	15	18	18	7	7	8
P47985	UQCRFS1	0.36	0.2	0	0	1	0	0	5	5	0	4	3	8	0	0	1
Q5T9A4	ATAD3B	0.32	0.2	0	0	5	5	1	17	9	13	21	20	19	13	4	9
O60566	BUB1B	0.35	0.2	0	0	0	1	0	4	4	1	1	2	0	5	6	2
Q9Y3F4	STRAP	0.39	0.19	0	0	3	2	1	4	6	11	0	0	0	17	11	9
Q7Z722	Q7Z722	0.31	0.19	0	0	0	0	1	3	3	3	2	0	2	8	5	3
Q13823	GNL2	0.25	0.19	0	0	1	1	1	8	10	2	8	5	12	8	3	8
Q9BVJ6	UTP14A	0.31	0.19	0	0	5	2	1	17	11	10	6	1	7	21	12	14
Q9BUK6	MSTO1	0.36	0.19	0	0	2	2	3	7	4	6	21	17	12	3	0	5
Q7Z3K3	POGZ	0.26	0.19	0	0	1	2	0	11	10	5	5	7	9	6	5	4
P53992	SEC24C	0.34	0.19	0	0	1	0	0	6	8	1	3	5	3	3	0	0
O94826	TOMM70A	0.35	0.19	0	0	1	1	0	3	5	4	7	8	7	1	0	0
Q14807	KIF22	0.34	0.19	0	0	1	1	0	4	7	1	6	4	11	1	2	1
O95163	IKBKAP	0.35	0.19	0	0	3	1	2	14	24	5	0	1	1	11	5	11
Q6IQ21	ZNF770	0.31	0.19	0	0	1	2	0	7	9	6	11	7	3	4	2	2
Q14CA3	TRIP12	0.29	0.19	0	0	5	3	1	19	16	10	17	12	25	9	4	9
Q9HCK8	CHD8	0.3	0.19	0	0	0	1	0	7	7	3	5	4	1	2	1	2
B3KMK2	MGEA5	0.26	0.19	0	0	1	2	2	13	10	12	10	7	15	9	4	5
B7Z5N5	B7Z5N5	0.31	0.19	0	0	2	0	0	5	6	5	6	7	6	2	1	2
O75319	DUSP11	0.31	0.19	0	0	1	0	2	5	7	4	9	6	11	3	1	4
P13984	GTF2F2	0.39	0.19	0	0	1	2	2	3	7	5	0	0	0	14	11	11
P19338	NCL	0.37	0.19	0	0	5	5	13	27	33	27	1	1	2	39	41	29
Q9Y490	TLN1	0.26	0.19	0	0	16	11	15	82	94	57	25	21	30	88	58	61
O00116	AGPS	0.36	0.19	0	0	6	1	1	17	18	3	15	7	16	8	2	4
Q14980	NUMA1	0.29	0.19	0	0	1	1	0	9	8	3	2	3	3	6	3	7
P23246	SFPQ	0.35	0.19	0	0	13	10	14	41	50	38	0	2	2	80	63	53
Q92621	NUP205	0.26	0.19	0	0	12	19	16	81	67	43	89	75	99	50	25	51
Q9H0S4	DDX47	0.35	0.18	0	0	0	1	1	6	3	2	0	0	2	5	6	9
Q9NVM4	PRMT7	0.38	0.18	0	0	0	1	1	3	3	2	0	0	0	9	8	4
Q5SY16	NOL9	0.32	0.18	0	0	9	3	2	27	12	6	36	22	23	11	7	11
Q9Y6G9	DYNC1LI1	0.38	0.18	0	0	2	5	0	8	11	8	1	3	1	14	10	13
Q5JTH9	RRP12	0.25	0.18	0	0	8	6	7	32	27	26	47	45	40	27	18	21
P57678	GEMIN4	0.3	0.18	0	0	1	4	4	12	15	19	16	20	17	6	3	4
Q14781	CBX2	0.28	0.18	0	0	1	1	1	8	4	9	5	1	5	5	9	7
Q9Y2P8	RCL1	0.32	0.18	0	0	1	3	0	11	8	5	9	11	6	7	1	2
Q5QJE6	DNTTIP2	0.35	0.18	0	0	1	0	1	5	4	2	1	0	1	9	7	5
Q9Y2A7	NCKAP1	0.36	0.18	0	0	2	5	6	8	16	8	26	25	30	7	3	5
B4DX01	B4DX01	0.36	0.18	0	0	1	2	1	4	3	7	0	0	0	14	8	11
Q01081	U2AF1	0.23	0.18	0	0	1	1	1	6	11	8	7	7	11	8	9	3
C9JFV6	ZNF516	0.32	0.18	0	0	0	1	0	4	7	1	1	2	1	2	7	3
C9J1W7	C9J1W7	0.33	0.18	0	0	2	1	0	5	7	4	2	1	2	10	6	9
P08754	GNAI3	0.27	0.18	0	0	3	3	2	8	18	6	17	21	19	11	5	9
O95470	SGPL1	0.39	0.18	0	0	0	1	0	3	0	0	4	8	6	1	0	0
Q96H55	MYO19	0.43	0.18	0	0	2	0	1	3	2	0	7	11	9	0	0	1
C9JMB9	C9JMB9	0.41	0.18	0	0	3	0	3	6	6	5	2	1	1	14	10	11
Q8IY37	DHX37	0.3	0.18	0	0	1	3	2	9	3	10	19	14	12	4	2	8
O00139	KIF2A	0.3	0.18	0	0	1	0	0	6	3	4	7	3	7	0	1	1
P61289	PSME3	0.28	0.18	0	0	1	2	2	8	11	11	2	3	3	15	11	11
Q9NVP1	DDX18	0.28	0.17	0	0	2	0	0	8	8	3	5	5	1	6	7	2
A8K8N7	A8K8N7	0.28	0.17	0	0	4	0	2	8	17	7	13	13	12	6	8	5
O94906	PRPF6	0.23	0.17	0	0	13	12	8	53	53	44	74	62	78	39	35	37
Q9BQG0	MYBBP1A	0.23	0.17	0	0	25	19	22	113	97	80	134	130	144	84	51	74
Q9BXP5	SRRT	0.29	0.17	0	0	2	4	2	13	14	6	16	19	24	8	3	4
Q7Z5J4	RAI1	0.24	0.17	0	0	3	2	3	21	13	11	30	15	12	15	5	10
P52732	KIF11	0.27	0.17	0	0	0	0	1	9	5	5	1	1	0	5	4	5
Q8N1F7	NUP93	0.23	0.17	0	0	1	3	1	17	11	10	14	12	12	11	7	3
B4DP21	PTGES3	0.36	0.17	0	0	0	2	0	2	11	3	5	0	10	4	0	1
Q9GZR7	DDX24	0.26	0.17	0	0	0	1	1	6	8	1	7	11	6	6	2	3
Q9HAV4	XPO5	0.22	0.17	0	0	7	10	13	64	57	45	74	53	59	40	24	32
Q9BXJ9	NAA15	0.24	0.17	0	0	8	11	7	37	36	39	51	67	52	33	18	19
P54132	BLM	0.22	0.17	0	0	2	1	2	11	16	12	7	7	8	15	9	15
Q8TDD1	DDX54	0.31	0.17	0	0	2	2	0	5	9	2	11	12	11	4	1	5
Q15392	DHCR24	0.35	0.17	0	0	2	0	0	6	4	2	5	10	7	1	0	0
Q7Z5K2	WAPAL	0.21	0.16	0	0	4	4	2	30	34	22	10	9	11	21	20	20
O75165	DNAJC13	0.27	0.16	0	0	1	0	0	5	1	3	8	5	8	3	1	2
Q9H3P2	NELFA	0.33	0.16	0	0	0	2	0	7	6	3	0	0	0	5	9	6
P40939	HADHA	0.35	0.16	0	0	2	0	0	7	7	0	9	3	10	0	0	1
C9JIQ8	C9JIQ8	0.27	0.16	0	0	1	0	1	8	10	6	1	0	2	6	10	3
Q15813	TBCE	0.23	0.16	0	0	2	0	3	12	6	8	15	12	13	12	8	9
Q13573	SNW1	0.31	0.16	0	0	5	4	5	16	17	23	0	1	0	33	30	29
O95373	IPO7	0.24	0.16	0	0	0	2	2	11	15	9	5	8	8	6	10	8
Q9UPU5	USP24	0.22	0.16	0	0	1	0	0	6	4	6	7	7	5	6	2	2
Q49A26	GLYR1	0.26	0.16	0	0	0	1	0	5	4	2	7	7	6	5	1	1
A2ICT2	HSPA4L	0.22	0.16	0	0	0	1	0	5	9	3	5	5	9	6	3	3
Q6FI81	CIAPIN1	0.3	0.16	0	0	4	2	1	9	12	11	2	1	3	23	17	12
O60783	MRPS14	0.21	0.16	0	0	0	1	1	11	8	5	8	7	9	10	2	6
Q6P1J9	CDC73	0.29	0.16	0	0	4	6	5	26	23	22	2	0	0	40	30	31
P49642	PRIM1	0.24	0.16	0	0	3	1	1	18	10	6	12	9	19	6	3	10
Q14166	TTLL12	0.25	0.16	0	0	14	6	3	45	52	25	44	46	44	27	17	19
Q86SW2	MTA1	0.25	0.16	0	0	3	2	1	15	15	7	5	6	4	22	15	12
P46013	MKI67	0.17	0.15	0	0	39	30	34	245	243	155	230	173	182	266	163	219
A8K0I0	A8K0I0	0.3	0.15	0	0	0	0	1	5	5	1	0	0	0	9	5	6
Q9BTE3	MCMBP	0.21	0.15	0	0	8	6	3	28	32	31	46	34	41	27	19	23
Q96F45	ZNF503	0.22	0.15	0	0	2	4	2	16	23	24	14	11	11	23	11	10
P42356	PI4KA	0.24	0.15	0	0	9	10	8	53	28	24	66	72	62	31	14	22
P62879	GNB2	0.27	0.15	0	0	0	4	0	10	9	5	8	6	8	8	11	5
O00567	NOP56	0.19	0.15	0	0	1	2	1	15	19	10	9	14	13	11	9	2
P06748	NPM1	0.23	0.15	0	0	1	2	1	14	8	9	6	5	7	9	9	16
Q13263	TRIM28	0.2	0.15	0	0	4	3	5	26	40	30	12	11	15	36	25	23
C9J9R8	C9J9R8	0.26	0.15	0	0	1	0	0	6	5	2	7	9	6	3	1	0
O00410	IPO5	0.22	0.15	0	0	5	7	8	48	58	34	42	27	62	23	13	14
O60563	CCNT1	0.27	0.15	0	0	1	0	0	7	6	2	1	0	2	10	5	4
P00558	PGK1	0.34	0.15	0	0	3	0	0	10	11	4	11	0	8	1	1	2
Q7L8L6	FASTKD5	0.3	0.14	0	0	0	1	0	4	0	1	10	6	8	0	0	2
A8MU28	NAE1	0.2	0.14	0	0	1	0	0	8	6	3	8	6	10	4	2	4
P51114	FXR1	0.26	0.14	0	0	8	5	8	30	42	47	1	1	1	51	40	53
Q00610	CLTC	0.17	0.14	0	0	26	25	21	179	168	135	179	158	200	122	87	102
Q5SRE5	NUP188	0.21	0.14	0	0	5	9	8	49	33	30	62	50	66	36	20	15
P04637	TP53	0.29	0.14	0	0	2	1	1	7	6	8	0	0	0	16	11	14
Q9H2P0	ADNP	0.19	0.14	0	0	4	3	4	38	44	21	12	16	15	32	20	26
P17028	ZNF24	0.27	0.14	0	0	1	0	0	4	1	6	0	0	0	11	5	7
O60934	NBN	0.23	0.14	0	0	0	1	1	9	5	6	3	2	2	14	7	8
Q5T6V5	C9orf64	0.31	0.14	0	0	0	1	0	2	2	0	7	10	7	2	0	0
Q9Y520	PRRC2C	0.25	0.14	0	0	10	8	6	38	53	47	1	4	0	73	56	46
O60318	MCM3AP	0.22	0.14	0	0	2	3	1	17	16	8	28	18	10	8	6	7
B0V043	VARS	0.27	0.14	0	0	6	1	1	20	14	6	22	17	25	8	5	1
P15924	DSP	0.22	0.14	0	0	2	1	3	13	22	14	13	22	10	7	8	5
Q9Y3T9	NOC2L	0.23	0.14	0	0	1	0	0	2	4	3	5	8	12	4	3	2
Q9NYL9	TMOD3	0.31	0.14	0	0	1	1	0	4	8	1	0	0	0	10	12	3
Q9UDY2	TJP2	0.32	0.14	0	0	3	0	0	7	10	2	0	0	0	11	10	8
Q7Z4Q2	HEATR3	0.2	0.14	0	0	0	0	1	8	9	4	10	6	6	4	3	2
Q99575	POP1	0.26	0.14	0	0	5	6	1	27	14	10	41	25	29	10	8	8
Q96F07	CYFIP2	0.19	0.14	0	0	1	2	0	13	13	5	10	11	14	9	5	9
Q96N67	DOCK7	0.23	0.13	0	0	10	4	1	25	28	14	50	27	36	26	13	12
Q96H79	ZC3HAV1L	0.18	0.13	0	0	1	0	2	8	14	9	11	12	16	8	6	7
Q92616	GCN1L1	0.17	0.13	0	0	7	10	11	92	98	76	49	39	65	54	32	43
P37840	SNCA	0.29	0.13	0	0	0	1	0	2	3	2	0	0	0	12	5	7
O94762	RECQL5	0.19	0.13	0	0	1	1	0	11	9	5	18	7	7	8	3	3
O94761	O94761	0.24	0.13	0	0	4	5	2	20	20	14	38	29	31	9	4	5
B4DQY1	B4DQY1	0.2	0.13	0	0	1	1	1	16	20	5	14	10	14	3	2	2
Q9BTW9	TBCD	0.25	0.13	0	0	0	1	1	6	3	6	11	8	14	2	0	3
O60264	SMARCA5	0.18	0.13	0	0	1	3	1	14	16	10	21	17	16	13	10	9
P47897	QARS	0.15	0.13	0	0	6	5	3	43	38	37	43	36	40	34	26	33
Q5JVF3	PCID2	0.21	0.13	0	0	1	1	3	13	13	6	18	19	20	12	2	5
P51570	GALK1	0.25	0.13	0	0	2	1	1	7	8	4	16	19	15	4	2	1
O00743	PPP6C	0.29	0.13	0	0	2	0	0	4	5	4	11	9	9	3	0	0
Q7Z5L9	IRF2BP2	0.22	0.13	0	0	1	2	2	12	16	14	2	2	0	25	16	13
Q93050	ATP6V0A1	0.31	0.13	0	0	0	0	2	6	2	0	14	9	7	3	0	0
Q9BQ52	ELAC2	0.17	0.12	0	0	0	0	1	13	11	4	6	7	9	7	3	5
Q93008	USP9X	0.17	0.12	0	0	11	13	9	72	70	55	103	105	97	55	41	50
Q9Y5B6	PAXBP1	0.21	0.12	0	0	0	1	0	8	6	2	4	3	3	11	2	11
P04183	TK1	0.19	0.12	0	0	1	3	0	13	9	7	15	17	14	13	4	10
Q8IWI9	MGA	0.22	0.12	0	0	1	1	0	7	9	8	1	0	0	17	9	9
Q9UBB9	TFIP11	0.22	0.12	0	0	3	4	3	24	29	20	0	0	0	34	31	32
Q9C0C9	UBE2O	0.17	0.12	0	0	1	0	0	12	12	6	7	4	4	10	3	7
Q8N122	RPTOR	0.2	0.12	0	0	1	0	0	7	5	1	12	10	6	5	2	3
Q6W2J9	BCOR	0.17	0.12	0	0	2	1	3	29	24	16	13	7	4	24	19	15
Q8IY81	FTSJ3	0.16	0.12	0	0	1	2	0	17	15	9	7	10	19	13	7	10
Q9Y314	NOSIP	0.22	0.12	0	0	1	0	0	4	6	10	3	1	2	8	2	8
Q3B867	Q3B867	0.2	0.12	0	0	2	3	0	26	15	12	8	2	6	15	11	16
Q13045	FLII	0.19	0.12	0	0	4	1	2	15	29	6	29	24	25	15	8	8
Q9UKN8	GTF3C4	0.18	0.12	0	0	3	2	0	20	14	13	18	13	19	12	5	12
Q9BQ61	C19orf43	0.25	0.12	0	0	0	0	1	3	4	4	0	0	0	10	7	9
Q7Z6Z7	HUWE1	0.18	0.11	0	0	5	10	5	64	46	29	70	67	56	22	11	16
Q8TEX9	IPO4	0.17	0.11	0	0	1	4	3	24	25	20	34	22	37	11	9	14
Q04446	GBE1	0.22	0.11	0	0	0	1	0	4	7	3	0	0	0	14	6	10
O94776	MTA2	0.17	0.11	0	0	10	5	3	50	60	39	18	23	17	63	48	45
O94832	MYO1D	0.22	0.11	0	0	2	1	1	10	6	4	24	19	15	2	4	2
P27816	MAP4	0.18	0.11	0	0	8	4	9	58	71	58	1	4	2	73	50	69
P26599	PTBP1	0.15	0.11	0	0	2	0	0	12	15	9	9	12	9	12	8	7
P07814	EPRS	0.14	0.11	0	0	8	7	7	81	90	42	79	55	80	42	31	39
C9JV95	DDX56	0.19	0.11	0	0	1	2	1	11	8	7	15	23	22	8	3	5
Q13620	CUL4B	0.19	0.11	0	0	0	0	2	10	13	11	2	2	1	13	5	12
Q99613	EIF3C	0.16	0.11	0	0	4	1	3	32	25	20	36	27	27	12	9	12
P12268	IMPDH2	0.18	0.11	0	0	4	2	2	23	18	10	35	30	33	14	7	6
P09960	LTA4H	0.2	0.11	0	0	1	0	0	12	7	3	11	9	9	2	0	2
Q9NQW6	ANLN	0.2	0.11	0	0	1	0	2	10	10	16	1	3	1	15	13	9
O75592	MYCBP2	0.18	0.11	0	0	5	2	2	29	20	11	44	31	27	14	7	11
Q14966	ZNF638	0.21	0.1	0	0	1	0	2	5	8	16	2	0	1	18	9	16
Q9NRZ9	HELLS	0.13	0.1	0	0	1	0	2	16	18	13	18	15	12	12	13	13
P13010	XRCC5	0.18	0.1	0	0	7	3	3	31	39	10	43	44	63	15	10	14
Q9UPY3	DICER1	0.12	0.1	0	0	2	1	2	28	33	16	28	19	19	13	16	18
Q8IX01	SUGP2	0.17	0.1	0	0	2	3	0	18	21	20	10	8	2	23	13	21
Q12789	GTF3C1	0.19	0.1	0	0	4	6	3	30	31	15	50	39	60	9	6	10
Q6PJG6	BRAT1	0.17	0.1	0	0	0	1	0	9	13	7	12	11	11	1	1	1
Q96GQ7	DDX27	0.17	0.1	0	0	1	3	3	26	12	13	26	33	35	9	6	9
Q53SZ4	CAD	0.22	0.1	0	0	5	4	0	26	17	5	31	27	32	15	4	7
Q96QE3	ATAD5	0.18	0.1	0	0	0	1	0	8	5	1	14	12	10	4	1	4
[truncated: 1,128 more rows]

## Sheet: N
PROTID	GENE	N_FC_A	N_FC_B	N_SP	N_iREF	IP_N-3	IP_N-2	IP_N-1	IP_eGFPHigh-3	IP_eGFPHigh-2	IP_eGFPHigh-1
Q9UN86	G3BP2	24.7	24.65	1	0	32	28	29	1	0	0
Q92499	DDX1	16.65	16.32	1	0	20	12	16	0	0	0
Q92900	UPF1	16.18	15.83	1	0	39	49	59	4	4	0
Q9H7E2	TDRD3	16.05	15.8	1	0	12	17	17	0	0	0
Q15654	TRIP6	13.29	13.23	1	0	14	14	10	0	0	0
B4DTG6	LSM14A	12.73	12.62	1	0	10	14	12	0	0	0
Q14847	LASP1	12.01	11.78	1	0	12	20	13	0	1	0
P30419	NMT1	11.27	11.23	1	0	15	12	12	1	0	0
Q9BY44	EIF2A	10.98	10.94	1	0	30	28	22	4	2	0
P49840	GSK3A	10.4	10.31	1	0	12	9	8	0	0	0
P20290	BTF3	9.77	9.75	1	0	10	9	8	0	0	0
Q14694	USP10	9.61	9.59	1	0	80	70	62	5	7	3
P46109	CRKL	9.35	9.27	1	0	35	36	24	7	3	0
P67809	YBX1	9.38	9.23	1	0	9	11	6	0	0	0
Q12792	TWF1	9.14	9.08	1	0	12	9	10	1	0	0
B4DRW7	B4DRW7	9.55	8.79	1	0	4	11	11	0	0	0
Q9NUL3	STAU2	8.2	7.93	1	0	26	18	12	2	3	0
Q6P1N0	CC2D1A	7.99	7.74	1	0	14	8	7	0	1	0
Q9Y3S2	ZNF330	8.03	7.7	1	0	7	14	13	1	1	0
O14639	ABLIM1	7.95	7.65	1	0	10	12	5	1	0	0
P62841	RPS15	7.82	7.61	1	0	11	6	9	1	0	0
P25098	ADRBK1	7.73	7.6	1	0	11	9	6	1	0	0
Q9H2P9	DPH5	7.29	7.26	1	0	10	8	8	0	1	0
P48730	CSNK1D	7.24	7.22	1	0	46	42	46	11	6	1
C9JEL3	EIF4E2	7.18	7.08	1	0	5	8	6	0	0	0
Q00688	FKBP3	7.39	6.95	1	0	9	8	3	0	0	0
Q9Y4K4	MAP4K5	6.87	6.81	1	0	7	5	6	0	0	0
Q6IBS0	TWF2	7.03	6.8	0.95	0	15	20	9	4	1	0
A1L020	MEX3A	7.14	6.77	1	0	4	10	5	0	0	0
P67870	CSNK2B	6.8	6.55	1	0	9	5	4	0	0	0
C9JBZ4	HAUS8	6.8	6.55	1	0	9	5	4	0	0	0
P62847	RPS24	6.59	6.48	1	0	5	5	7	0	0	0
Q8IVM0	CCDC50	6.51	6.33	1	0	4	8	5	0	0	0
Q13283	G3BP1	6.3	6.29	1	0	153	143	124	21	20	10
Q96CT7	CCDC124	6.3	6.28	0.98	0	37	45	39	10	11	0
Q9BVA0	KATNB1	6.16	6.09	1	0	5	7	4	0	0	0
Q9NUQ6	SPATS2L	6.17	6.04	1	0	5	9	6	1	0	0
P49773	HINT1	6.18	5.98	0.99	0	11	10	5	1	1	0
B4DM33	B4DM33	5.92	5.84	1	0	8	5	6	1	0	0
O60493	SNX3	5.89	5.83	1	0	6	4	5	0	0	0
Q8IXW5	RPAP2	5.89	5.83	1	0	8	6	5	1	0	0
P62195	PSMC5	5.98	5.83	0.98	0	11	12	6	2	1	0
Q12834	CDC20	5.78	5.76	0.93	0	9	8	9	3	0	0
O60504	SORBS3	5.89	5.66	1	0	3	7	5	0	0	0
P23381	WARS	5.71	5.65	1	0	10	13	13	3	2	0
Q08209	PPP3CA	5.68	5.62	0.96	0	19	18	12	5	3	0
P06493	CDK1	5.63	5.62	0.93	0	16	18	13	6	2	0
B3KW52	UBFD1	5.89	5.59	1	0	11	7	15	2	2	0
Q7Z739	Q7Z739	5.76	5.57	0.96	0	13	18	23	5	4	0
Q16555	DPYSL2	6.08	5.56	0.98	0	10	3	8	0	1	0
Q9HD15	SRA1	6.13	5.49	0.88	0	13	10	3	1	1	0
Q12986	NFX1	5.95	5.48	0.9	0	23	14	7	3	3	0
O14965	AURKA	5.51	5.46	1	0	6	8	5	0	1	0
P29558	RBMS1	5.6	5.39	0.99	0	5	11	7	1	1	0
P49674	CSNK1E	5.28	5.2	0.99	0	11	7	7	2	1	0
Q92879	CELF1	5.21	5.11	0.89	0	17	14	9	5	2	0
P48729	CSNK1A1	5.51	5.07	0.88	0	10	10	3	1	1	0
P61024	CKS1B	5.53	5.04	0.98	0	2	8	4	0	0	0
A8MXL3	A8MXL3	5	4.97	0.98	0	24	20	24	8	3	1
P22061	PCMT1	5.01	4.94	1	0	21	22	13	2	1	2
Q147X3	NAA30	5.19	4.94	0.99	0	7	3	3	0	0	0
Q96EK7	FAM120B	5.19	4.93	0.95	0	10	4	7	1	1	0
Q9NUQ3	TXLNG	4.96	4.87	0.92	0	14	19	21	6	5	0
Q8IWA0	WDR75	5.11	4.85	0.98	0	3	8	5	1	0	0
B2RNA2	B2RNA2	5.23	4.85	0.98	0	7	2	4	0	0	0
Q96T21	SECISBP2	4.87	4.83	1	0	4	5	3	0	0	0
Q9NZ30	Q9NZ30	4.86	4.83	0.87	0	16	12	12	6	2	0
Q9UGI8	TES	4.83	4.81	0.8	0	23	18	19	11	3	0
O95630	STAMBP	4.78	4.77	1	0	6	5	5	0	1	0
Q9BV44	THUMPD3	4.91	4.77	0.95	0	9	7	4	1	1	0
Q8NC96	NECAP1	4.7	4.69	0.99	0	8	7	8	1	2	0
B3KXT9	B3KXT9	4.69	4.67	0.96	0	14	14	10	3	4	0
Q8TB72	PUM2	4.65	4.65	0.93	0	19	17	15	6	5	0
Q13546	RIPK1	4.94	4.61	0.94	0	11	4	5	1	1	0
Q86UK7	ZNF598	4.67	4.61	0.91	0	15	20	20	6	6	0
Q9UNZ2	NSFL1C	4.62	4.59	0.97	0	15	11	12	4	0	1
O60506	SYNCRIP	4.6	4.58	0.99	0	53	46	37	14	9	3
Q9UBQ5	EIF3K	4.54	4.38	0.98	0	7	4	3	1	0	0
B7Z1K2	HBS1L	4.4	4.37	1	0	52	39	39	10	12	3
P78318	IGBP1	4.38	4.37	0.94	0	11	13	10	4	3	0
A6NMJ5	A6NMJ5	4.39	4.33	0.79	0	19	23	26	9	8	0
O95067	CCNB2	4.53	4.29	0.98	0	6	3	2	0	0	0
O15372	EIF3H	4.56	4.29	0.82	0	12	6	14	3	3	0
A8MYH0	A8MYH0	4.35	4.27	0.87	0	7	4	5	2	0	0
P26196	DDX6	4.32	4.26	0.96	0	32	38	43	15	5	3
Q12800	TFCP2	4.51	4.26	0.82	0	5	9	3	2	0	0
Q9NR12	PDLIM7	4.24	4.24	1	0	26	30	25	6	7	2
Q86UE4	MTDH	4.29	4.24	0.71	0	17	13	17	9	3	0
Q9NR46	SH3GLB2	4.25	4.23	0.99	0	3	4	3	0	0	0
Q9Y3F4	STRAP	4.19	4.18	1	0	50	48	50	17	10	4
O60841	EIF5B	4.32	4.17	0.84	0	8	4	4	2	0	0
Q24JQ7	ATXN2	4.16	4.15	0.92	0	11	10	11	4	3	0
Q53GG5	PDLIM3	4.21	4.15	0.9	0	12	10	14	4	4	0
Q9BRP8	WIBG	4.14	4.13	1	0	19	23	20	4	4	2
P40222	TXLNA	4.32	4.1	0.98	0	3	2	5	0	0	0
Q4VCS5	AMOT	4.27	4.1	0.76	0	14	10	19	5	5	0
P62633	CNBP	4.24	4.09	0.98	0	2	5	3	0	0	0
Q13765	NACA	4.08	4.07	1	0	20	20	21	4	4	2
Q86WR7	PROSER2	4.03	4.02	1	0	5	4	4	0	1	0
Q92615	LARP4B	4.12	3.98	0.99	0	9	14	16	2	3	1
P62750	RPL23A	3.99	3.96	0.93	0	8	11	9	3	3	0
O96013	PAK4	4.13	3.95	0.88	0	6	8	12	2	3	0
Q8IYB5	SMAP1	4.01	3.95	0.85	0	19	21	12	7	3	1
Q96I24	FUBP3	4.01	3.93	0.67	0	69	58	37	22	12	4
Q9UQB8	BAIAP2	3.93	3.9	0.99	0	22	17	17	5	6	1
B4DKR6	CASC3	3.94	3.85	0.98	0	4	2	3	0	0	0
Q9NRA8	EIF4ENIF1	3.9	3.84	0.98	0	4	3	2	0	0	0
P11940	PABPC1	3.83	3.82	0.72	0	26	31	28	13	9	1
Q96KB5	PBK	4.17	3.74	0.66	0	3	6	1	0	0	0
P49757	NUMB	4.18	3.74	0.66	0	6	3	1	0	0	0
O95801	TTC4	3.76	3.74	0.6	0	16	13	13	8	4	0
Q3B867	Q3B867	3.76	3.72	0.95	0	37	55	42	16	11	4
Q14444	CAPRIN1	3.91	3.72	0.82	0	4	8	9	2	2	0
Q6P2H3	CEP85	3.82	3.71	0.97	0	3	3	5	1	0	0
P53990	IST1	3.77	3.7	0.77	0	12	8	12	4	4	0
O15144	ARPC2	3.81	3.69	0.7	0	11	11	17	4	6	0
Q15813	TBCE	3.71	3.67	0.38	0	27	20	18	12	8	0
P52594	AGFG1	3.67	3.65	0.91	0	7	8	8	2	3	0
Q96IK1	BOD1	3.66	3.65	0.81	0	4	5	4	2	0	0
P61011	SRP54	3.66	3.64	0.6	0	48	42	34	16	16	2
Q06124	PTPN11	3.93	3.64	0.47	0	23	11	8	7	4	0
Q86V48	LUZP1	3.85	3.63	0.53	0	9	22	17	10	4	0
Q5RLJ0	Q5RLJ0	3.59	3.58	0.72	0	5	5	5	3	0	0
C9K0W5	SETD3	3.58	3.57	0.98	0	3	3	2	0	0	0
Q7Z478	DHX29	3.58	3.57	0.23	0	25	21	21	14	8	0
P20248	CCNA2	3.58	3.53	0.84	0	7	5	4	2	1	0
Q13492	PICALM	3.56	3.53	0.76	0	11	9	11	3	5	0
O14737	PDCD5	3.53	3.52	0.48	0	29	34	29	12	14	1
Q5MNZ6	WDR45B	3.59	3.49	0.97	0	4	2	2	0	0	0
Q9Y6M1	IGF2BP2	3.59	3.49	0.97	0	4	2	2	0	0	0
P57076	C21orf59	3.52	3.47	0.73	0	5	8	5	3	1	0
Q6ZWJ1	STXBP4	3.73	3.45	0.88	0	3	7	2	0	1	0
Q96AC1	FERMT2	3.49	3.44	1	0	36	24	24	4	7	4
O43390	HNRNPR	3.43	3.42	0.27	0	37	40	29	24	7	2
B4DEG8	TARS	3.48	3.41	0.85	0	3	5	5	1	1	0
Q9NVX0	HAUS2	3.49	3.38	0.89	0	5	4	2	0	1	0
B7Z7A4	TXNDC9	3.38	3.38	0.57	0	11	11	11	6	4	0
P41227	NAA10	3.57	3.35	0.56	0	7	10	16	4	5	0
P14635	CCNB1	3.33	3.33	0.65	0	23	22	20	9	9	1
B3KSH1	EIF3F	3.41	3.32	0.82	0	7	4	7	2	2	0
Q71RC2	LARP4	3.44	3.32	0.38	0	23	14	11	8	7	0
Q15056	EIF4H	3.3	3.28	1	0	31	26	22	6	2	5
Q92572	AP3S1	3.34	3.27	0.63	0	7	12	10	3	5	0
Q8NEC7	GSTCD	3.46	3.27	0.63	0	11	6	4	3	2	0
Q9UI30	TRMT112	3.59	3.25	0.65	0	5	1	2	0	0	0
Q15650	TRIP4	3.58	3.25	0.65	0	1	5	2	0	0	0
Q15032	R3HDM1	3.55	3.23	0.65	0	5	2	1	0	0	0
Q96GA3	LTV1	3.2	3.2	0.59	0	23	23	23	13	5	2
Q9UQN3	CHMP2B	3.18	3.18	0.63	0	19	21	17	8	8	1
O75449	KATNA1	3.31	3.14	0.66	0	3	1	3	0	0	0
Q9H974	QTRTD1	3.31	3.14	0.66	0	3	1	3	0	0	0
Q86VQ1	GLCCI1	3.36	3.14	0.6	0	9	3	5	3	1	0
P62081	RPS7	3.32	3.14	0.52	0	4	10	5	4	1	0
Q9P270	SLAIN2	3.3	3.13	0.66	0	1	3	3	0	0	0
Q15121	PEA15	3.3	3.13	0.66	0	1	3	3	0	0	0
O95793	STAU1	3.16	3.12	0.45	0	70	50	44	26	11	7
Q9NYD6	HOXC10	3.97	3.1	0.67	0	5	0	4	0	0	0
P51970	NDUFA8	3.19	3.07	0.95	0	9	4	6	1	0	1
C4P0D4	C4P0D4	3.27	3.06	0.65	0	4	1	2	0	0	0
Q14671	PUM1	3.07	3.06	0.53	0	32	34	25	16	8	3
Q8WX93	PALLD	3.09	3.05	0.89	0	22	17	13	7	4	2
Q5VWZ2	LYPLAL1	3.21	3.05	0.79	0	2	5	2	1	0	0
Q13442	PDAP1	3.04	3.02	1	0	22	19	15	6	3	3
Q8IZW2	TAB1	3.02	3.02	0.62	0	8	7	7	1	5	0
P30041	PRDX6	3.02	3.01	0.55	0	15	12	13	8	3	1
Unknown	Unknown	3.08	3.01	0.32	0	53	33	32	23	9	4
P36873	PPP1CC	3.02	3	0.61	0	6	5	4	3	1	0
O75179	ANKRD17	3.11	2.99	0.26	0	8	12	15	10	3	0
Q8NE71	ABCF1	3.16	2.97	0.43	0	11	4	7	6	1	0
Q9Y5X1	SNX9	3	2.95	0.78	0	32	21	26	10	9	3
Q15555	MAPRE2	2.95	2.94	0.86	0	3	3	2	1	0	0
B4DUI3	EIF3J	2.99	2.93	0.59	0	7	5	8	3	3	0
P22087	FBL	2.91	2.91	0.57	0	13	11	10	7	2	1
P13645	KRT10	3.31	2.9	0.43	0	5	4	13	3	3	0
P63241	EIF5A	2.88	2.88	1	0	76	76	66	23	15	14
O95619	YEATS4	3.02	2.86	0.58	0	6	9	3	3	2	0
O75534	CSDE1	2.9	2.86	0.31	0	90	81	105	36	35	12
Q9HBK9	AS3MT	2.99	2.85	0.65	0	2	1	3	0	0	0
C9J663	C9J663	2.95	2.84	0.65	0	1	3	2	0	0	0
C9J5W5	UBA5	2.95	2.84	0.65	0	1	3	2	0	0	0
Q8N9T8	KRI1	2.96	2.84	0.53	0	5	4	8	3	2	0
P63313	TMSB10	2.92	2.83	0.65	0	3	2	1	0	0	0
P0C7T9	P0C7T9	3.72	2.83	0.56	0	4	1	11	2	1	0
Q9BZI7	UPF3B	2.91	2.83	0.46	0	4	5	7	4	1	0
O14979	HNRNPDL	2.82	2.82	0.51	0	15	14	14	7	6	1
Q92890	UFD1L	2.87	2.81	0.64	0	3	4	5	2	1	0
O75794	CDC123	2.85	2.81	0.64	0	3	5	4	2	1	0
Q7Z4G4	TRMT11	3.82	2.8	0.65	0	2	7	0	0	0	0
P61160	ACTR2	2.99	2.8	0.6	0	7	4	2	2	1	0
O00161	SNAP23	3.18	2.8	0.56	0	6	2	1	1	0	0
P47756	CAPZB	2.84	2.8	0.35	0	6	6	8	5	2	0
P31350	RRM2	2.84	2.78	0.71	0	13	13	7	4	4	1
Q9H089	LSG1	2.81	2.78	0.34	0	21	14	15	8	8	1
Q9H6S0	YTHDC2	2.78	2.78	0.31	0	6	7	6	6	1	0
O14545	TRAFD1	2.98	2.77	0.66	0	4	4	1	0	1	0
Q6P158	DHX57	2.9	2.77	0.47	0	3	7	6	4	1	0
P37198	NUP62	2.9	2.76	0.46	0	4	9	4	3	2	0
Q9UPQ9	TNRC6B	2.77	2.76	0.45	0	26	23	18	10	10	2
P04183	TK1	2.97	2.75	0.24	0	22	16	7	14	4	0
P48444	ARCN1	2.75	2.75	0.09	0	30	34	28	18	11	3
O75663	TIPRL	3.02	2.74	0.39	0	11	3	5	5	1	0
O60869	EDF1	2.75	2.74	0.05	0	19	25	20	15	9	1
Q9UJU6	DBNL	2.74	2.73	0.8	0	43	38	42	17	14	6
Q9UHV9	PFDN2	2.73	2.73	0.42	0	5	5	5	4	1	0
O43353	RIPK2	2.86	2.71	0.64	0	2	3	5	1	1	0
Q96GF2	Q96GF2	2.76	2.71	0.29	0	57	58	77	26	28	8
Q96F86	EDC3	2.73	2.71	0.01	0	38	46	45	22	20	4
B4DS24	B4DS24	2.72	2.69	0.46	0	5	6	7	3	3	0
Q8WU90	ZC3H15	2.75	2.69	0.36	0	10	6	9	4	5	0
C9JQ13	C9JQ13	2.69	2.67	0.77	0	2	3	2	1	0	0
Q6ZNF7	Q6ZNF7	2.69	2.67	0.77	0	3	2	2	1	0	0
Q9H0W8	SMG9	2.92	2.67	0.33	0	4	1	1	0	0	0
Q8IYA6	CKAP2L	2.92	2.66	0.56	0	5	2	1	1	0	0
B4DRG7	B4DRG7	2.75	2.66	0.22	0	10	20	12	9	8	0
Q8N6T3	ARFGAP1	2.7	2.65	0.48	0	17	10	13	5	7	1
Q8NC51	SERBP1	2.65	2.64	0	0	140	156	156	61	61	23
Q9UHR4	BAIAP2L1	2.72	2.63	0.54	0	7	4	3	2	2	0
P10636	MAPT	2.73	2.62	0.85	0	8	17	10	4	2	2
Q9BYV8	CEP41	3.26	2.6	0.65	0	0	5	2	0	0	0
Q96C19	EFHD2	2.6	2.6	0.44	0	28	33	25	16	5	5
Q9NRN7	AASDHPPT	2.61	2.6	0.09	0	16	16	18	9	9	1
Q9NZJ9	NUDT4	2.64	2.59	0.63	0	1	2	2	0	0	0
Q13347	EIF3I	2.64	2.59	0.63	0	2	1	2	0	0	0
B7Z200	NEK4	2.64	2.59	0.63	0	1	2	2	0	0	0
O95149	SNUPN	2.64	2.59	0.63	0	2	1	2	0	0	0
Q00587	CDC42EP1	2.64	2.59	0.63	0	1	2	2	0	0	0
Q5TC82	RC3H1	2.64	2.59	0.63	0	2	1	2	0	0	0
Q3MJ13	WDR72	2.64	2.59	0.63	0	2	1	2	0	0	0
C9JLG5	IFRD1	2.64	2.59	0.63	0	2	1	2	0	0	0
B4DE49	B4DE49	2.61	2.57	0.63	0	2	2	1	0	0	0
Q69FE1	Q69FE1	2.61	2.57	0.63	0	2	2	1	0	0	0
Q17RY0	CPEB4	2.61	2.57	0.63	0	2	2	1	0	0	0
B7ZB56	NEBL	2.67	2.56	0.34	0	5	11	6	4	4	0
Q13177	PAK2	2.6	2.56	0.32	0	29	20	17	14	5	3
Q9H2U1	DHX36	2.57	2.56	0	0	33	42	35	24	17	3
Q01968	OCRL	2.59	2.55	0.19	0	7	8	10	5	5	0
Q9UBP0	SPAST	2.99	2.52	0.66	0	3	0	3	0	0	0
O14777	NDC80	2.54	2.52	0.58	0	4	3	4	1	2	0
P62937	PPIA	2.7	2.52	0.51	0	4	4	1	2	0	0
P61081	UBE2M	2.52	2.52	0	0	58	52	53	27	25	7
Q8WVJ2	NUDCD2	2.66	2.51	0.56	0	4	2	1	1	0	0
Q9Y371	SH3GLB1	2.59	2.51	0.21	0	5	8	9	6	3	0
Q9NVZ3	NECAP2	2.55	2.5	0.98	0	6	4	3	0	0	1
A8MWD3	EIF3D	2.51	2.5	0.35	0	33	26	28	16	7	5
C9JAR8	C9JAR8	2.51	2.49	0.41	0	4	5	3	3	1	0
Q9Y617	PSAT1	2.61	2.48	0.33	0	3	1	1	0	0	0
Q6PGN9	PSRC1	2.61	2.48	0.33	0	3	1	1	0	0	0
Q96B36	AKT1S1	2.61	2.48	0.33	0	3	1	1	0	0	0
B5ME39	B5ME39	2.61	2.48	0.33	0	3	1	1	0	0	0
Q7RTV0	PHF5A	2.6	2.48	0.33	0	1	3	1	0	0	0
C9JT33	IGF2BP1	3.03	2.47	0.65	0	2	0	4	0	0	0
P35908	KRT2	2.6	2.46	0.48	0	3	7	7	3	3	0
P53367	ARFIP1	2.47	2.46	0.19	0	7	6	7	4	4	0
P29353	SHC1	2.88	2.45	0.66	0	3	3	0	0	0	0
Q9NQS1	AVEN	2.46	2.45	0.48	0	3	4	3	2	1	0
Q9NZI8	IGF2BP1	2.45	2.45	0	0	72	82	72	46	31	10
B4DY32	B4DY32	2.46	2.45	0	0	71	69	74	39	27	11
Q9BX40	LSM14B	2.43	2.43	0.89	0	5	6	5	1	1	1
Q13151	HNRNPA0	2.45	2.43	0.18	0	13	14	9	9	4	1
Q9H0B6	KLC2	2.44	2.43	0.13	0	12	11	13	8	5	1
Q8IVD9	NUDCD3	2.55	2.42	0.63	0	1	3	3	0	1	0
P35998	PSMC2	2.43	2.42	0	0	18	15	15	12	11	0
O95721	SNAP29	2.4	2.4	0.67	0	21	19	19	9	8	3
O95229	ZWINT	2.45	2.4	0.48	0	3	4	5	2	2	0
Q9Y508	RNF114	2.44	2.4	0.1	0	12	19	15	10	8	1
Q9Y5A9	YTHDF2	2.39	2.38	0.63	0	33	28	27	11	13	5
C9J494	MKRN2	2.4	2.38	0.46	0	13	15	9	8	2	2
C9JUT4	LPP	2.39	2.37	0.53	0	2	3	3	1	1	0
Q9HD42	CHMP1A	2.4	2.37	0.53	0	3	2	3	1	1	0
O00560	SDCBP	2.6	2.37	0.26	0	3	11	7	8	1	0
Q9Y448	KNSTRN	2.52	2.36	0.56	0	1	4	2	0	1	0
P63220	RPS21	2.37	2.36	0.53	0	3	3	2	1	1	0
P37840	SNCA	2.37	2.36	0.02	0	14	12	13	12	4	1
P38159	RBMX	2.43	2.34	0.54	0	1	3	2	1	0	0
Q9NR56	MBNL1	2.44	2.34	0.54	0	3	1	2	1	0	0
Q13148	TARDBP	2.36	2.34	0.05	0	15	11	14	10	6	1
Q8IWZ3	ANKHD1	2.34	2.34	0	0	17	16	15	16	9	0
P16333	NCK1	2.34	2.32	0.03	0	8	9	10	8	5	0
O95999	BCL10	2.37	2.31	0.51	0	4	2	2	1	1	0
Q3ZCW2	LGALSL	2.31	2.3	0.95	0	15	12	13	5	3	3
Q8N9N2	ASCC1	2.68	2.29	0.65	0	0	2	3	0	0	0
Q9UNF0	PACSIN2	2.68	2.29	0.65	0	2	0	3	0	0	0
B5MC35	CCDC104	2.28	2.28	0.68	0	2	2	2	0	1	0
IPI:IPI00909843	IPI:IPI00909843	2.28	2.28	0.38	0	3	3	3	2	1	0
Q9ULV4	CORO1C	2.4	2.28	0.11	0	7	11	15	6	9	0
Q9H2J4	PDCL3	2.29	2.27	0.46	0	2	3	2	2	0	0
Q8WVS4	WDR60	2.33	2.27	0.32	0	1	1	2	0	0	0
P46108	CRK	2.33	2.27	0.32	0	1	1	2	0	0	0
O00571	DDX3X	2.27	2.27	0	0	212	222	211	117	92	38
Q06323	PSME1	2.29	2.26	0.32	0	2	1	1	0	0	0
Q9Y2U5	MAP3K2	2.29	2.26	0.32	0	2	1	1	0	0	0
Q8N9N8	EIF1AD	2.29	2.26	0.32	0	1	2	1	0	0	0
B4DNE4	2021-09-07	2.29	2.26	0.32	0	2	1	1	0	0	0
P61758	VBP1	2.29	2.26	0.32	0	2	1	1	0	0	0
Q9BRT9	GINS4	2.29	2.26	0.32	0	1	2	1	0	0	0
P53582	METAP1	2.29	2.26	0.32	0	1	2	1	0	0	0
Q5T0N5	FNBP1L	2.29	2.26	0.32	0	2	1	1	0	0	0
Q96BH1	RNF25	2.29	2.26	0.32	0	1	2	1	0	0	0
Q9GZT9	EGLN1	2.29	2.26	0.11	0	11	15	9	10	4	1
Q9ULX3	NOB1	2.3	2.25	0.16	0	5	8	8	3	6	0
A8MRT0	A8MRT0	2.29	2.25	0.03	0	18	18	11	11	9	1
Q5VZE5	NAA35	2.26	2.24	0.5	0	3	3	4	0	3	0
Q8N3J3	C17orf53	2.24	2.24	0.46	0	4	4	4	0	4	0
P23443	RPS6KB1	2.24	2.24	0.45	0	9	8	8	4	4	1
Q9UKK9	NUDT5	2.25	2.24	0.07	0	19	22	21	11	10	3
C9JFK9	BAG3	2.3	2.24	0.05	0	17	12	8	9	9	0
Q6FI81	CIAPIN1	2.25	2.24	0	0	25	30	28	23	15	2
Q6ZN17	LIN28B	2.89	2.23	0.33	0	5	1	0	0	0	0
P47974	ZFP36L2	2.89	2.23	0.33	0	5	1	0	0	0	0
O60566	BUB1B	2.32	2.23	0.14	0	6	7	11	5	6	0
P07737	PFN1	2.24	2.23	0	0	38	41	29	19	23	4
Q08752	PPID	2.26	2.22	0.4	0	4	3	2	2	1	0
Q96FF9	CDCA5	2.31	2.2	0.4	0	1	3	3	2	0	0
Q9BW83	IFT27	2.18	2.18	0.05	0	22	25	20	15	7	4
Q9Y5X3	SNX5	2.22	2.18	0.01	0	24	29	34	16	16	4
Q16527	CSRP2	2.26	2.17	0.25	0	3	7	4	4	2	0
Q06830	PRDX1	2.16	2.15	0.45	0	28	21	22	12	8	5
Q86WV7	Q86WV7	2.16	2.15	0.02	0	8	9	6	8	4	0
Q9P2B7	KIAA1430	2.46	2.14	0.58	0	1	5	6	2	2	0
Q8ND04	SMG8	2.35	2.14	0.43	0	2	5	1	1	1	0
Q9BUP0	EFHD1	2.29	2.14	0.39	0	1	4	2	2	0	0
Q75MJ1	ABCF2	2.16	2.14	0.06	0	27	24	31	16	11	5
Q9Y6A4	C16orf80	2.18	2.13	0.45	0	2	1	2	1	0	0
P22681	CBL	2.18	2.13	0.45	0	2	1	2	1	0	0
Q12965	MYO1E	2.18	2.13	0.45	0	1	2	2	1	0	0
P46779	RPL28	2.17	2.13	0.24	0	6	5	3	3	3	0
Q9HB71	CACYBP	2.14	2.11	0.27	0	45	30	30	20	13	7
Q9UHD1	CHORDC1	2.1	2.1	1	0	42	41	39	18	14	10
A8MXH2	NAP1L4	2.1	2.09	0.68	0	15	13	11	7	3	3
P41208	CETN2	2.12	2.09	0.27	0	3	3	4	2	2	0
Q13033	STRN3	2.1	2.09	0.27	0	4	3	3	2	2	0
B4DHN9	B4DHN9	2.33	2.08	0.63	0	2	0	2	0	0	0
Q5T371	ARRDC1	2.33	2.07	0.63	0	0	2	2	0	0	0
P04075	ALDOA	2.07	2.07	0.39	0	2	2	2	2	0	0
Q9HAD4	WDR41	2.08	2.07	0.3	0	3	3	2	2	1	0
Q96SI9	STRBP	2.16	2.07	0.12	0	13	6	7	6	7	0
Q9H425	C1orf198	2.14	2.06	0.42	0	3	3	1	1	1	0
P52565	ARHGDIA	2.15	2.05	0.73	0	6	4	2	1	0	1
Q9NP61	ARFGAP3	2.06	2.05	0.03	0	7	7	5	6	4	0
Q8WWK9	CKAP2	2.09	2.05	0.01	0	27	18	17	12	15	2
P09651	HNRNPA1	2.06	2.05	0	0	63	56	41	28	31	9
P52907	CAPZA1	2.04	2.04	0.54	0	13	13	10	7	2	3
IPI:IPI00939839	IPI:IPI00939839	2.21	2.04	0.4	0	1	2	4	1	1	0
Q8IWC1	MAP7D3	2.04	2.04	0	0	32	34	27	30	23	1
Q9UJT0	TUBE1	2.26	2.03	0.63	0	2	2	0	0	0	0
IPI:IPI00552603	IPI:IPI00552603	2.26	2.03	0.63	0	2	2	0	0	0	0
Q9NYB9	ABI2	2.26	2.03	0.63	0	2	2	0	0	0	0
Q9BRX2	PELO	2.17	2.03	0.4	0	4	1	2	1	1	0
Q9BY89	KIAA1671	2.12	2.03	0.01	0	11	17	7	14	6	0
Q9Y2Z0	SUGT1	2.04	2.03	0	0	52	45	43	23	29	8
Q9Y696	CLIC4	2.06	2.02	0.59	0	7	12	9	3	4	2
Q96KG9	SCYL1	2.12	2.01	0.23	0	4	8	3	4	3	0
O00425	IGF2BP3	2.04	2.01	0.19	0	5	3	3	3	2	0
B4DUS9	BPNT1	2.03	2	0.74	0	5	3	3	1	0	1
A6NHI8	A6NHI8	2.04	2	0.45	0	1	2	2	0	1	0
Q96Q83	ALKBH3	2.29	1.99	0.33	0	0	3	1	0	0	0
Q9NZB2	FAM120A	2.01	1.99	0.01	0	16	16	11	12	6	2
Q00341	HDLBP	2.01	1.99	0	0	72	58	68	36	25	16
O00232	PSMD12	2.01	1.99	0	0	12	16	16	20	8	0
P16152	CBR1	2.06	1.98	0.51	0	8	17	10	6	2	3
Q16513	PKN2	1.99	1.98	0.28	0	9	7	6	4	4	1
Q5JVS0	HABP4	1.98	1.98	0	0	1	1	1	0	0	0
Q86US8	SMG6	1.98	1.98	0	0	1	1	1	0	0	0
O00178	GTPBP1	1.98	1.98	0	0	1	1	1	0	0	0
Q9Y6W3	CAPN7	1.98	1.98	0	0	1	1	1	0	0	0
Q7L2H7	EIF3M	1.98	1.98	0	0	1	1	1	0	0	0
Q6EEV4	Q6EEV4	1.98	1.98	0	0	1	1	1	0	0	0
A6PVM9	AIF1L	1.98	1.98	0	0	1	1	1	0	0	0
Q96GD4	AURKB	1.98	1.98	0	0	1	1	1	0	0	0
Q9BRG1	VPS25	1.98	1.98	0	0	1	1	1	0	0	0
Q16626	MEA1	1.98	1.98	0	0	1	1	1	0	0	0
A9CQZ4	A9CQZ4	1.98	1.98	0	0	1	1	1	0	0	0
Q68CL5	TPGS2	1.98	1.98	0	0	1	1	1	0	0	0
Q96F24	NRBF2	1.98	1.98	0	0	1	1	1	0	0	0
C9J9K3	RPSA	1.98	1.98	0	0	1	1	1	0	0	0
A8MSZ5	A8MSZ5	1.98	1.98	0	0	1	1	1	0	0	0
P06576	ATP5B	1.98	1.98	0	0	1	1	1	0	0	0
Q969S3	ZNF622	2.38	1.97	0.56	0	4	2	0	1	0	0
Q9BRS2	RIOK1	2.07	1.97	0.4	0	1	3	3	0	2	0
B3KYA7	STK3	2.1	1.96	0.31	0	16	6	8	6	6	1
Q9UHB6	LIMA1	2.03	1.96	0.15	0	9	5	4	4	5	0
Q13404	UBE2V1	2.03	1.95	0.4	0	3	3	1	0	2	0
Q86TP1	PRUNE	2.1	1.95	0.35	0	1	4	3	2	1	0
P51149	RAB7A	2.26	1.95	0.33	0	3	1	0	0	0	0
C9JJT4	C9JJT4	2.26	1.95	0.33	0	3	1	0	0	0	0
P55010	EIF5	1.95	1.95	0	0	39	37	39	23	22	7
Q13642	FHL1	1.98	1.94	0.36	0	43	36	24	18	14	8
Q13542	EIF4EBP2	1.94	1.94	0.16	0	3	3	3	2	2	0
P52294	KPNA1	1.94	1.94	0.15	0	7	6	6	5	2	1
A8MTH1	MPP1	2	1.94	0.01	0	13	11	6	9	8	0
A6NKV8	PAIP1	2.06	1.93	0.32	0	1	1	3	0	1	0
Q5T6F2	UBAP2	1.95	1.93	0	0	36	34	24	27	14	5
P55327	TPD52	1.93	1.92	0.2	0	3	3	2	4	0	0
Q15417	CNN3	1.96	1.91	0.21	0	32	19	18	12	14	4
Q53T59	HS1BP3	1.95	1.91	0.11	0	3	4	5	3	3	0
C9JRC3	C9JRC3	1.93	1.91	0	0	16	13	10	13	11	0
Q05639	EEF1A2	1.92	1.91	0	0	87	70	78	46	51	14
Q13418	ILK	1.94	1.9	0.64	0	3	4	5	1	1	1
O43776	NARS	1.94	1.9	0.64	0	4	3	5	1	1	1
P53365	ARFIP2	2.01	1.9	0.13	0	15	6	10	8	6	1
Q70EL1	USP54	1.93	1.9	0.11	0	3	5	3	5	1	0
A6NL89	A6NL89	2.21	1.89	0.54	0	2	0	3	1	0	0
P32969	RPL9	1.94	1.89	0.09	0	5	8	4	4	5	0
P61221	ABCE1	1.94	1.89	0.01	0	12	9	6	9	7	0
A8MXM7	A8MXM7	2.2	1.88	0.54	0	0	2	3	1	0	0
Q15785	TOMM34	2.17	1.88	0.54	0	0	3	2	1	0	0
Q6ZMG9	CERS6	2.04	1.88	0.39	0	3	5	1	0	3	0
Q9Y4E8	USP15	2.08	1.88	0.33	0	5	1	2	2	1	0
P09234	SNRPC	1.9	1.88	0.22	0	3	2	2	2	1	0
Q9C0B0	UNK	1.88	1.87	0.69	0	7	6	7	3	1	2
P20340	RAB6A	1.92	1.87	0.23	0	1	1	2	1	0	0
Q9H6U6	BCAS3	1.92	1.87	0.23	0	1	1	2	1	0	0
Q96LS1	Q96LS1	1.92	1.87	0.23	0	1	1	2	1	0	0
O43303	CCP110	1.92	1.87	0.23	0	1	1	2	1	0	0
P36405	ARL3	1.99	1.86	0.28	0	1	4	2	3	0	0
P11413	G6PD	1.89	1.86	0.23	0	2	1	1	1	0	0
P49189	ALDH9A1	1.89	1.86	0.23	0	1	2	1	1	0	0
O95684	FGFR1OP	1.89	1.86	0.23	0	2	1	1	1	0	0
O75683	SURF6	1.9	1.85	0.02	0	4	6	7	6	4	0
P06702	S100A9	2.75	1.84	0.33	0	0	0	5	0	0	0
IPI:IPI00947285	IPI:IPI00947285	2.75	1.84	0.33	0	0	0	5	0	0	0
C9J8N3	C9J8N3	1.87	1.84	0.14	0	3	2	3	3	1	0
O95373	IPO7	1.85	1.84	0	0	10	10	7	6	10	0
Q15365	PCBP1	1.85	1.83	0.89	0	29	27	34	10	10	10
O95372	LYPLA2	1.83	1.83	0.01	0	13	12	11	7	8	2
Q9NWS0	PIH1D1	2.01	1.82	0.32	0	0	1	2	0	0	0
O14531	DPYSL4	2.02	1.82	0.32	0	1	0	2	0	0	0
P05387	RPLP2	2.07	1.81	0.4	0	10	2	4	3	1	1
O15511	ARPC5	2.07	1.81	0.35	0	7	4	1	2	3	0
Q96D71	REPS1	1.98	1.81	0.32	0	2	0	1	0	0	0
A8MUN4	ATP6V1E1	1.98	1.81	0.32	0	0	2	1	0	0	0
Q9NQ48	LZTFL1	1.98	1.81	0.32	0	2	0	1	0	0	0
Q8NFH3	NUP43	1.98	1.81	0.32	0	2	0	1	0	0	0
Q8WV92	MITD1	1.98	1.81	0.32	0	2	0	1	0	0	0
P36542	ATP5C1	1.98	1.81	0.32	0	2	0	1	0	0	0
Q9Y237	PIN4	1.98	1.81	0.32	0	0	2	1	0	0	0
O75934	BCAS2	1.98	1.81	0.32	0	2	0	1	0	0	0
Q96HC4	PDLIM5	1.83	1.81	0	0	34	42	44	29	22	8
Q6ZSJ8	C1orf122	1.82	1.8	0.26	0	2	2	1	2	0	0
Q7KZF4	SND1	1.85	1.8	0.04	0	13	7	8	9	5	1
O43768	ENSA	1.82	1.8	0	0	34	37	23	26	22	4
P19525	EIF2AK2	1.94	1.78	0.32	0	1	2	0	0	0	0
O00505	KPNA3	1.94	1.78	0.32	0	1	2	0	0	0	0
A8MYI2	NAV1	1.94	1.78	0.32	0	2	1	0	0	0	0
Q9H7T9	AUNIP	1.94	1.78	0.32	0	2	1	0	0	0	0
Q96A73	KIAA1191	1.94	1.78	0.32	0	1	2	0	0	0	0
Q5XKE4	LARP6	1.94	1.78	0.32	0	1	2	0	0	0	0
P24390	KDELR1	1.94	1.78	0.32	0	1	2	0	0	0	0
P00374	DHFR	1.94	1.78	0.32	0	2	1	0	0	0	0
Q9UNH7	SNX6	1.94	1.78	0.32	0	2	1	0	0	0	0
Q9Y520	PRRC2C	1.78	1.78	0	0	76	73	76	70	52	10
Q14157	UBAP2L	1.79	1.78	0	0	66	56	65	42	24	17
Q14258	TRIM25	2.09	1.77	0.32	0	4	1	7	1	4	0
Q6P1X5	TAF2	1.93	1.77	0.29	0	4	1	1	1	1	0
P61604	HSPE1	1.84	1.77	0.02	0	4	6	8	6	5	0
P13797	PLS3	1.81	1.77	0.01	0	54	33	34	27	17	10
Q9C0D5	TANC1	1.77	1.77	0	0	10	10	8	8	10	0
Q04446	GBE1	1.77	1.75	0.15	0	24	16	21	13	6	6
B4DX01	B4DX01	1.98	1.75	0.04	0	22	16	5	14	8	1
Q05682	CALD1	1.78	1.75	0	0	33	29	18	17	21	4
Q8IWB9	TEX2	1.77	1.74	0.23	0	2	1	1	0	1	0
P48651	PTDSS1	1.82	1.74	0.2	0	1	3	1	2	0	0
O60749	SNX2	1.96	1.74	0.16	0	5	1	5	5	1	0
C9JT19	KRT25	2.4	1.73	0.33	0	0	0	4	0	0	0
Q7KZI7	MARK2	1.83	1.73	0.25	0	3	1	3	1	2	0
Q01518	CAP1	1.73	1.72	0.29	0	2	3	2	0	3	0
Q9H9A5	CNOT10	1.78	1.72	0.22	0	3	2	1	3	0	0
P38606	ATP6V1A	2.03	1.72	0.09	0	11	2	9	6	6	0
P62861	FAU	1.78	1.72	0.09	0	3	2	4	3	2	0
Q8NEY8	PPHLN1	1.74	1.72	0.09	0	4	3	2	3	2	0
B5MCH7	BZW2	2.2	1.71	0.51	0	5	0	4	1	2	0
A8K4L9	TIAL1	1.71	1.71	0.14	0	2	2	2	2	1	0
Q96SB3	PPP1R9B	1.71	1.71	0.14	0	2	2	2	2	1	0
Q13596	SNX1	1.74	1.71	0	0	9	8	12	9	7	1
Q96M89	CCDC138	1.72	1.7	0.23	0	2	2	1	1	1	0
P16949	STMN1	1.71	1.7	0	0	48	44	37	24	22	12
Q06787	FMR1	1.7	1.7	0	0	89	82	79	59	61	16
Q8N726	CDKN2A	1.79	1.69	0.16	0	6	3	2	3	3	0
Q13371	PDCL	1.76	1.69	0.01	0	8	10	4	7	7	0
Q9Y266	NUDC	1.69	1.69	0	0	58	58	54	37	33	14
O00151	PDLIM1	1.69	1.69	0	0	95	97	71	61	47	22
P49841	GSK3B	2.26	1.68	0.33	0	4	0	0	0	0	0
Q13501	SQSTM1	1.73	1.68	0.1	0	5	4	2	2	4	0
P61204	ARF3	1.69	1.68	0.02	0	8	6	6	7	3	1
P60866	RPS20	1.72	1.68	0.01	0	6	10	10	8	6	1
Q14677	CLINT1	1.68	1.68	0	0	28	24	22	17	17	5
P57737	CORO7	1.86	1.67	0.45	0	2	2	0	1	0	0
B7UEF4	ABL2	1.69	1.67	0.1	0	2	3	2	3	1	0
Q7Z2W4	ZC3HAV1	1.67	1.67	0	0	125	149	108	79	58	38
Q99439	CNN2	1.67	1.67	0	0	17	17	18	15	15	2
P04264	KRT1	1.81	1.67	0	0	13	29	33	13	21	4
Q9NYJ8	TAB2	1.69	1.64	0.17	0	2	3	1	2	1	0
A6NKD9	CCDC85C	2.1	1.63	0.17	0	1	11	9	6	5	0
Q96D09	GPRASP2	1.78	1.63	0.13	0	4	1	4	3	2	0
Q70E73	RAPH1	1.64	1.63	0.01	0	3	4	4	7	1	0
Q14012	CAMK1	1.63	1.63	0	0	1	1	1	1	0	0
Q9BUT9	FAM195A	1.63	1.63	0	0	1	1	1	1	0	0
B7Z209	SLAIN1	1.67	1.63	0	0	6	11	8	14	5	0
Q9H4A5	GOLPH3L	1.63	1.63	0	0	1	1	1	1	0	0
C9JMB9	C9JMB9	1.67	1.62	0	0	11	20	11	14	9	2
P05109	S100A8	2.05	1.61	0.33	0	0	0	3	0	0	0
B4DRR0	B4DRR0	2.05	1.61	0.33	0	0	0	3	0	0	0
P47929	LGALS7B;LGALS7	2.05	1.61	0.33	0	0	0	3	0	0	0
Q15464	SHB	1.63	1.61	0.26	0	2	2	1	0	2	0
O75569	PRKRA	1.61	1.61	0.02	0	4	4	3	3	4	0
Q9NVM4	PRMT7	1.66	1.61	0.01	0	14	14	7	9	8	2
P51114	FXR1	1.62	1.61	0	0	62	71	77	50	39	19
Q9UJY4	GGA2	1.64	1.6	0.11	0	2	4	3	1	4	0
Q8ND24	RNF214	1.61	1.59	0.53	0	3	2	3	1	0	1
P61923	COPZ1	1.6	1.59	0.42	0	5	6	6	2	2	2
Q9Y4P8	WIPI2	1.61	1.59	0.41	0	7	5	7	1	4	2
O60292	SIPA1L3	1.91	1.59	0.4	0	4	2	0	1	1	0
O95817	BAG3	1.6	1.59	0.16	0	11	12	13	5	6	4
O75821	EIF3G	1.6	1.59	0.02	0	14	15	17	11	5	5
O14745	SLC9A3R1	1.62	1.59	0.01	0	21	24	13	14	10	5
C9JSZ5	C9JSZ5	1.66	1.59	0	0	1	0	1	0	0	0
P62495	ETF1	1.66	1.59	0	0	1	0	1	0	0	0
Q9NQZ2	UTP3	1.66	1.59	0	0	1	0	1	0	0	0
B4DHQ1	B4DHQ1	1.66	1.59	0	0	1	0	1	0	0	0
O43815	STRN	1.66	1.59	0	0	1	0	1	0	0	0
Q13322	GRB10	1.66	1.59	0	0	1	0	1	0	0	0
A6NHQ2	FBLL1	1.66	1.59	0	0	1	0	1	0	0	0
O75792	RNASEH2A	1.66	1.59	0	0	1	0	1	0	0	0
Q7Z2Z2	EFTUD1	1.66	1.59	0	0	1	0	1	0	0	0
Q5T2D3	OTUD3	1.66	1.59	0	0	1	0	1	0	0	0
P21281	ATP6V1B2	1.66	1.59	0	0	1	0	1	0	0	0
B4DXN8	B4DXN8	1.66	1.58	0	0	0	1	1	0	0	0
Q9Y5L4	TIMM13	1.66	1.58	0	0	0	1	1	0	0	0
Q9HB21	PLEKHA1	1.66	1.58	0	0	0	1	1	0	0	0
A8K7X6	PCBP2	1.59	1.58	0	0	76	57	53	36	41	17
Q8IZH2	XRN1	1.64	1.58	0	0	37	19	26	30	18	4
Q9Y3B4	Q9Y3B4	1.66	1.58	0	0	0	1	1	0	0	0
C9JEE8	C9JEE8	1.66	1.58	0	0	0	1	1	0	0	0
Q92692	PVRL2	1.66	1.58	0	0	0	1	1	0	0	0
Q49AN9	SNRPG	1.66	1.58	0	0	0	1	1	0	0	0
Q7L804	RAB11FIP2	1.66	1.58	0	0	0	1	1	0	0	0
O00299	CLIC1	1.66	1.58	0	0	0	1	1	0	0	0
Q9C037	TRIM4	1.66	1.58	0	0	0	1	1	0	0	0
O75937	DNAJC8	1.66	1.58	0	0	0	1	1	0	0	0
P61158	ACTR3	1.94	1.57	0.33	0	3	0	0	0	0	0
P20042	EIF2S2	1.94	1.57	0.33	0	3	0	0	0	0	0
Q9NY12	GAR1	1.67	1.57	0.15	0	4	2	1	3	1	0
O75886	STAM2	1.74	1.57	0.04	0	4	9	13	8	6	1
Q14103	HNRNPD	1.58	1.57	0	0	33	25	27	29	23	4
Q12906	ILF3	1.6	1.57	0	0	35	35	46	32	21	10
Q9BV38	WDR18	1.74	1.56	0.45	0	2	2	0	0	1	0
Q96MF7	NSMCE2	1.94	1.56	0.33	0	0	3	0	0	0	0
Q5I7T1	ALG10B	1.8	1.56	0.33	0	3	2	0	2	0	0
Q96EV8	DTNBP1	1.62	1.56	0.04	0	5	2	4	3	4	0
O43399	TPD52L2	1.66	1.56	0.02	0	5	13	9	7	8	1
Q9BUF5	TUBB6	1.63	1.56	0	0	1	1	0	0	0	0
P50479	PDLIM4	1.63	1.56	0	0	1	1	0	0	0	0
Q8TDX7	NEK7	1.63	1.56	0	0	1	1	0	0	0	0
P62140	PPP1CB	1.63	1.56	0	0	1	1	0	0	0	0
Q01804	OTUD4	1.63	1.56	0	0	1	1	0	0	0	0
Q53GS7	GLE1	1.63	1.56	0	0	1	1	0	0	0	0
O95989	NUDT3	1.63	1.56	0	0	1	1	0	0	0	0
C9JID8	SCRN3	1.63	1.56	0	0	1	1	0	0	0	0
Q9HC44	GPBP1L1	1.63	1.56	0	0	1	1	0	0	0	0
Q13526	PIN1	1.63	1.56	0	0	1	1	0	0	0	0
IPI:IPI00847300	IPI:IPI00847300	1.63	1.56	0	0	1	1	0	0	0	0
Q96MG7	NDNL2	1.63	1.56	0	0	1	1	0	0	0	0
Q9BRV8	SIKE1	1.63	1.56	0	0	1	1	0	0	0	0
P36507	MAP2K2	1.63	1.56	0	0	1	1	0	0	0	0
Q9Y217	MTMR6	1.63	1.56	0	0	1	1	0	0	0	0
Q9GZU1	MCOLN1	1.63	1.56	0	0	1	1	0	0	0	0
B7Z522	DDT	1.63	1.56	0	0	1	1	0	0	0	0
P0CAP2	POLR2M	1.63	1.56	0	0	1	1	0	0	0	0
B4DSZ2	B4DSZ2	1.63	1.56	0	0	1	1	0	0	0	0
Q15434	RBMS2	1.63	1.56	0	0	1	1	0	0	0	0
Q9BUM1	G6PC3	1.63	1.56	0	0	1	1	0	0	0	0
P52298	NCBP2	1.63	1.56	0	0	1	1	0	0	0	0
P23396	RPS3	1.58	1.56	0	0	19	26	18	20	14	4
Q9Y2X7	GIT1	1.63	1.56	0	0	1	1	0	0	0	0
Q9BST9	RTKN	1.63	1.56	0	0	1	1	0	0	0	0
O43237	DYNC1LI2	1.82	1.55	0.32	0	1	0	3	0	1	0
Q53GB9	Q53GB9	1.57	1.55	0.01	0	12	16	11	9	9	3
Q9NYL9	TMOD3	1.57	1.55	0	0	10	8	11	10	12	0
Q92747	ARPC1A	1.82	1.54	0.32	0	0	1	3	0	1	0
Q8NBA8	DTWD2	1.98	1.53	0.42	0	0	4	5	2	2	0
Q7Z7A3	CTU1	1.66	1.53	0.17	0	5	3	1	2	3	0
Q99613	EIF3C	1.59	1.53	0	0	9	12	16	12	9	2
Q13541	EIF4EBP1	1.53	1.52	0.35	0	19	14	13	5	7	6
Q9H467	CUEDC2	1.55	1.52	0.03	0	2	4	3	3	3	0
Q99447	PCYT2	1.52	1.52	0	0	1	1	1	0	1	0
Q58A45	PAN3	1.52	1.52	0	0	1	1	1	0	1	0
Q86TH3	Q86TH3	1.52	1.52	0	0	1	1	1	0	1	0
O43639	NCK2	1.59	1.51	0.01	0	13	6	6	13	3	1
B4DFA2	NSF	1.52	1.51	0	0	86	74	86	71	63	18
Q92598	HSPH1	1.55	1.51	0	0	65	38	58	58	33	11
Q9UHB9	SRP68	1.52	1.51	0	0	46	46	51	51	34	9
Q99426	TBCB	1.51	1.51	0	0	20	23	19	15	12	6
P10071	GLI3	1.74	1.5	0.32	0	3	1	0	0	1	0
O14757	CHEK1	1.52	1.5	0.3	0	4	4	2	2	1	1
Q96S15	WDR24	1.66	1.5	0.23	0	0	1	2	1	0	0
Q9UNM6	PSMD13	1.66	1.5	0.23	0	1	0	2	1	0	0
Q9HAU0	PLEKHA5	1.66	1.5	0.23	0	0	1	2	1	0	0
Q5SW79	CEP170	1.51	1.5	0	0	45	33	33	46	39	2
Q99729	HNRNPAB	1.51	1.5	0	0	10	14	10	9	10	2
Q15942	ZYX	1.51	1.5	0	0	51	51	59	44	32	15
Q9NTK5	OLA1	1.59	1.49	0.56	0	2	4	1	0	0	1
NP_001	NP_001	1.63	1.49	0.23	0	2	0	1	1	0	0
IPI:IPI00640316	IPI:IPI00640316	1.51	1.49	0.15	0	2	2	3	0	4	0
O95433	AHSA1	1.54	1.49	0.1	0	15	28	15	15	8	6
Q9P0U3	SENP1	1.51	1.49	0.09	0	2	2	1	2	1	0
O00170	AIP	1.5	1.49	0.01	0	4	4	3	4	4	0
Q6PKG0	LARP1	1.51	1.49	0.01	0	54	76	66	36	32	24
Q9BZV1	UBXN6	1.91	1.48	0.32	0	5	1	0	1	1	0
P41240	CSK	1.5	1.47	0.13	0	5	6	8	4	3	2
P29508	SERPINB3	1.7	1.46	0.32	0	0	0	2	0	0	0
A8MSM1	A8MSM1	1.7	1.46	0.32	0	0	0	2	0	0	0
Q8WUH6	C12orf23	1.7	1.46	0.32	0	0	0	2	0	0	0
P02533	KRT14	1.7	1.46	0.32	0	0	0	2	0	0	0
Q8TCJ2	STT3B	1.6	1.46	0.23	0	2	1	0	1	0	0
B0VJZ0	LENG8	1.6	1.46	0.23	0	1	2	0	1	0	0
P62851	RPS25	1.6	1.46	0.23	0	1	2	0	1	0	0
IPI:IPI00909083	IPI:IPI00909083	1.46	1.46	0.04	0	2	2	2	2	2	0
O43896	KIF1C	1.46	1.46	0.04	0	2	2	2	2	2	0
P07355	ANXA2	1.47	1.46	0	0	65	49	48	33	26	20
Q92783	STAM	1.45	1.45	0	0	5	6	6	6	4	1
P26641	EEF1G	1.44	1.44	0	0	9	8	8	7	6	2
Q8IZT6	ASPM	1.76	1.44	0	0	12	21	3	20	6	0
P37802	TAGLN2	1.45	1.44	0	0	39	54	39	31	34	12
Q9NW68	BSDC1	1.46	1.43	0.09	0	2	1	2	1	2	0
P33176	KIF5B	1.46	1.43	0.09	0	2	1	2	1	2	0
P51116	FXR2	1.45	1.43	0	0	106	70	80	71	71	20
Q6PK04	CCDC137	1.43	1.43	0	0	44	43	43	41	34	10
Q07960	ARHGAP1	1.63	1.42	0.32	0	2	0	0	0	0	0
Q00534	CDK6	1.63	1.42	0.32	0	2	0	0	0	0	0
P32929	CTH	1.63	1.42	0.32	0	2	0	0	0	0	0
O95831	AIFM1	1.63	1.42	0.32	0	2	0	0	0	0	0
P48507	GCLM	1.63	1.42	0.32	0	2	0	0	0	0	0
Q6NS38	ALKBH2	1.63	1.42	0.32	0	2	0	0	0	0	0
B3KN91	B3KN91	1.63	1.42	0.32	0	2	0	0	0	0	0
IPI:IPI00910412	IPI:IPI00910412	1.63	1.42	0.32	0	2	0	0	0	0	0
Q8TBE9	NANP	1.63	1.42	0.32	0	0	2	0	0	0	0
A0AV37	PKP2	1.63	1.42	0.32	0	2	0	0	0	0	0
B4DWL4	B4DWL4	1.63	1.42	0.32	0	2	0	0	0	0	0
Q8TAT6	NPLOC4	1.63	1.42	0.32	0	2	0	0	0	0	0
B2R960	B2R960	1.63	1.42	0.32	0	2	0	0	0	0	0
B4DH13	PTK2	1.63	1.42	0.32	0	2	0	0	0	0	0
Q96EE3	SEH1L	1.63	1.42	0.32	0	2	0	0	0	0	0
Q59HD4	PCBP2	1.63	1.42	0.32	0	2	0	0	0	0	0
P14678	SNRPB	1.63	1.42	0.32	0	2	0	0	0	0	0
A7E1Z6	WDFY3	1.63	1.42	0.32	0	2	0	0	0	0	0
Q86TN4	TRPT1	1.63	1.42	0.32	0	2	0	0	0	0	0
Q8WWI1	LMO7	1.63	1.42	0.32	0	2	0	0	0	0	0
Q92804	TAF15	1.63	1.42	0.32	0	0	2	0	0	0	0
Q86Y37	CACUL1	1.63	1.42	0.32	0	2	0	0	0	0	0
P31948	STIP1	1.45	1.42	0	0	18	13	19	25	12	2
P62304	SNRPE	1.45	1.41	0.02	0	7	13	11	7	7	3
P61353	RPL27	1.42	1.41	0	0	13	10	12	12	7	3
Q04637	EIF4G1	1.45	1.41	0	0	44	30	48	42	34	8
Q9Y6A5	TACC3	1.45	1.4	0.54	0	3	1	2	0	0	1
Q96AA3	RFT1	1.41	1.4	0.03	0	2	3	2	2	3	0
OTTHUM	OTTHUM	1.4	1.4	0	0	97	107	97	126	70	21
P68104	EEF1A1	1.4	1.4	0	0	38	30	30	21	22	11
A8MZ15	A8MZ15	1.41	1.4	0	0	4	4	5	3	7	0
Q53EZ4	CEP55	1.86	1.39	0.33	0	4	0	0	1	0	0
A1X283	SH3PXD2B	1.55	1.39	0.27	0	6	4	1	4	0	1
Q9UDY4	DNAJB4	1.53	1.39	0.23	0	2	0	1	0	1	0
Q99614	TTC1	1.39	1.39	0.01	0	3	4	3	4	4	0
P78344	EIF4G2	1.38	1.38	0.17	0	3	3	3	1	2	1
Q9HC62	SENP2	1.51	1.38	0.14	0	4	1	1	3	1	0
A8MUW3	A8MUW3	1.42	1.38	0.07	0	1	1	2	3	0	0
A8K8U5	TTK	1.41	1.38	0	0	12	7	10	14	8	1
Q9Y6R0	NUMBL	1.54	1.37	0.23	0	2	0	2	1	1	0
P62826	RAN	1.38	1.37	0	0	32	24	23	23	17	8
O95835	LATS1	1.37	1.36	0.02	0	3	3	2	2	4	0
P49959	MRE11A	1.37	1.36	0	0	47	40	41	44	35	10
B4DF70	B4DF70	1.39	1.36	0	0	11	7	7	8	6	2
P26373	RPL13	1.37	1.36	0	0	16	21	18	21	14	4
P29692	EEF1D	1.42	1.35	0.08	0	1	2	3	1	3	0
Q5T9P7	PRPF18	1.43	1.35	0.04	0	3	1	3	2	3	0
Q9BWF3	RBM4	1.37	1.35	0.03	0	15	12	8	8	7	4
P10809	HSPD1	1.41	1.35	0	0	49	27	50	32	26	14
P13647	KRT5	1.85	1.34	0.33	0	0	0	4	0	1	0
IPI:IPI00514399	IPI:IPI00514399	1.36	1.34	0.04	0	2	1	2	3	1	0
O60716	CTNND1	1.34	1.34	0	0	23	24	25	21	15	8
P06737	PYGL	1.34	1.34	0	0	34	41	30	36	27	9
Q8TA86	RP9	1.36	1.33	0.04	0	1	2	2	3	1	0
ENSP00	ENSP00	1.34	1.33	0	0	376	372	322	390	273	92
P54577	YARS	1.49	1.33	0	0	5	4	12	8	9	0
P13639	EEF2	1.33	1.33	0	0	129	120	108	101	90	37
P17812	CTPS1	1.35	1.33	0	0	43	48	28	37	30	11
P50914	RPL14	1.33	1.33	0	0	25	24	22	25	22	5
O95219	SNX4	1.51	1.32	0.61	0	6	1	5	1	0	2
Q06330	RBPJ	1.78	1.32	0.31	0	3	7	0	2	3	0
Q96BK5	PINX1	1.53	1.32	0.17	0	0	3	2	2	1	0
Q16543	CDC37	1.43	1.32	0.13	0	21	8	8	9	10	3
IPI:IPI00760940	IPI:IPI00760940	1.35	1.32	0.05	0	1	1	2	2	1	0
Q08AD1	CAMSAP2	1.4	1.32	0.02	0	1	3	3	5	1	0
Q8N954	GPATCH11	1.32	1.32	0.02	0	2	2	2	3	2	0
A0PJ61	A0PJ61	1.33	1.32	0	0	6	4	5	9	5	0
Q14331	FRG1	1.31	1.31	0.34	0	2	2	2	1	0	1
Q9UMH6	SSB	1.33	1.31	0.05	0	1	2	1	2	1	0
P36404	ARL2	1.33	1.31	0.05	0	1	2	1	2	1	0
Q9NT62	ATG3	1.31	1.31	0.01	0	10	12	9	7	6	4
Q9NVP2	ASF1B	1.31	1.31	0	0	1	1	1	1	1	0
P35606	COPB2	1.31	1.31	0	0	1	1	1	1	1	0
O00483	NDUFA4	1.37	1.31	0	0	1	0	1	1	0	0
Q9H4L4	SENP3	1.37	1.31	0	0	1	0	1	1	0	0
Q96H20	SNF8	1.37	1.31	0	0	1	0	1	1	0	0
Q9H5V9	CXorf56	1.31	1.31	0	0	24	21	18	17	22	5
P50570	DNM2	1.31	1.31	0	0	1	1	1	1	1	0
P49588	AARS	1.37	1.31	0	0	1	0	1	1	0	0
Q6QNY1	BLOC1S2	1.31	1.31	0	0	1	1	1	1	1	0
Q9Y2H2	INPP5F	1.37	1.3	0	0	0	1	1	1	0	0
O15145	ARPC3	1.37	1.3	0	0	0	1	1	1	0	0
B4DNA0	B4DNA0	1.37	1.3	0	0	0	1	1	1	0	0
Q9P2F8	SIPA1L2	1.6	1.29	0.32	0	3	0	0	1	0	0
O00561	O00561	1.49	1.29	0.17	0	2	3	0	2	1	0
O14641	DVL2	1.33	1.29	0.12	0	3	2	1	0	4	0
P42694	HELZ	1.34	1.29	0.02	0	10	7	4	7	4	2
Q9H444	CHMP4B	1.31	1.29	0	0	26	16	22	17	16	7
P55198	MLLT6	1.29	1.28	0.01	0	3	2	2	3	3	0
P49006	MARCKSL1	1.29	1.28	0.01	0	3	2	2	3	3	0
P42574	CASP3	1.34	1.28	0	0	1	1	0	1	0	0
Q9P2D0	IBTK	1.34	1.28	0	0	1	1	0	1	0	0
P38117	ETFB	1.34	1.28	0	0	1	1	0	1	0	0
Q8N5I9	C12orf45	1.34	1.28	0	0	1	1	0	1	0	0
Q9NWU5	MRPL22	1.34	1.28	0	0	1	1	0	1	0	0
IPI:IPI00022985	IPI:IPI00022985	1.38	1.27	0.13	0	0	2	1	2	0	0
Q9UNE7	STUB1	1.41	1.27	0.13	0	0	1	2	2	0	0
Q5TF47	FBXO5	1.29	1.27	0.03	0	2	2	1	2	2	0
Q9H9A6	LRRC40	1.3	1.27	0.01	0	2	4	2	4	3	0
O95487	SEC24B	1.3	1.27	0.01	0	4	2	2	4	3	0
O43242	PSMD3	1.35	1.27	0	0	0	0	1	0	0	0
B8ZZW8	FCHSD2	1.35	1.27	0	0	0	0	1	0	0	0
Q9H773	DCTPP1	1.35	1.27	0	0	0	0	1	0	0	0
B4E363	FARSA	1.35	1.27	0	0	0	0	1	0	0	0
Q9C0F1	CEP44	1.35	1.27	0	0	0	0	1	0	0	0
Q8NHU6	TDRD7	1.35	1.27	0	0	0	0	1	0	0	0
P31151	S100A7	1.35	1.27	0	0	0	0	1	0	0	0
P08779	KRT16	1.35	1.27	0	0	0	0	1	0	0	0
Q9Y485	DMXL1	1.35	1.27	0	0	0	0	1	0	0	0
P11142	HSPA8	1.28	1.27	0	0	40	35	41	44	36	9
A8MWZ2	A8MWZ2	1.35	1.27	0	0	0	0	1	0	0	0
Q9BUH6	C9orf142	1.35	1.27	0	0	0	0	1	0	0	0
Q9Y263	PLAA	1.35	1.27	0	0	0	0	1	0	0	0
Q8NDD7	UACA	1.35	1.27	0	0	0	0	1	0	0	0
P49419	ALDH7A1	1.35	1.27	0	0	0	0	1	0	0	0
Q9HDC5	JPH1	1.35	1.27	0	0	0	0	1	0	0	0
A2AE51	TRIM26	1.35	1.27	0	0	0	0	1	0	0	0
Q14181	POLA2	1.35	1.27	0	0	0	0	1	0	0	0
C9JYN5	C9JYN5	1.35	1.27	0	0	0	0	1	0	0	0
O60333	KIF1B	1.35	1.27	0	0	0	0	1	0	0	0
Q9UDY2	TJP2	1.3	1.27	0	0	7	8	11	11	10	1
O15212	PFDN6	1.35	1.27	0	0	0	0	1	0	0	0
Q06203	PPAT	1.35	1.27	0	0	0	0	1	0	0	0
Q9P0T7	TMEM9	1.35	1.27	0	0	0	0	1	0	0	0
C9J9P9	C9J9P9	1.35	1.27	0	0	0	0	1	0	0	0
C9JA55	C9JA55	1.35	1.27	0	0	0	0	1	0	0	0
Q15147	PLCB4	1.35	1.27	0	0	0	0	1	0	0	0
Q9Y5M8	SRPRB	1.35	1.27	0	0	0	0	1	0	0	0
Q5HYK7	SH3D19	1.42	1.26	0.14	0	0	2	2	3	0	0
O14974	PPP1R12A	1.28	1.26	0.01	0	2	3	3	3	4	0
Q9UKY7	CDV3	1.27	1.26	0	0	22	24	18	18	10	9
P41223	BUD31	1.27	1.26	0	0	12	15	10	12	12	3
P27448	MARK3	1.52	1.25	0.2	0	4	3	0	1	3	0
Q9Y6I9	TEX264	1.47	1.25	0.08	0	1	2	6	4	3	0
Q9HCJ0	TNRC6C	1.27	1.25	0.05	0	2	1	1	1	2	0
IPI:IPI00426017	IPI:IPI00426017	1.31	1.25	0	0	0	1	0	0	0	0
O75436	VPS26A	1.31	1.25	0	0	1	0	0	0	0	0
B4DUG4	B4DUG4	1.31	1.25	0	0	0	1	0	0	0	0
Q9UED3	ALDH1A2	1.31	1.25	0	0	1	0	0	0	0	0
O00444	PLK4	1.31	1.25	0	0	1	0	0	0	0	0
O95081	AGFG2	1.31	1.25	0	0	1	0	0	0	0	0
Q6PL24	TMED8	1.31	1.25	0	0	1	0	0	0	0	0
Q7L1T6	CYB5R4	1.31	1.25	0	0	0	1	0	0	0	0
B4DIV6	B4DIV6	1.31	1.25	0	0	1	0	0	0	0	0
Q9NVM6	DNAJC17	1.31	1.25	0	0	0	1	0	0	0	0
Q9H0W5	CCDC8	1.31	1.25	0	0	1	0	0	0	0	0
P33552	CKS2	1.31	1.25	0	0	1	0	0	0	0	0
A0AVT1	UBA6	1.31	1.25	0	0	1	0	0	0	0	0
B4DP24	ELOVL1	1.31	1.25	0	0	0	1	0	0	0	0
B4DST5	PTPN23	1.31	1.25	0	0	0	1	0	0	0	0
Q9NX01	TXNL4B	1.31	1.25	0	0	1	0	0	0	0	0
IPI:IPI00844564	IPI:IPI00844564	1.31	1.25	0	0	0	1	0	0	0	0
Q96IZ0	PAWR	1.31	1.25	0	0	0	1	0	0	0	0
Q86YS7	C2CD5	1.31	1.25	0	0	1	0	0	0	0	0
Q9Y605	MRFAP1	1.31	1.25	0	0	0	1	0	0	0	0
P47755	CAPZA2	1.31	1.25	0	0	1	0	0	0	0	0
O15504	NUPL2	1.26	1.25	0	0	7	8	8	11	8	1
Q9P2P6	STARD9	1.31	1.25	0	0	1	0	0	0	0	0
P53985	SLC16A1	1.31	1.25	0	0	1	0	0	0	0	0
IPI:IPI00927412	IPI:IPI00927412	1.31	1.25	0	0	0	1	0	0	0	0
C9JJ54	WDFY1	1.31	1.25	0	0	0	1	0	0	0	0
Q13946	PDE7A	1.31	1.25	0	0	1	0	0	0	0	0
Q96CW6	SLC7A6OS	1.31	1.25	0	0	0	1	0	0	0	0
Q8IY63	AMOTL1	1.31	1.25	0	0	1	0	0	0	0	0
Q9H1E3	NUCKS1	1.31	1.25	0	0	1	0	0	0	0	0
Q8TED0	UTP15	1.31	1.25	0	0	0	1	0	0	0	0
C9J4B9	C9J4B9	1.31	1.25	0	0	1	0	0	0	0	0
P45985	MAP2K4	1.31	1.25	0	0	0	1	0	0	0	0
P51151	RAB9A	1.31	1.25	0	0	0	1	0	0	0	0
Q13951	CBFB	1.31	1.25	0	0	1	0	0	0	0	0
P78406	RAE1	1.31	1.25	0	0	1	0	0	0	0	0
Q92882	OSTF1	1.31	1.25	0	0	0	1	0	0	0	0
Q9UIW2	PLXNA1	1.31	1.25	0	0	0	1	0	0	0	0
Q6P1K2	PMF1	1.31	1.25	0	0	0	1	0	0	0	0
Q8WWM7	ATXN2L	1.26	1.25	0	0	62	47	57	56	37	19
Q1MSJ5	CSPP1	1.31	1.25	0	0	0	1	0	0	0	0
Q9BTV6	DPH7	1.31	1.25	0	0	0	1	0	0	0	0
A8K8P3	SFI1	1.31	1.25	0	0	1	0	0	0	0	0
Q9H098	FAM107B	1.31	1.25	0	0	0	1	0	0	0	0
Q6FIF0	ZFAND6	1.31	1.25	0	0	1	0	0	0	0	0
O14810	CPLX1	1.31	1.25	0	0	1	0	0	0	0	0
C9JFT8	C9JFT8	1.31	1.25	0	0	0	1	0	0	0	0
Q9H040	SPRTN	1.31	1.25	0	0	1	0	0	0	0	0
P21912	SDHB	1.31	1.25	0	0	0	1	0	0	0	0
Q9NR45	NANS	1.31	1.25	0	0	1	0	0	0	0	0
Q96A33	CCDC47	1.31	1.25	0	0	1	0	0	0	0	0
Q8TDR0	TRAF3IP1	1.31	1.25	0	0	1	0	0	0	0	0
Q9NWB7	IFT57	1.31	1.25	0	0	0	1	0	0	0	0
B5MEA6	B5MEA6	1.31	1.25	0	0	1	0	0	0	0	0
P62306	SNRPF	1.31	1.25	0	0	1	0	0	0	0	0
B4E0K0	B4E0K0	1.31	1.25	0	0	0	1	0	0	0	0
P52888	THOP1	1.31	1.25	0	0	0	1	0	0	0	0
P52951	GBX2	1.31	1.25	0	0	0	1	0	0	0	0
Q14155	ARHGEF7	1.31	1.25	0	0	0	1	0	0	0	0
A6ND36	FAM83G	1.31	1.25	0	0	1	0	0	0	0	0
Q7Z3B4	NUP54	1.31	1.25	0	0	0	1	0	0	0	0
O75175	CNOT3	1.31	1.25	0	0	1	0	0	0	0	0
Q9P031	CCDC59	1.31	1.25	0	0	0	1	0	0	0	0
Q9UG54	MAP3K7	1.31	1.25	0	0	0	1	0	0	0	0
C9JDW0	C9JDW0	1.31	1.25	0	0	1	0	0	0	0	0
Q8WTS6	SETD7	1.31	1.25	0	0	1	0	0	0	0	0
A6NHL2	TUBAL3	1.31	1.25	0	0	0	1	0	0	0	0
A8MYT4	PIK3C3	1.31	1.25	0	0	0	1	0	0	0	0
Q9H6D7	HAUS4	1.31	1.25	0	0	1	0	0	0	0	0
P30793	GCH1	1.31	1.25	0	0	1	0	0	0	0	0
P20719	HOXA5	1.31	1.25	0	0	0	1	0	0	0	0
O95628	CNOT4	1.31	1.25	0	0	1	0	0	0	0	0
Q86UP2	KTN1	1.31	1.25	0	0	0	1	0	0	0	0
B3KPL1	B3KPL1	1.31	1.25	0	0	0	1	0	0	0	0
P61006	RAB8A	1.31	1.25	0	0	1	0	0	0	0	0
Q8NEP9	ZNF555	1.31	1.25	0	0	0	1	0	0	0	0
P14550	AKR1A1	1.31	1.25	0	0	0	1	0	0	0	0
Q06546	GABPA	1.31	1.25	0	0	1	0	0	0	0	0
Q06547	GABPB1	1.31	1.25	0	0	1	0	0	0	0	0
Q9P013	CWC15	1.31	1.25	0	0	1	0	0	0	0	0
O96011	PEX11B	1.31	1.25	0	0	0	1	0	0	0	0
C9JVY5	AKAP2	1.31	1.25	0	0	1	0	0	0	0	0
Q7Z417	NUFIP2	1.25	1.25	0	0	33	29	23	33	18	9
Q96H55	MYO19	1.31	1.25	0	0	0	1	0	0	0	0
IPI:IPI00382732	IPI:IPI00382732	1.31	1.25	0	0	1	0	0	0	0	0
P19838	NFKB1	1.31	1.25	0	0	1	0	0	0	0	0
Q8N4C8	MINK1	1.31	1.25	0	0	1	0	0	0	0	0
Q8IZL8	PELP1	1.31	1.25	0	0	0	1	0	0	0	0
Q9H4A6	GOLPH3	1.31	1.25	0	0	1	0	0	0	0	0
Q8IZP0	ABI1	1.31	1.25	0	0	1	0	0	0	0	0
Q9BY43	CHMP4A	1.31	1.25	0	0	0	1	0	0	0	0
Q9BX91	Q9BX91	1.31	1.25	0	0	1	0	0	0	0	0
P60468	SEC61B	1.36	1.24	0.13	0	1	2	0	2	0	0
Q7Z6K5	C15orf38-AP3S2;...	1.34	1.24	0.05	0	5	8	2	5	4	1
Q9UGV2	NDRG3	1.29	1.24	0	0	13	9	5	17	6	1
P62266	RPS23	1.24	1.24	0	0	18	22	20	24	21	4
Q9Y6Y8	SEC23IP	1.31	1.24	0	0	5	8	11	14	6	1
P10412	HIST1H1E	1.27	1.24	0	0	21	24	30	33	27	4
B7Z4B1	NSRP1	1.33	1.24	0	0	9	3	4	10	5	0
B3KU62	B3KU62	1.24	1.24	0	0	7	7	5	9	6	1
Q9H0L4	CSTF2T	1.29	1.23	0.05	0	3	1	1	2	2	0
O60343	TBC1D4	1.28	1.23	0.01	0	3	3	1	3	3	0
P50402	EMD	1.29	1.23	0	0	5	6	2	7	5	0
P78371	CCT2	1.24	1.23	0	0	22	17	21	28	15	5
Q9Y5K6	CD2AP	1.23	1.23	0	0	19	20	15	30	15	3
B9A018	USP39	1.24	1.22	0.03	0	2	1	1	4	0	0
Q9HD26	GOPC	1.28	1.22	0	0	1	0	1	0	1	0
P46060	RANGAP1	1.32	1.22	0	0	18	7	16	23	17	0
Q15036	SNX17	1.28	1.22	0	0	0	1	1	0	1	0
Q14684	RRP1B	1.23	1.22	0	0	6	7	7	17	5	0
O60684	KPNA6	1.28	1.22	0	0	1	0	1	0	1	0
Q7L590	MCM10	1.28	1.22	0	0	0	1	1	0	1	0
P49914	MTHFS;ST20-MTHF...	1.28	1.22	0	0	0	1	1	0	1	0
P25398	RPS12	1.22	1.22	0	0	20	24	20	26	17	6
Q9NW75	GPATCH2	1.46	1.21	0.17	0	0	4	2	2	2	0
P35610	SOAT1	1.38	1.21	0.07	0	6	6	1	5	2	1
Q9UK76	HN1	1.21	1.21	0	0	28	23	23	17	12	12
Q99615	DNAJC7	1.21	1.21	0	0	32	33	35	40	37	7
Q13190	STX5	1.22	1.21	0	0	2	3	3	5	3	0
IPI:IPI00883655	IPI:IPI00883655	1.4	1.2	0.23	0	0	0	2	1	0	0
A8CZ64	MAPK1	1.31	1.2	0.11	0	2	0	1	1	1	0
P30307	CDC25C	1.31	1.2	0.11	0	2	0	1	1	1	0
Q6SPF0	Q6SPF0	1.31	1.2	0.11	0	0	2	1	1	1	0
P04150	NR3C1	1.28	1.2	0.03	0	4	2	1	3	3	0
O95905	ECD	1.27	1.2	0.01	0	6	6	2	5	4	1
Q8N573	OXR1	1.25	1.2	0	0	1	1	0	0	1	0
P63000	RAC1	1.2	1.2	0	0	1	1	1	3	0	0
Q5VYS8	ZCCHC6	1.25	1.2	0	0	1	1	0	0	1	0
Q8N0X7	SPG20	1.2	1.2	0	0	4	5	4	8	2	1
P22626	HNRNPA2B1	1.2	1.2	0	0	77	81	78	63	65	30
Q5T928	Q5T928	1.25	1.2	0	0	1	1	0	0	1	0
Q07666	KHDRBS1	1.19	1.19	0	0	14	13	13	15	8	5
Q9UBB6	NCDN	1.2	1.19	0	0	8	7	8	14	7	1
P50552	VASP	1.29	1.18	0.11	0	2	1	0	1	1	0
Q53SF7	COBLL1	1.21	1.18	0.06	0	1	2	2	0	4	0
B4DKA3	B4DKA3	1.21	1.18	0.01	0	5	5	8	4	6	2
P46782	RPS5	1.2	1.18	0.01	0	5	5	7	3	6	2
P07305	H1F0	1.24	1.18	0	0	2	3	5	6	4	0
B4DFV1	PRKCD	1.28	1.17	0.11	0	1	2	0	1	1	0
Q86YZ3	HRNR	1.31	1.17	0.09	0	2	2	0	2	1	0
C9J3W3	PPAN	1.36	1.17	0.08	0	0	3	2	3	1	0
Q6XZF7	DNMBP	1.2	1.17	0.02	0	4	2	2	1	6	0
Q149N8	SHPRH	1.18	1.17	0	0	3	4	3	8	3	0
P49023	PXN	1.24	1.16	0.2	0	4	2	6	3	1	2
Q14558	PRPSAP1	1.22	1.16	0.07	0	5	2	2	4	1	1
P35520	CBS	1.24	1.16	0.03	0	4	2	1	2	4	0
P26599	PTBP1	1.19	1.16	0	0	13	8	8	12	7	3
B4DZF2	EIF4G2	1.17	1.16	0	0	51	48	56	60	50	15
A6H8Z7	LCLAT1	1.16	1.15	0.01	0	2	2	1	3	2	0
Q6WKZ4	RAB11FIP1	1.17	1.15	0	0	4	3	2	4	5	0
P46778	RPL21	1.15	1.15	0	0	17	19	16	17	16	6
Q14739	LBR	1.18	1.15	0	0	18	33	22	36	20	6
B4DRD1	DCP1B	1.16	1.14	0.02	0	5	3	5	4	2	2
Q07866	KLC1	1.15	1.14	0	0	7	9	9	14	10	1
P57088	TMEM33	1.22	1.14	0	0	17	17	6	19	14	2
Q9UKB3	DNAJC12	1.2	1.14	0	0	11	6	4	15	4	1
O00213	APBB1	1.38	1.13	0.15	0	1	4	0	4	0	0
Q96A49	SYAP1	1.21	1.13	0	0	9	3	6	6	8	1
B4DVN8	ESAM	1.66	1.12	0.35	0	10	3	0	2	2	1
O60664	PLIN3	1.41	1.12	0.04	0	2	2	10	6	6	0
Q5TFE4	NT5DC1	1.13	1.12	0.01	0	2	1	1	2	2	0
Q16630	CPSF6	1.15	1.12	0.01	0	3	2	1	3	3	0
Q7Z726	Q7Z726	1.13	1.12	0	0	17	12	14	20	13	4
P31942	HNRNPH3	1.16	1.12	0	0	4	8	7	7	9	1
Q5JSZ5	PRRC2B	1.12	1.12	0	0	10	11	8	11	6	4
Q6P4F7	ARHGAP11A	1.22	1.11	0.13	0	2	1	0	0	2	0
Q8WZA0	LZIC	1.17	1.11	0	0	1	0	1	2	0	0
P06899	HIST1H2BJ	1.11	1.11	0	0	21	19	17	15	17	8
B5MCB4	MECP2	1.26	1.1	0.23	0	2	0	0	0	1	0
Q8N3F8	MICALL1	1.36	1.1	0.2	0	3	0	0	2	0	0
Q9BSD7	NTPCR	1.2	1.1	0.07	0	0	2	1	3	0	0
P49591	SARS	1.2	1.1	0.07	0	0	2	1	3	0	0
Q14152	EIF3A	1.12	1.1	0	0	9	14	13	20	10	3
O95747	OXSR1	1.09	1.09	0	0	1	1	1	1	2	0
O00264	PGRMC1	1.14	1.09	0	0	1	1	0	2	0	0
P22234	PAICS	1.13	1.09	0	0	4	7	8	12	6	1
Q9P287	BCCIP	1.14	1.09	0	0	1	1	0	2	0	0
Q5JSM1	SUFU	1.14	1.09	0	0	1	1	0	2	0	0
Q96PV7	FAM193B	1.09	1.09	0	0	1	1	1	1	2	0
P60228	EIF3E	1.13	1.09	0	0	4	8	8	12	7	1
Q1ED39	KNOP1	1.18	1.08	0.07	0	2	1	0	3	0	0
P21796	VDAC1	1.1	1.08	0	0	19	27	15	17	16	9
P46776	RPL27A	1.08	1.08	0	0	21	16	16	22	20	5
Q8NI08	NCOA7	1.45	1.07	0.23	0	6	0	1	3	2	0
Q9Y3B9	RRP15	1.2	1.07	0.04	0	2	0	2	3	1	0
Q16566	CAMK4	1.09	1.07	0.02	0	2	1	1	1	3	0
P39023	RPL3	1.09	1.07	0	0	32	46	41	51	38	13
Q9H910	HN1L	1.08	1.07	0	0	39	33	31	34	24	16
P62424	RPL7A	1.07	1.07	0	0	42	49	45	54	44	16
P60842	EIF4A1	1.08	1.07	0	0	52	57	37	52	43	19
Q9NZ01	TECR	1.08	1.07	0	0	17	17	10	24	16	3
Q9NUP1	BLOC1S4	1.29	1.06	0.16	0	4	0	1	2	2	0
Q9BPX3	NCAPG	1.31	1.06	0.07	0	2	0	4	2	3	0
B7Z1S3	B7Z1S3	1.33	1.06	0.02	0	0	4	4	4	3	0
A8K0H3	A8K0H3	1.06	1.06	0	0	5	6	5	6	5	2
Q00839	HNRNPU	1.06	1.06	0	0	50	54	44	62	52	16
Q9Y570	PPME1	1.1	1.06	0	0	10	5	8	10	5	3
Q9Y295	DRG1	1.08	1.05	0.01	0	1	1	2	4	1	0
C9J5Q8	C9J5Q8	1.11	1.05	0	0	0	0	1	1	0	0
B4DZJ2	B4DZJ2	1.1	1.05	0	0	0	1	1	1	1	0
Q01469	FABP5	1.11	1.05	0	0	0	0	1	1	0	0
Q68CZ6	HAUS3	1.11	1.05	0	0	0	0	1	1	0	0
Q15005	SPCS2	1.1	1.05	0	0	0	1	1	1	1	0
Q32NC0	C18orf21	1.06	1.05	0	0	3	5	3	7	6	0
Q9UBX3	SLC25A10	1.11	1.05	0	0	0	0	1	1	0	0
B3KUB9	B3KUB9	1.1	1.05	0	0	1	0	1	1	1	0
B7Z6B3	B7Z6B3	1.11	1.05	0	0	0	0	1	1	0	0
Q13243	SRSF5	1.1	1.05	0	0	0	1	1	1	1	0
P17066	HSPA6	1.05	1.04	0	0	4	5	5	5	4	2
P14174	MIF	1.04	1.04	0	0	9	8	8	6	8	4
O96008	TOMM40	1.04	1.04	0	0	14	17	12	15	13	6
Q6UUV7	CRTC3	1.08	1.03	0.07	0	1	2	3	2	1	1
O00401	WASL	1.08	1.03	0	0	1	1	0	1	1	0
Q13907	IDI1	1.08	1.03	0	0	0	1	0	1	0	0
Q9UGP4	LIMD1	1.03	1.03	0	0	18	23	19	24	15	9
P60709	ACTB	1.03	1.03	0	0	23	19	20	27	22	7
P14618	PKM	1.11	1.03	0	0	7	16	18	14	13	5
O94826	TOMM70A	1.08	1.03	0	0	0	1	0	1	0	0
B4DP28	B4DP28	1.08	1.03	0	0	0	1	0	1	0	0
B4DPV7	B4DPV7	1.08	1.03	0	0	1	0	0	1	0	0
Q8NDF8	PAPD5	1.08	1.03	0	0	0	1	0	1	0	0
Q96J01	THOC3	1.08	1.03	0	0	1	0	0	1	0	0
Q9UJK0	TSR3	1.08	1.03	0	0	1	1	0	1	1	0
C9JV64	USP34	1.08	1.03	0	0	0	1	0	1	0	0
Q8NBF2	NHLRC2	1.04	1.03	0	0	87	73	86	94	88	30
Q13561	DCTN2	1.08	1.03	0	0	1	1	0	1	1	0
O43865	AHCYL1	1.06	1.03	0	0	3	2	1	4	3	0
Q9Y3U8	RPL36	1.1	1.03	0	0	4	1	2	5	3	0
Q96EP5	DAZAP1	1.08	1.03	0	0	0	1	0	1	0	0
Q9HCK8	CHD8	1.08	1.03	0	0	1	0	0	1	0	0
P08708	RPS17	1.02	1.02	0	0	3	4	3	5	7	0
O75396	O75396	1.03	1.02	0	0	4	3	2	6	5	0
NP_998	NP_998	1.08	1.02	0	0	16	7	14	19	10	4
P82921	MRPS21	1.07	1.02	0	0	3	6	2	6	3	1
Q7L2R6	ZNF765	1.02	1.02	0	0	1	1	1	3	1	0
Q07020	RPL18	1.03	1.02	0	0	33	35	25	41	41	8
P23258	TUBG1	1.03	1.02	0	0	2	2	1	3	3	0
Q15717	ELAVL1	1.06	1.02	0	0	5	5	2	7	7	0
C9JZ59	C9JZ59	1.02	1.01	0.01	0	1	2	1	3	2	0
O43747	AP1G1	1.17	1.01	0	0	9	2	9	16	7	0
B4DQN9	B4DQN9	1.02	1.01	0	0	13	17	12	12	12	7
P84098	RPL19	1.02	1.01	0	0	19	23	15	28	16	7
B3KX11	B3KX11	1.01	1.01	0	0	21	24	21	35	25	6
Q6FGM0	SH3GL1	1.06	1.01	0	0	4	2	5	4	5	1
Q8TEW0	PARD3	1.14	1	0.13	0	2	0	0	2	0	0
Q9NRL3	STRN4	1.14	1	0.13	0	2	0	0	2	0	0
Q9BU23	LMF2	1.14	1	0.13	0	0	2	0	2	0	0
Q9P0B4	Q9P0B4	1.09	1	0.05	0	0	2	1	1	2	0
Q92540	SMG7	1.13	1	0.02	0	2	0	2	5	0	0
Q96H79	ZC3HAV1L	1.08	1	0	0	2	7	3	8	6	0
P62913	RPL11	1.01	1	0	0	7	6	9	9	7	3
Q96N66	MBOAT7	1.05	0.99	0	0	11	11	4	18	10	1
Q9NR50	EIF2B3	1	0.99	0	0	1	2	1	6	0	0
P62753	RPS6	0.99	0.99	0	0	21	20	17	32	20	6
Q9HAP2	MLXIP	1.04	0.98	0	0	0	0	1	0	1	0
O43818	RRP9	1.04	0.98	0	0	0	0	1	0	1	0
O14654	IRS4	1	0.98	0	0	33	35	20	43	26	11
O43432	EIF4G3	1.04	0.98	0	0	0	0	1	0	1	0
Q9H792	PEAK1	1.02	0.98	0	0	1	1	0	0	2	0
Q8WWH5	TRUB1	0.98	0.98	0	0	1	1	1	2	2	0
Q05048	CSTF1	1.04	0.98	0	0	0	0	1	0	1	0
Q14579	PRDX3	1.04	0.98	0	0	0	0	1	0	1	0
A2IDA3	MPG	1.04	0.98	0	0	0	0	1	0	1	0
P55265	ADAR	0.97	0.97	0	0	45	46	43	60	52	16
Q58FF8	Q58FF8	0.97	0.97	0	0	1	1	1	0	0	1
Q9ULE6	PALD1	1.39	0.96	0.21	0	5	0	0	4	0	0
B5MCX3	2021-09-02	1.12	0.96	0.11	0	0	0	2	1	1	0
P53350	PLK1	0.97	0.96	0.04	0	2	2	1	3	0	1
P51956	NEK3	1.11	0.96	0.04	0	0	3	1	5	0	0
P13693	TPT1	1.01	0.96	0	0	1	0	0	0	1	0
Q9BSJ2	TUBGCP2	0.96	0.96	0	0	4	3	3	9	5	0
Q68D10	SPTY2D1	1.01	0.96	0	0	1	0	0	0	1	0
Q14008	CKAP5	0.96	0.96	0	0	17	20	17	36	25	3
B4E217	BAG4	1.01	0.96	0	0	0	1	0	0	1	0
C9JTC5	ZNF143	1.01	0.96	0	0	1	0	0	0	1	0
P17026	ZNF22	1.01	0.96	0	0	1	0	0	0	1	0
P50995	ANXA11	1.01	0.96	0	0	0	1	0	0	1	0
Q9Y450	HBS1L	0.96	0.96	0	0	1	1	1	5	0	0
P63092	GNAS	1.01	0.96	0	0	2	5	2	5	6	0
P18031	PTPN1	1	0.96	0	0	11	5	6	14	14	0
Q96G61	NUDT11	0.96	0.96	0	0	2	2	2	7	2	0
Q53BH1	ADCYAP1	1.01	0.96	0	0	0	1	0	0	1	0
Q8WX92	NELFB	1.01	0.96	0	0	0	1	0	0	1	0
Q9GZN8	C20orf27	0.99	0.95	0	0	1	1	0	3	0	0
Q96L21	RPL10L	0.97	0.95	0	0	32	20	25	31	30	10
P04049	RAF1	0.99	0.95	0	0	1	1	0	3	0	0
Q9P0L0	VAPA	1.08	0.94	0.11	0	0	2	0	1	1	0
Q9NRV9	HEBP1	1.08	0.94	0.11	0	0	2	0	1	1	0
O00443	PIK3C2A	1.08	0.94	0.11	0	2	0	0	1	1	0
P49759	CLK1	1.08	0.94	0.11	0	0	2	0	1	1	0
Q96DT6	ATG4C	1.08	0.94	0.11	0	2	0	0	1	1	0
Q96B23	C18orf25	1.08	0.94	0.11	0	0	2	0	1	1	0
Q8NEZ5	FBXO22	0.94	0.94	0	0	9	8	8	18	13	1
P25705	ATP5A1	0.94	0.94	0	0	5	6	5	8	13	0
P61313	RPL15	0.94	0.94	0	0	45	49	44	52	44	23
Q8TF74	WIPF2	0.99	0.93	0.02	0	3	8	7	3	4	4
Q7Z7E8	UBE2Q1	0.95	0.93	0	0	5	3	3	6	5	1
P53999	SUB1	0.94	0.93	0	0	5	4	5	5	6	2
Q15637	SF1	0.93	0.93	0	0	29	30	26	42	25	13
O60831	PRAF2	0.95	0.92	0.03	0	2	3	1	2	2	1
Q9P1Y5	CAMSAP3	0.99	0.92	0.01	0	1	4	3	2	4	1
Q7Z460	CLASP1	0.92	0.92	0	0	1	1	1	4	1	0
P35249	RFC4	0.94	0.92	0	0	17	13	9	17	12	6
IPI:IPI00647400	IPI:IPI00647400	0.96	0.92	0	0	1	0	1	2	1	0
P68371	TUBB4B	0.93	0.92	0	0	152	153	123	155	149	70
P31153	MAT2A	0.96	0.92	0	0	1	0	1	2	1	0
P23528	CFL1	0.96	0.92	0	0	4	9	8	10	3	4
Q9NWX6	THG1L	0.96	0.92	0	0	0	1	1	2	1	0
Q68EM7	ARHGAP17	0.96	0.92	0	0	0	1	1	2	1	0
A8MTM6	DLGAP5	0.95	0.92	0	0	5	11	7	16	8	2
O43402	EMC8	0.96	0.92	0	0	0	1	1	2	1	0
P50750	CDK9	0.92	0.92	0	0	1	1	1	4	1	0
Q5H9R7	PPP6R3	0.97	0.92	0	0	3	4	1	4	6	0
P62701	RPS4X	0.92	0.91	0	0	33	31	35	42	40	14
Q71U36	TUBA1A	0.91	0.91	0	0	105	104	96	110	91	56
O14628	ZNF195	0.92	0.91	0	0	2	2	1	3	4	0
Q9NRY5	FAM114A2	1.06	0.9	0.02	0	1	0	3	3	2	0
O76094	SRP72	1.1	0.9	0.01	0	0	2	4	4	3	0
C9JX02	C9JX02	0.94	0.9	0	0	1	1	0	2	1	0
Q14247	CTTN	0.9	0.9	0	0	79	79	73	92	58	45
Q7Z589	C11orf30	0.94	0.9	0	0	1	1	0	2	1	0
P11021	HSPA5	0.95	0.9	0	0	4	8	10	15	8	2
Q9BTX1	NDC1	0.98	0.9	0	0	5	12	4	15	9	1
P61247	RPS3A	0.91	0.9	0	0	15	22	17	29	27	5
P46777	RPL5	0.9	0.9	0	0	13	14	11	26	17	3
Q8N8B7	TCEANC	1.04	0.89	0.07	0	0	0	2	3	0	0
B8ZZM4	B8ZZM4	0.9	0.89	0.05	0	2	1	1	1	1	1
Q96NB3	ZNF830	1.05	0.89	0.01	0	3	3	0	4	3	0
P61978	HNRNPK	0.9	0.89	0	0	65	52	56	78	65	26
Q9UQR0	SCML2	0.95	0.89	0	0	0	0	1	2	0	0
P62241	RPS8	0.89	0.89	0	0	46	58	40	70	63	18
A8MYX5	A8MYX5	0.95	0.89	0	0	7	19	10	20	13	4
O96000	NDUFB10	0.89	0.89	0	0	2	2	2	8	2	0
P38646	HSPA9	0.95	0.89	0	0	0	0	1	2	0	0
Q92625	ANKS1A	1.11	0.88	0.03	0	0	1	4	4	2	0
Q8N6R0	METTL13	0.96	0.88	0.01	0	2	1	0	2	2	0
Q15233	NONO	0.88	0.88	0	0	67	76	66	79	63	40
Q96T17	MAP7D2	0.88	0.88	0	0	1	1	1	3	2	0
Q13625	TP53BP2	0.89	0.88	0	0	3	2	2	7	4	0
Q8TDN6	BRIX1	0.99	0.87	0.08	0	1	5	1	3	2	1
Q8IWR0	ZC3H7A	0.99	0.87	0.07	0	2	0	0	3	0	0
IPI:IPI00908488	IPI:IPI00908488	0.92	0.87	0	0	0	1	0	2	0	0
P62805	HIST1H4A;HIST1H...	0.87	0.87	0	0	31	31	36	40	36	17
Q14135	VGLL4	0.92	0.87	0	0	0	1	0	2	0	0
P11216	PYGB	0.87	0.87	0	0	1	1	1	6	0	0
Q9NZJ0	DTL	0.89	0.87	0	0	2	4	2	10	3	0
Q7Z451	AP2B1	0.92	0.87	0	0	1	0	0	2	0	0
Q9Y3D8	TAF9	0.92	0.87	0	0	1	0	0	2	0	0
P30520	ADSS	0.92	0.87	0	0	1	0	0	2	0	0
C9J7T6	C9J7T6	0.87	0.87	0	0	35	44	45	40	44	24
A8K6Z3	STK25	0.99	0.86	0.02	0	3	0	1	2	3	0
B4DG05	B4DG05	0.99	0.86	0	0	3	0	2	5	2	0
P17844	DDX5	0.86	0.86	0	0	70	78	57	96	87	30
Q9Y6G9	DYNC1LI1	0.89	0.86	0	0	10	8	4	14	10	2
P35527	KRT9	1.05	0.86	0	0	3	14	3	6	16	0
P62280	RPS11	0.9	0.86	0	0	13	24	10	31	24	3
Q5VUJ6	LRCH2	0.9	0.86	0	0	1	1	0	1	2	0
P08107	HSPA1A;HSPA1B	0.86	0.86	0	0	62	50	49	76	67	24
P49207	RPL34	0.9	0.86	0	0	11	22	19	22	24	7
Q9UNY4	TTF2	0.87	0.86	0	0	5	3	3	10	7	0
B4DP21	PTGES3	0.9	0.85	0	0	0	1	1	4	0	0
Q6P1L5	FAM117B	0.95	0.85	0	0	2	0	2	4	2	0
P55039	DRG2	0.85	0.85	0	0	1	1	1	2	3	0
P62249	RPS16	0.86	0.85	0	0	17	24	23	35	29	8
Q9UBM7	DHCR7	0.84	0.84	0	0	20	20	17	20	22	11
P61619	SEC61A1	0.89	0.84	0	0	0	0	1	1	1	0
Q5VZ89	DENND4C	0.89	0.84	0	0	0	0	1	1	1	0
A8MVW0	FAM171A2	0.89	0.84	0	0	0	0	1	1	1	0
Q8NF37	LPCAT1	0.89	0.84	0	0	0	0	1	1	1	0
P06733	ENO1	0.95	0.84	0	0	7	24	21	20	15	9
Q8NEL9	DDHD1	0.89	0.84	0	0	0	0	1	1	1	0
Q86WP2	GPBP1	0.94	0.83	0.17	0	2	6	1	2	2	2
IPI:IPI00815732	IPI:IPI00815732	0.94	0.83	0.05	0	2	0	0	2	1	0
Q9NPD8	UBE2T	0.94	0.83	0.05	0	2	0	0	2	1	0
P52732	KIF11	1	0.83	0	0	0	4	2	5	3	0
P78363	ABCA4	0.87	0.83	0	0	1	0	0	1	1	0
O94888	UBXN7	0.87	0.83	0	0	1	0	0	1	1	0
B4DDU2	B4DDU2	0.83	0.83	0	0	10	10	8	12	8	6
Q14978	NOLC1	1.22	0.83	0	0	0	6	9	6	9	0
Q8NI77	KIF18A	0.94	0.82	0.05	0	0	2	0	2	1	0
B4DFF9	B4DFF9	0.84	0.82	0.02	0	1	1	2	2	1	1
B3KMW2	USP36	0.87	0.82	0	0	0	1	0	1	1	0
O00400	SLC33A1	0.87	0.82	0	0	0	1	0	1	1	0
Q7L2E3	DHX30	0.87	0.82	0	0	33	52	19	62	53	9
Q9UHR5	SAP30BP	0.82	0.82	0	0	3	3	3	6	5	1
Q9H6T3	RPAP3	0.86	0.82	0	0	6	4	2	9	9	0
B4DP57	NUP35	0.87	0.82	0	0	0	1	0	1	1	0
Q9HC36	RNMTL1	0.86	0.82	0	0	0	1	1	3	1	0
C9JEV9	CPSF4	0.87	0.82	0	0	0	1	0	1	1	0
Q59GN2	Q59GN2	0.83	0.82	0	0	1	2	1	4	3	0
P55081	MFAP1	0.93	0.81	0.13	0	3	0	1	2	0	1
P25054	APC	0.89	0.81	0.01	0	2	0	1	3	2	0
Q7Z4H7	HAUS6	0.82	0.81	0	0	7	10	11	24	14	2
Q8WUQ7	CACTIN	0.85	0.81	0	0	6	4	8	8	8	3
A0JLU2	A0JLU2	0.86	0.81	0	0	1	4	2	4	3	1
P08238	HSP90AB1	0.81	0.81	0	0	61	60	70	94	77	33
Q9UNS2	COPS3	0.82	0.8	0.02	0	1	1	2	1	2	1
B4E0U6	ST13	0.81	0.8	0	0	2	1	1	3	4	0
P83881	RPL36A	0.87	0.8	0	0	3	9	9	10	13	2
Q5JSH3	WDR44	0.85	0.8	0	0	0	0	1	0	2	0
P15880	RPS2	0.81	0.8	0	0	25	31	33	50	41	13
Q9H3U1	UNC45A	0.83	0.8	0	0	3	1	2	5	5	0
Q8IUI2	MAZ	0.87	0.8	0	0	5	4	1	8	7	0
XP_001	XP_001	0.8	0.8	0	0	106	105	90	146	115	55
Q13557	CAMK2D	0.99	0.8	0	0	1	7	1	8	4	0
P84090	ERH	0.81	0.8	0	0	2	1	1	3	4	0
A0PJD3	A0PJD3	0.89	0.8	0	0	2	2	0	3	3	0
Q15054	POLD3	0.8	0.8	0	0	3	2	2	4	4	1
Q15084	PDIA6	0.83	0.8	0	0	3	7	4	9	9	1
P25685	DNAJB1	0.8	0.79	0	0	27	27	17	39	34	10
Q9Y5J1	UTP18	0.8	0.79	0	0	4	7	5	10	12	1
Q8TBK5	Q8TBK5	0.8	0.79	0	0	27	39	24	50	42	13
Q9NYV4	CDK12	0.8	0.79	0	0	7	6	8	18	10	2
Q14781	CBX2	0.84	0.79	0	0	2	2	5	5	9	0
P18669	PGAM1	0.9	0.78	0.08	0	0	3	2	0	3	1
B4DSD7	B4DSD7	0.79	0.78	0	0	4	3	2	3	4	2
Q14353	GAMT	0.87	0.78	0	0	2	2	0	6	1	0
Q14004	CDK13	0.82	0.78	0	0	1	0	0	0	2	0
IPI:IPI00878651	IPI:IPI00878651	0.78	0.78	0	0	1	1	1	3	3	0
Q96C01	FAM136A	0.85	0.78	0	0	2	1	0	6	0	0
P51587	BRCA2	0.82	0.78	0	0	1	0	0	0	2	0
Q8IWZ8	SUGP1	0.89	0.78	0	0	7	4	1	8	2	2
P14866	HNRNPL	0.78	0.78	0	0	28	24	20	30	34	13
P22102	GART	0.79	0.78	0	0	11	14	15	33	19	4
P62316	SNRPD2	1	0.78	0	0	0	4	5	7	5	0
Q9H7S9	ZNF703	0.8	0.78	0	0	5	8	8	20	12	1
Q6PIW4	FIGNL1	0.79	0.78	0	0	5	3	3	9	6	1
Q86U42	PABPN1	0.82	0.78	0	0	0	1	1	2	2	0
Q8IX90	SKA3	0.78	0.78	0	0	1	1	1	1	1	1
Q14119	VEZF1	0.82	0.78	0	0	0	1	1	2	2	0
Q9NSV4	DIAPH3	0.78	0.78	0	0	1	1	1	3	3	0
P04818	TYMS	0.84	0.78	0	0	3	7	2	11	8	0
Q6P3W7	SCYL2	0.79	0.77	0	0	1	1	2	5	3	0
O95292	VAPB	0.82	0.77	0	0	0	0	1	3	0	0
B7WP91	B7WP91	0.8	0.77	0	0	1	1	0	2	2	0
Q13885	TUBB2A	0.79	0.77	0	0	10	14	7	15	15	5
P48643	CCT5	0.77	0.77	0	0	8	11	7	23	14	2
Q15008	PSMD6	0.78	0.77	0	0	14	11	10	25	18	4
Q92841	DDX17	0.78	0.77	0	0	23	32	20	51	34	10
P62136	PPP1CA	0.8	0.77	0	0	1	1	0	2	2	0
P24534	EEF1B2	0.77	0.77	0	0	5	4	5	11	6	2
Q8NG31	CASC5	0.89	0.77	0	0	0	3	1	6	1	0
Q6UVJ0	SASS6	0.82	0.77	0	0	0	0	1	3	0	0
Q00535	CDK5	0.8	0.76	0	0	0	1	0	3	0	0
P41214	EIF2D	0.8	0.76	0	0	0	1	0	3	0	0
Q9BV86	NTMT1	0.8	0.76	0	0	1	0	0	3	0	0
Q6PJT7	ZC3H14	0.77	0.76	0	0	7	7	4	19	9	1
Q9Y302	Q9Y302	0.8	0.76	0	0	0	1	0	3	0	0
B3KW41	B3KW41	0.8	0.76	0	0	0	1	0	3	0	0
Q8NB37	PDDC1	0.8	0.76	0	0	1	1	0	0	0	1
O75131	CPNE3	0.8	0.76	0	0	1	0	0	3	0	0
P62917	RPL8	0.77	0.76	0	0	23	27	15	32	27	12
O76003	GLRX3	0.86	0.75	0.03	0	3	0	2	2	2	1
Q9Y613	FHOD1	0.82	0.75	0	0	1	2	4	4	4	1
P30566	ADSL	0.76	0.75	0	0	2	1	2	6	4	0
O95218	ZRANB2	0.76	0.75	0	0	15	10	14	28	23	4
Q15029	EFTUD2	0.76	0.75	0	0	1	1	2	4	4	0
B3KNT8	NAP1L1	0.78	0.75	0	0	10	5	6	5	6	6
A6NJA2	USP14	0.76	0.74	0	0	4	2	2	9	6	0
P35453	HOXD13	0.74	0.74	0	0	1	1	1	3	0	1
Q9Y383	C7orf55-LUC7L2	0.77	0.74	0	0	0	1	1	4	1	0
Q15149	PLEC	0.78	0.74	0	0	0	0	1	2	1	0
P30101	PDIA3	0.78	0.74	0	0	0	0	1	2	1	0
Q9UKE5	TNIK	0.77	0.74	0	0	1	0	1	4	1	0
P08237	PFKM	0.74	0.74	0	0	1	1	1	5	2	0
Q9NSD9	FARSB	0.78	0.74	0	0	0	0	1	2	1	0
IPI:IPI00456901	IPI:IPI00456901	0.78	0.74	0	0	0	0	1	2	1	0
P28288	ABCD3	1.04	0.73	0.01	0	2	8	0	7	5	0
Q5SY16	NOL9	0.79	0.73	0	0	2	7	3	11	6	1
P51617	IRAK1	0.73	0.73	0	0	5	5	4	14	5	2
Q9UPW5	AGTPBP1	0.75	0.73	0	0	3	3	5	11	6	1
Q14145	KEAP1	0.85	0.73	0	0	3	0	2	3	5	0
Q9Y6C9	MTCH2	0.81	0.73	0	0	0	1	2	7	0	0
Q9NPQ8	RIC8A	0.84	0.72	0.01	0	0	0	2	2	2	0
Q9NXE8	CWC25	0.76	0.72	0	0	0	1	0	2	1	0
Q86YH3	Q86YH3	0.76	0.72	0	0	1	0	0	2	1	0
Q7Z2K8	GPRIN1	0.76	0.72	0	0	1	0	0	2	1	0
Q7Z406	MYH14	0.76	0.72	0	0	0	1	0	2	1	0
Q9P2J8	ZNF624	0.76	0.72	0	0	1	0	0	2	1	0
Q5TAX3	ZCCHC11	0.78	0.71	0	0	2	0	1	3	3	0
P0C0S5	H2AFZ	0.72	0.71	0	0	4	4	3	5	4	3
Q93009	USP7	0.74	0.71	0	0	1	0	1	3	2	0
Q8TCU4	ALMS1	0.72	0.71	0	0	2	1	1	6	3	0
C9JVD3	C9JVD3	0.74	0.71	0	0	1	0	1	3	2	0
A2RUU9	A2RUU9	0.78	0.71	0	0	0	2	1	3	3	0
P29597	TYK2	0.74	0.71	0	0	0	1	1	3	2	0
Q12874	SF3A3	0.74	0.71	0	0	1	3	2	5	3	1
Q9Y5N6	ORC6	0.74	0.71	0	0	0	1	1	3	2	0
O75122	CLASP2	0.87	0.7	0.02	0	3	0	0	3	2	0
A8K948	A8K948	0.81	0.7	0.01	0	2	0	0	2	2	0
A8K8N7	A8K8N7	0.7	0.7	0	0	2	3	2	6	8	0
Q7Z7F0	KIAA0907	0.73	0.7	0	0	1	1	0	3	2	0
B2R5Y4	B2R5Y4	0.7	0.7	0	0	15	14	13	26	17	9
Q8IU60	DCP2	0.81	0.7	0	0	0	3	2	5	4	0
P62258	YWHAE	0.73	0.7	0	0	1	1	0	3	2	0
P51572	BCAP31	0.75	0.7	0	0	0	0	1	1	2	0
Q9H600	Q9H600	0.73	0.7	0	0	1	1	0	3	2	0
Q9NVN8	GNL3L	0.71	0.7	0	0	3	4	2	9	5	1
P17858	PFKL	0.7	0.69	0	0	2	1	1	5	4	0
P46781	RPS9	0.7	0.69	0	0	16	21	15	39	27	8
Q9BQE3	TUBA1C	0.69	0.69	0	0	6	5	5	6	5	5
Q9Y2J2	EPB41L3	0.73	0.69	0	0	1	0	0	1	2	0
Q9GZR1	SENP6	0.73	0.69	0	0	0	1	0	1	2	0
Q9Y277	VDAC3	0.69	0.69	0	0	33	36	37	48	38	28
P55036	PSMD4	0.73	0.69	0	0	1	0	0	1	2	0
Q14697	GANAB	0.73	0.69	0	0	0	1	0	1	2	0
Q8WXX5	DNAJC9	0.69	0.69	0	0	2	2	2	3	2	2
Q8TEU7	RAPGEF6	0.73	0.69	0	0	1	0	0	1	2	0
Q9Y314	NOSIP	0.7	0.69	0	0	3	4	2	8	6	1
Q9H2G2	SLK	0.7	0.69	0	0	24	16	21	41	46	6
P36578	RPL4	0.69	0.69	0	0	69	63	52	110	86	36
Q13838	DDX39B	0.68	0.68	0	0	4	4	4	6	6	3
P42575	CASP2	0.73	0.68	0	0	4	2	6	8	7	2
B5MDH9	B5MDH9	0.69	0.68	0	0	4	5	6	14	12	1
Q9BUJ2	HNRNPUL1	0.74	0.68	0	0	1	2	0	2	4	0
O43809	NUDT21	0.68	0.68	0	0	7	7	5	20	14	1
P42224	STAT1	0.69	0.68	0	0	5	3	3	9	2	3
P38919	EIF4A3	0.69	0.68	0	0	8	7	4	12	12	3
P05141	SLC25A5	0.69	0.68	0	0	24	30	20	48	39	13
C9JRF2	C9JRF2	0.73	0.68	0	0	0	0	1	4	0	0
P54136	RARS	0.68	0.68	0	0	16	18	15	45	23	7
Q9P2M7	CGN	0.73	0.68	0	0	0	0	1	4	0	0
Q9P2N5	RBM27	0.72	0.68	0	0	2	6	3	15	7	0
O00273	DFFA	0.69	0.67	0	0	10	6	10	20	15	4
Q5LJ98	TROVE2	0.67	0.67	0	0	3	2	2	9	3	1
O14929	HAT1	0.69	0.67	0	0	7	15	10	11	16	8
Q96AE4	FUBP1	0.69	0.67	0	0	13	11	18	30	19	8
Q07157	TJP1	0.69	0.67	0	0	3	2	4	14	6	0
O00411	POLRMT	0.7	0.67	0	0	8	14	6	30	23	0
P58004	SESN2	0.71	0.67	0	0	1	0	0	4	0	0
Q2TBE0	CWF19L2	0.67	0.67	0	0	1	1	1	5	3	0
Q9H0D6	XRN2	0.7	0.67	0	0	1	3	3	9	6	0
B9ZVP3	B9ZVP3	0.76	0.66	0.01	0	2	0	0	4	1	0
Q7Z434	MAVS	0.74	0.66	0.01	0	2	2	0	2	2	1
Q6NTE8	C5orf45	0.72	0.66	0	0	0	2	1	4	3	0
Q96PK6	RBM14-RBM4;RBM1...	0.67	0.66	0	0	7	11	7	18	19	3
Q9UPP1	PHF8	0.83	0.66	0	0	0	1	4	5	4	0
Q14320	FAM50A	0.67	0.66	0	0	14	11	8	27	22	4
B8ZZP3	COPS8	0.69	0.66	0	0	3	1	2	3	2	2
P51148	RAB5C	0.7	0.66	0	0	0	0	1	3	1	0
Q8WVM8	SCFD1	0.7	0.66	0	0	0	0	1	3	1	0
P19338	NCL	0.67	0.66	0	0	19	21	27	39	39	13
P39019	RPS19	0.67	0.66	0	0	1	2	1	3	6	0
O75362	ZNF217	0.73	0.65	0	0	2	2	0	7	2	0
Q86XL3	ANKLE2	0.67	0.65	0	0	6	7	3	11	9	3
P62854	RPS26	0.65	0.65	0	0	17	16	12	20	21	12
O75113	N4BP1	0.73	0.64	0.01	0	2	0	0	3	2	0
Q9Y5K5	UCHL5	0.8	0.64	0.01	0	1	0	4	5	1	1
O75165	DNAJC13	0.68	0.64	0	0	0	1	0	3	1	0
P49792	RANBP2	0.64	0.64	0	0	60	72	79	161	115	38
Q5T7U1	GTF3C5	0.68	0.64	0	0	1	0	0	3	1	0
Q9NQ92	COPRS	0.64	0.64	0	0	1	1	1	0	0	2
Q3KQU3	MAP7D1	0.68	0.64	0	0	0	1	0	3	1	0
P15924	DSP	0.68	0.64	0	0	1	3	3	7	8	0
A8K8E1	TBC1D15	0.65	0.64	0	0	1	2	2	6	6	0
Q15058	KIF14	0.68	0.64	0	0	1	0	0	3	1	0
Q96AY4	TTC28	0.68	0.64	0	0	0	1	0	3	1	0
O95456	PSMG1	0.68	0.64	0	0	1	0	0	3	1	0
Q99878	HIST1H2AJ	0.65	0.64	0	0	4	4	2	6	7	2
Q99707	MTR	0.68	0.64	0	0	1	0	0	3	1	0
P62857	RPS28	0.74	0.63	0.01	0	0	3	3	3	1	2
B5MDQ0	ERCC6L	0.67	0.63	0	0	0	0	1	2	2	0
P52815	MRPL12	0.72	0.63	0	0	0	3	1	6	3	0
O95163	IKBKAP	0.73	0.63	0	0	2	4	9	9	4	4
Q9P258	RCC2	0.68	0.63	0	0	3	5	1	3	10	1
B4DTY1	YAP1	0.64	0.63	0	0	3	4	2	3	1	4
P62273	RPS29	0.64	0.63	0	0	8	5	6	8	8	6
P50990	CCT8	0.64	0.63	0	0	76	57	69	145	141	30
B2R7M3	B2R7M3	0.69	0.63	0	0	4	1	1	6	3	1
O14976	GAK	0.66	0.63	0	0	1	0	1	3	3	0
Q9C0C2	TNKS1BP1	0.64	0.63	0	0	4	2	3	10	10	0
P55196	MLLT4	0.64	0.63	0	0	13	11	15	32	25	6
Q8WZ42	TTN	0.66	0.63	0	0	1	1	0	2	0	1
Q15418	RPS6KA1	0.69	0.63	0	0	2	0	1	6	2	0
IPI:IPI00397733	IPI:IPI00397733	0.67	0.63	0	0	0	0	1	2	2	0
Q9H4A3	WNK1	0.71	0.63	0	0	0	2	2	3	2	1
P48147	PREP	0.65	0.62	0	0	0	1	0	2	2	0
Q9BY32	ITPA	0.63	0.62	0	0	1	2	2	1	3	2
Q9H3P2	NELFA	0.63	0.62	0	0	3	2	3	5	9	1
Q6MZP7	LIN54	0.65	0.62	0	0	0	1	0	2	2	0
P07900	HSP90AA1	0.63	0.62	0	0	17	18	21	39	34	11
Q9BRR8	GPATCH1	0.65	0.62	0	0	0	1	0	2	2	0
O95197	RTN3	0.65	0.62	0	0	1	0	0	2	2	0
Q9BTE7	DCUN1D5	0.65	0.62	0	0	0	1	0	2	2	0
P62263	RPS14	0.65	0.62	0	0	8	5	3	12	6	4
Q5JTD0	TJAP1	0.65	0.62	0	0	0	1	0	2	2	0
P52597	HNRNPF	0.63	0.62	0	0	28	31	35	51	39	26
B4DH39	B4DH39	0.65	0.62	0	0	0	1	0	2	2	0
Q9HCJ3	RAVER2	0.65	0.62	0	0	1	0	0	2	2	0
Q7Z5L2	R3HCC1L	0.66	0.62	0	0	0	0	1	0	0	1
Q9BU76	C1orf35	0.63	0.62	0	0	10	8	11	26	17	5
Q96FJ2	DYNLL2	0.63	0.61	0.03	0	2	3	1	1	1	3
P12236	SLC25A6	0.71	0.61	0.01	0	1	3	0	4	1	1
B4E380	H3F3A;H3F3B	0.63	0.61	0	0	4	8	6	14	13	3
O14681	EI24	0.64	0.61	0	0	1	1	0	3	3	0
Q13573	SNW1	0.61	0.61	0	0	19	17	18	33	30	13
P30050	RPL12	0.65	0.61	0	0	0	0	1	5	0	0
B4DM74	RPL18A	0.61	0.61	0	0	24	25	16	41	39	14
C9JGX8	C9JGX8	0.65	0.61	0	0	1	0	0	0	0	1
O75376	NCOR1	0.79	0.61	0	0	6	3	0	4	10	0
Q9HCN4	GPN1	0.64	0.61	0	0	0	1	0	0	0	1
Q9BVP2	GNL3	0.61	0.61	0	0	25	25	21	52	42	14
O75153	CLUH	0.65	0.61	0	0	1	0	0	0	0	1
B3KUY5	B3KUY5	0.61	0.6	0	0	1	2	1	6	5	0
Q99986	VRK1	0.61	0.6	0	0	1	2	2	8	2	1
Q9BVJ6	UTP14A	0.61	0.6	0	0	5	7	4	21	12	1
Q9NQC3	RTN4	0.61	0.6	0	0	12	8	7	16	14	7
O00193	C11orf58	0.61	0.6	0	0	3	4	3	10	6	2
P62244	RPS15A	0.61	0.6	0	0	5	7	4	16	12	2
Q9Y262	EIF3L	0.6	0.6	0	0	37	47	35	73	60	30
O75521	ECI2	0.63	0.6	0	0	0	1	0	5	0	0
P68133	ACTA1	0.61	0.6	0	0	17	24	21	25	26	20
Q9UGR2	ZC3H7B	0.6	0.6	0	0	2	3	2	9	5	1
Q96AG4	LRRC59	0.6	0.6	0	0	2	2	1	3	2	2
O15260	SURF4	0.6	0.6	0	0	1	1	1	3	2	1
XP_002	XP_002	0.68	0.59	0.01	0	2	0	0	1	4	0
Q5SYT8	NAMPTL	0.68	0.59	0	0	1	3	0	6	0	1
Q9NW64	RBM22	0.59	0.59	0	0	1	1	1	4	5	0
O95400	CD2BP2	0.62	0.59	0	0	1	0	0	1	3	0
Q16643	DBN1	0.72	0.59	0	0	4	0	1	8	3	0
P10599	TXN	0.62	0.59	0	0	1	3	2	8	7	0
Q04721	NOTCH2	0.59	0.59	0	0	1	1	1	4	5	0
Q5JVF3	PCID2	0.71	0.59	0	0	0	4	2	12	2	0
Q9P035	PTPLAD1	0.67	0.59	0	0	9	10	2	15	7	5
O75592	MYCBP2	0.6	0.59	0	0	2	3	3	14	7	0
Q9Y2R4	DDX52	0.59	0.58	0	0	2	1	1	8	4	0
A6NLH6	CNIH4	0.63	0.58	0	0	4	1	3	5	2	3
Q8NCN4	RNF169	0.61	0.58	0	0	1	1	0	5	2	0
Q9Y265	RUVBL1	0.6	0.58	0	0	2	3	1	11	5	0
Q08211	DHX9	0.58	0.58	0	0	62	92	68	137	125	56
Q9NP79	VTA1	0.61	0.58	0	0	0	1	0	4	1	0
Q5W0B1	RNF219	0.6	0.58	0	0	5	3	2	10	13	0
A8K9J7	A8K9J7	0.58	0.57	0	0	2	3	3	8	5	2
Q562R1	ACTBL2	0.6	0.57	0	0	7	17	11	17	19	10
P00403	MT-CO2	0.6	0.57	0	0	0	0	1	3	2	0
Q6P1J9	CDC73	0.6	0.57	0	0	12	12	20	38	29	8
Q9NW82	WDR70	0.57	0.57	0	0	3	3	3	15	9	0
Q8IWS0	PHF6	0.59	0.57	0	0	5	2	2	10	8	1
B7ZB91	B7ZB91	0.84	0.56	0.08	0	0	0	5	3	2	1
Q9NVP1	DDX18	0.66	0.56	0	0	3	3	0	6	7	0
Q9Y4W2	LAS1L	0.57	0.56	0	0	10	15	10	24	11	12
Q9BZZ5	API5	0.59	0.56	0	0	1	3	1	2	3	2
P62277	RPS13	0.58	0.56	0	0	3	2	1	10	3	1
B4DY08	HNRNPC	0.56	0.56	0	0	3	4	3	8	6	3
Q7L0Y3	TRMT10C	0.59	0.56	0	0	1	0	0	3	2	0
Q9H869	YY1AP1	0.59	0.56	0	0	1	0	0	3	2	0
Q8NCF7	Q8NCF7	0.58	0.56	0	0	10	19	15	27	25	12
Q13823	GNL2	0.64	0.55	0	0	0	3	1	8	3	0
B4DJ38	B4DJ38	0.57	0.55	0	0	0	1	1	4	0	1
Q9UPY3	DICER1	0.56	0.55	0	0	3	3	4	13	13	0
P52756	RBM5	0.57	0.55	0	0	3	1	2	9	4	1
O94761	O94761	0.57	0.55	0	0	2	3	1	9	4	1
P27816	MAP4	0.56	0.55	0	0	23	22	31	73	50	14
B4DJP7	SNRPD3	0.56	0.55	0	0	2	2	3	7	8	1
Q96DF8	DGCR14	0.61	0.55	0	0	5	2	1	6	5	2
Q9Y2X3	NOP58	0.56	0.55	0	0	1	2	1	9	4	0
P53007	SLC25A1	0.58	0.55	0	0	0	1	1	6	2	0
Q96BR5	SELRC1	0.57	0.54	0	0	0	0	1	5	1	0
P05023	ATP1A1	0.62	0.54	0	0	0	3	1	7	4	0
P11586	MTHFD1	0.55	0.54	0	0	22	26	17	54	44	14
O00487	PSMD14	0.54	0.54	0	0	1	1	1	4	6	0
P42285	SKIV2L2	0.68	0.54	0	0	5	0	2	11	5	0
Q15723	ELF2	0.57	0.54	0	0	0	1	1	2	5	0
O15027	SEC16A	0.56	0.54	0	0	8	14	7	32	15	6
Q9BWU0	SLC4A1AP	0.56	0.53	0	0	1	0	1	3	1	1
O95299	NDUFA10	0.53	0.53	0	0	5	4	3	14	7	3
Q6DKI1	RPL7L1	0.56	0.53	0	0	1	0	0	0	1	1
A8MU28	NAE1	0.57	0.52	0	0	0	2	1	4	2	1
P49327	FASN	0.52	0.52	0	0	57	63	51	154	115	40
P42167	TMPO	0.53	0.52	0	0	30	21	25	49	48	22
O75319	DUSP11	0.55	0.52	0	0	1	1	0	3	1	1
A8CG34	POM121C	0.59	0.52	0	0	17	15	4	28	23	7
B4DUD5	CSTF2	0.54	0.52	0	0	2	1	2	8	4	1
B4DEI4	B4DEI4	0.59	0.51	0.02	0	0	2	0	2	1	1
Q13185	CBX3	0.59	0.51	0.02	0	3	1	0	2	1	2
P49411	TUFM	0.52	0.51	0	0	4	8	6	19	13	4
P18124	RPL7	0.56	0.51	0	0	8	26	12	39	36	8
Q6IQ21	ZNF770	0.54	0.51	0	0	0	1	0	4	2	0
Q96QC0	PPP1R10	0.57	0.51	0	0	1	5	4	14	12	0
Q6P2E9	EDC4	0.54	0.51	0	0	7	3	3	15	8	3
P13984	GTF2F2	0.54	0.51	0	0	2	5	2	14	11	0
P51570	GALK1	0.54	0.51	0	0	0	1	0	4	2	0
B4DR70	FUS	0.54	0.51	0	0	8	8	3	16	12	5
Q3B7T1	C10orf137	0.54	0.51	0	0	0	1	0	4	2	0
Q6ZSR9	Q6ZSR9	0.53	0.51	0	0	0	1	0	2	0	1
P53621	COPA	0.51	0.51	0	0	5	8	5	29	10	3
A4D2Q0	SUN1	0.55	0.5	0	0	0	2	1	8	3	0
P18615	NELFE	0.52	0.5	0	0	0	1	1	4	1	1
O00221	NFKBIE	0.51	0.5	0	0	1	2	2	9	4	1
O43823	AKAP8	0.56	0.5	0	0	0	1	2	6	1	1
Q5BKZ1	ZNF326	0.51	0.5	0	0	5	4	3	11	14	2
P26368	U2AF2	0.53	0.5	0	0	0	0	1	1	1	1
P19623	SRM	0.58	0.5	0	0	5	1	1	7	7	1
Q06210	GFPT1	0.52	0.5	0	0	3	5	2	16	9	1
Q13129	RLF	0.51	0.49	0	0	1	1	0	6	3	0
P60891	PRPS1	0.51	0.49	0	0	9	13	5	28	19	6
Q9NYF8	BCLAF1	0.5	0.49	0	0	8	6	10	34	25	2
P46783	RPS10	0.49	0.49	0	0	1	1	1	5	3	1
A6NP01	A6NP01	0.52	0.49	0	0	1	0	0	3	3	0
A2ICT2	HSPA4L	0.61	0.49	0	0	3	0	0	6	3	0
Q9BQ61	C19orf43	0.52	0.49	0	0	4	6	2	10	7	4
Q6UN15	FIP1L1	0.49	0.48	0	0	2	3	3	9	8	2
Q9UEE9	CFDP1	0.48	0.48	0	0	5	4	3	7	8	5
Q5T3I0	GPATCH4	0.53	0.48	0	0	4	1	1	8	6	1
Q96ME7	ZNF512	0.54	0.48	0	0	0	2	2	10	4	0
Q15031	LARS2	0.49	0.48	0	0	4	8	4	23	15	2
O94832	MYO1D	0.5	0.48	0	0	0	1	0	2	4	0
Q9ULX6	AKAP8L	0.49	0.48	0	0	2	1	2	11	7	0
P50991	CCT4	0.49	0.48	0	0	2	4	3	12	15	0
Q76FK4	NOL8	0.48	0.48	0	0	1	1	1	9	4	0
P46977	STT3A	0.51	0.48	0	0	1	3	3	12	10	0
C9J4Z3	RPL37A	0.48	0.48	0	0	1	1	1	7	2	1
P33993	MCM7	0.55	0.48	0	0	1	5	1	4	3	3
P16403	HIST1H1C	0.48	0.48	0	0	3	2	2	5	2	4
O43913	ORC5	0.54	0.47	0	0	0	2	0	8	1	0
P08195	SLC3A2	0.47	0.47	0	0	9	8	7	27	22	5
P17482	HOXB9	0.49	0.47	0	0	1	0	0	5	2	0
Q7Z3K3	POGZ	0.52	0.47	0	0	2	1	0	6	5	0
P18887	XRCC1	0.5	0.47	0	0	1	0	1	4	5	0
Q8N122	RPTOR	0.49	0.47	0	0	0	1	0	5	2	0
A8MUM5	A8MUM5	0.52	0.47	0	0	2	1	0	6	5	0
O43143	DHX15	0.49	0.47	0	0	8	6	3	31	15	1
P49643	P49643	0.58	0.47	0	0	3	0	0	4	5	0
P06748	NPM1	0.48	0.47	0	0	2	3	3	10	8	2
Q9NQW6	ANLN	0.48	0.47	0	0	3	2	4	16	13	0
P23921	RRM1	0.5	0.47	0	0	1	0	1	4	5	0
O95870	ABHD16A	0.49	0.47	0	0	0	1	0	5	2	0
Q96E22	NUS1	0.49	0.47	0	0	1	0	0	5	2	0
Q07864	POLE	0.49	0.46	0	0	0	0	1	4	3	0
C9JIQ8	C9JIQ8	0.47	0.46	0	0	1	1	2	6	9	0
Q92945	KHSRP	0.47	0.46	0	0	32	30	36	77	65	33
B3KMK2	MGEA5	0.54	0.46	0	0	0	2	3	8	4	1
Q8NDI1	EHBP1	0.54	0.46	0	0	0	0	2	6	3	0
A6NIQ6	VKORC1	0.46	0.46	0	0	1	1	1	5	4	1
Q9H6Z4	RANBP3	0.49	0.46	0	0	0	0	1	4	3	0
B4DR55	B4DR55	0.49	0.46	0	0	0	0	1	4	3	0
Q9GZU8	FAM192A	0.48	0.46	0	0	1	1	0	5	1	1
Q9Y3T9	NOC2L	0.49	0.46	0	0	0	0	1	4	3	0
P11498	PC	0.46	0.46	0	0	51	53	58	137	116	50
Q9UEY8	ADD3	0.48	0.46	0	0	3	1	1	11	7	0
P40429	RPL13A	0.49	0.45	0	0	2	6	2	7	10	3
P82933	MRPS9	0.48	0.45	0	0	0	1	0	4	3	0
Q9H0A0	NAT10	0.46	0.45	0	0	9	13	6	35	34	3
Q8WUM0	NUP133	0.5	0.45	0	0	7	10	2	21	11	5
Q6IQ49	SDE2	0.47	0.45	0	0	1	0	0	7	1	0
B7Z2Z1	B7Z2Z1	0.48	0.45	0	0	0	1	1	4	2	1
P63244	GNB2L1	0.45	0.45	0	0	11	12	8	33	23	9
O60885	BRD4	0.48	0.45	0	0	1	0	0	4	3	0
Q8IY37	DHX37	0.47	0.45	0	0	1	1	0	4	2	1
B3KWT6	B3KWT6	0.45	0.45	0	0	3	3	3	18	13	0
Q9H8H0	NOL11	0.46	0.44	0	0	7	4	8	24	22	3
P27694	RPA1	0.44	0.44	0	0	11	13	8	31	29	9
Q9NRG9	AAAS	0.46	0.44	0	0	0	1	0	3	4	0
Q9GZR7	DDX24	0.47	0.44	0	0	0	0	1	6	2	0
Q6ZU65	UBN2	0.48	0.44	0	0	0	2	1	4	4	1
P37108	SRP14	0.46	0.44	0	0	1	0	0	3	4	0
O95573	ACSL3	0.44	0.44	0	0	9	12	10	40	24	8
P19367	HK1	0.48	0.44	0	0	1	4	4	20	10	0
Q9UPT9	USP22	0.5	0.44	0	0	2	0	0	3	2	1
Q15125	EBP	0.48	0.44	0	0	0	2	1	5	7	0
Q69YN2	CWF19L1	0.45	0.43	0	0	0	1	0	2	5	0
Q9HBM6	TAF9B	0.46	0.43	0	0	0	1	0	6	2	0
Q9UKJ3	GPATCH8	0.46	0.43	0	0	1	0	0	6	2	0
Q9Y2A7	NCKAP1	0.5	0.43	0	0	0	0	2	7	3	0
Q9UBB9	TFIP11	0.43	0.43	0	0	10	9	12	33	32	8
Q86YP4	GATAD2A	0.45	0.43	0	0	0	1	1	7	4	0
P52272	HNRNPM	0.43	0.42	0	0	27	14	21	60	67	15
Q9UHX1	PUF60	0.44	0.42	0	0	7	3	7	19	12	6
A8K0I0	A8K0I0	0.44	0.42	0	0	3	1	3	9	5	3
P27348	YWHAQ	0.44	0.42	0	0	0	0	1	4	4	0
Q86Y91	KIF18B	0.45	0.42	0	0	0	0	1	8	1	0
B4DGU8	B4DGU8	0.42	0.42	0	0	1	1	1	6	8	0
O15226	NKRF	0.43	0.42	0	0	1	2	2	10	10	0
Q96EB1	ELP4	0.53	0.42	0	0	0	0	3	5	6	0
Q9Y490	TLN1	0.44	0.42	0	0	18	16	29	88	58	12
B1A8Z7	SMARCA4	0.44	0.42	0	0	1	0	0	5	3	0
Q8IZ21	PHACTR4	0.42	0.42	0	0	3	3	2	16	10	1
Q96CP2	FLYWCH2	0.45	0.42	0	0	6	2	2	15	7	3
Q8N1F7	NUP93	0.47	0.41	0	0	2	3	0	11	7	0
Q12789	GTF3C1	0.47	0.41	0	0	2	3	0	9	5	1
P09874	PARP1	0.42	0.41	0	0	72	50	74	187	156	65
O60318	MCM3AP	0.45	0.41	0	0	1	2	0	7	6	0
Q16576	RBBP7	0.44	0.41	0	0	2	4	1	12	6	2
B4DL70	B4DL70	0.47	0.41	0	0	2	0	0	6	4	0
Q8IY81	FTSJ3	0.41	0.41	0	0	3	2	2	13	7	2
Q99575	POP1	0.42	0.41	0	0	1	2	1	10	8	0
P23246	SFPQ	0.42	0.41	0	0	31	28	17	78	63	24
P45880	VDAC2	0.43	0.41	0	0	1	1	0	6	5	0
Q09161	NCBP1	0.46	0.4	0	0	0	0	2	7	4	0
C9JA69	BBX	0.42	0.4	0	0	1	0	1	5	3	1
Q5SRE5	NUP188	0.51	0.4	0	0	5	17	2	37	20	2
Q9H7Z3	NRDE2	0.42	0.4	0	0	0	1	0	3	5	0
Q9BZE4	GTPBP4	0.47	0.4	0	0	1	0	3	12	5	0
Q13547	HDAC1	0.42	0.4	0	0	1	0	1	5	3	1
Q14146	URB2	0.44	0.4	0	0	1	2	0	9	5	0
Q9Y2L1	DIS3	0.41	0.4	0	0	9	12	9	46	28	7
Q15386	UBE3C	0.42	0.4	0	0	0	1	0	7	2	0
O75940	SMNDC1	0.47	0.39	0	0	0	4	1	12	3	1
B5MEH6	ZFR	0.4	0.39	0	0	8	8	4	24	17	7
Q96EV2	RBM33	0.45	0.39	0	0	0	2	0	8	3	0
O95391	SLU7	0.41	0.39	0	0	3	2	5	10	11	4
Q12948	FOXC1	0.4	0.39	0	0	1	1	2	4	3	3
Q92667	AKAP1	0.39	0.39	0	0	4	3	4	18	9	4
Q9BRD0	BUD13	0.45	0.39	0	0	0	0	2	6	5	0
O15541	RNF113A	0.47	0.38	0.01	0	0	3	0	2	2	2
C9JR94	C9JR94	0.4	0.38	0	0	1	1	0	9	4	0
Q14784	MYO6	0.42	0.38	0	0	0	2	1	9	6	0
P17028	ZNF24	0.39	0.38	0	0	2	1	1	11	5	1
P78332	RBM6	0.4	0.38	0	0	1	0	0	6	0	1
B7Z3X5	PDHA1	0.4	0.38	0	0	3	9	6	28	23	3
Q8TEQ6	GEMIN5	0.39	0.38	0	0	4	3	6	26	13	3
Q14974	KPNB1	0.38	0.38	0	0	6	7	6	24	29	4
P05388	RPLP0	0.37	0.37	0	0	1	1	1	3	2	3
Q7Z6Z7	HUWE1	0.41	0.37	0	0	5	5	1	22	11	2
B4E241	SRSF3	0.39	0.37	0	0	1	0	1	3	2	2
P16615	ATP2A2	0.37	0.37	0	0	3	4	4	23	18	1
O00429	DNM1L	0.37	0.37	0	0	5	3	4	27	11	3
Q9Y2P8	RCL1	0.42	0.37	0	0	0	2	0	7	1	1
P11388	TOP2A	0.39	0.37	0	0	1	0	0	7	3	0
P46013	MKI67	0.37	0.36	0	0	49	63	41	267	161	30
Q9H2M9	RAB3GAP2	0.38	0.36	0	0	1	1	0	10	4	0
A2RRP1	NBAS	0.38	0.36	0	0	0	1	1	13	2	0
B0V043	VARS	0.38	0.36	0	0	0	1	1	9	5	0
Q08J23	NSUN2	0.41	0.36	0	0	0	2	0	5	3	1
Q96A72	MAGOHB	0.4	0.36	0	0	5	5	1	9	7	6
Q01780	EXOSC10	0.39	0.36	0	0	9	22	10	52	45	11
P39748	FEN1	0.37	0.36	0	0	6	4	3	18	10	6
P60981	DSTN	0.42	0.36	0	0	2	0	0	6	2	1
Q96PZ0	PUS7	0.38	0.36	0	0	0	1	0	6	4	0
P04637	TP53	0.36	0.35	0	0	2	3	5	16	11	4
O43175	PHGDH	0.35	0.35	0	0	7	8	9	31	28	9
O60783	MRPS14	0.41	0.35	0	0	1	3	0	10	1	2
B3KQI2	B3KQI2	0.5	0.35	0	0	3	25	4	57	24	2
Q6PCB5	RSBN1L	0.37	0.35	0	0	6	3	2	12	8	6
Q8IXB1	DNAJC10	0.39	0.35	0	0	1	5	2	17	12	1
P62979	RPS27A	0.34	0.34	0	0	5	3	3	15	6	7
Q8IXQ4	GPALPP1	0.35	0.34	0	0	0	1	0	5	2	1
Q9BSJ8	ESYT1	0.36	0.34	0	0	1	0	0	5	2	1
Q03701	CEBPZ	0.36	0.34	0	0	0	1	0	4	6	0
P08670	VIM	0.35	0.34	0	0	8	8	13	41	38	9
Q09666	AHNAK	0.34	0.34	0	0	13	17	13	68	47	14
P12235	SLC25A4	0.39	0.34	0	0	0	2	0	6	3	1
Q9NZ63	C9orf78	0.36	0.34	0	0	2	6	2	5	4	8
Q96GQ7	DDX27	0.35	0.34	0	0	0	1	1	9	6	0
Q8N3C0	ASCC3	0.35	0.33	0	0	0	1	0	10	2	0
P49790	NUP153	0.34	0.33	0	0	23	32	16	89	66	29
B5MCF9	PES1	0.35	0.33	0	0	3	9	4	31	23	3
Q8TC12	RDH11	0.35	0.33	0	0	0	1	0	4	3	1
B4DIM0	B4DIM0	0.36	0.33	0	0	13	36	14	85	60	21
P55795	HNRNPH2	0.33	0.33	0	0	2	3	3	10	5	6
Q9Y6M9	NDUFB9	0.35	0.33	0	0	1	0	0	4	3	1
O95239	KIF4A	0.35	0.33	0	0	0	0	1	5	6	0
P98175	RBM10	0.33	0.33	0	0	5	5	5	23	16	7
Q6NSI4	CXorf57	0.35	0.33	0	0	4	2	1	19	7	2
O00410	IPO5	0.33	0.33	0	0	3	4	3	23	13	3
Q8WUA2	PPIL4	0.33	0.32	0	0	2	2	1	9	10	2
Q7Z722	Q7Z722	0.34	0.32	0	0	0	0	1	7	5	0
P46087	NOP2	0.36	0.32	0	0	2	0	2	10	8	1
Q9BY77	POLDIP3	0.32	0.32	0	0	2	2	2	13	11	2
B4DVY0	HLA-C	0.34	0.32	0	0	1	1	0	6	5	1
Q03188	CENPC	0.33	0.31	0	0	0	1	0	3	8	0
A6NKB8	RNPEP	0.32	0.31	0	0	0	1	0	8	1	1
Q14814	MEF2D	0.33	0.31	0	0	0	1	0	7	5	0
Q9UKN8	GTF3C4	0.33	0.31	0	0	0	1	1	12	5	0
Q09LL6	HK2	0.32	0.3	0	0	1	3	1	10	10	2
Q8N1G2	CMTR1	0.38	0.3	0	0	0	3	0	11	6	0
O43172	PRPF4	0.32	0.3	0	0	0	1	0	9	4	0
O60256	PRPSAP2	0.33	0.3	0	0	0	2	1	9	7	1
P17987	TCP1	0.33	0.3	0	0	1	2	0	13	7	0
Q96G74	OTUD5	0.31	0.3	0	0	0	1	1	7	6	1
Q6UB35	MTHFD1L	0.35	0.3	0	0	1	7	3	24	9	4
P56192	MARS	0.31	0.3	0	0	7	9	4	33	15	11
Q96F07	CYFIP2	0.32	0.3	0	0	0	1	0	9	4	0
Q12769	NUP160	0.32	0.29	0	0	3	7	2	29	20	2
Q9BUK6	MSTO1	0.29	0.29	0	0	1	1	1	3	0	5
O60828	PQBP1	0.31	0.29	0	0	1	0	0	3	2	2
O60934	NBN	0.3	0.29	0	0	1	1	2	14	6	2
Q96RL1	UIMC1	0.34	0.29	0	0	0	2	0	11	5	0
B4DXV7	B4DXV7	0.32	0.29	0	0	4	1	1	15	10	2
P35579	MYH9	0.29	0.28	0	0	3	8	7	45	33	3
A6NF48	ZNF281	0.3	0.28	0	0	2	0	1	8	6	2
P61289	PSME3	0.32	0.28	0	0	3	1	5	15	11	5
P52655	GTF2A1	0.29	0.27	0	0	0	1	0	5	5	1
Q8IWI9	MGA	0.27	0.27	0	0	1	1	1	17	9	0
Q01813	PFKP	0.28	0.27	0	0	0	1	0	10	5	0
P51610	HCFC1	0.27	0.27	0	0	14	16	20	77	70	25
P30837	ALDH1B1	0.29	0.27	0	0	0	1	1	7	4	2
P62873	GNB1	0.29	0.27	0	0	1	0	1	7	11	0
Q14151	SAFB2	0.29	0.27	0	0	1	0	0	5	5	1
Q9H857	NT5DC2	0.27	0.27	0	0	2	1	1	15	7	2
O00116	AGPS	0.29	0.27	0	0	0	1	0	9	2	1
Q7Z3U7	MON2	0.29	0.27	0	0	1	0	0	11	4	0
Q86XP3	DDX42	0.27	0.27	0	0	13	7	8	48	51	10
A2RRR4	A2RRR4	0.27	0.26	0	0	7	18	9	61	38	18
P35658	NUP214	0.26	0.26	0	0	5	7	7	58	37	3
P54886	ALDH18A1	0.31	0.26	0	0	2	8	1	31	12	3
Q6P1M0	SLC27A4	0.28	0.26	0	0	0	1	0	12	4	0
P42356	PI4KA	0.28	0.26	0	0	1	4	3	31	14	1
Q96F45	ZNF503	0.25	0.25	0	0	2	2	1	16	6	4
O75694	NUP155	0.31	0.25	0	0	1	9	3	24	11	7
Q01081	U2AF1	0.26	0.25	0	0	0	1	1	8	9	1
B4DQZ7	B4DQZ7	0.28	0.25	0	0	0	3	2	15	17	0
P42858	HTT	0.29	0.25	0	0	0	2	0	16	4	0
Q92620	DHX38	0.28	0.25	0	0	2	0	0	9	6	1
O75152	ZC3H11A	0.26	0.25	0	0	2	4	3	30	23	1
A6NG79	PRCC	0.29	0.24	0	0	8	1	3	22	13	7
O14802	POLR3A	0.3	0.24	0	0	0	3	0	19	5	0
Q13620	CUL4B	0.26	0.24	0	0	0	0	1	13	5	0
Q92917	GPKOW	0.28	0.24	0	0	2	0	0	6	5	2
Q14839	CHD4	0.24	0.23	0	0	13	10	19	86	76	20
Q96L73	NSD1	0.24	0.23	0	0	0	1	0	10	8	0
Q8IX01	SUGP2	0.24	0.23	0	0	3	1	2	20	13	3
Q9H2P0	ADNP	0.23	0.23	0	0	4	4	4	32	21	7
Q14241	TCEB3	0.24	0.23	0	0	0	0	1	13	6	0
Q53H12	AGK	0.23	0.23	0	0	2	4	3	21	14	7
C9JLK5	EEF1E1	0.24	0.23	0	0	0	0	1	3	3	3
P38432	COIL	0.25	0.23	0	0	5	4	1	17	10	9
Q9NR09	BIRC6	0.27	0.23	0	0	1	7	2	38	12	3
Q9NTZ6	RBM12	0.3	0.22	0	0	8	0	5	26	19	5
Q15181	PPA1	0.23	0.22	0	0	0	0	1	7	4	2
P40938	RFC3	0.23	0.22	0	0	1	4	2	27	17	2
P78527	PRKDC	0.23	0.22	0	0	59	106	40	387	308	108
Q15020	SART3	0.25	0.22	0	0	10	2	5	37	24	10
Q14692	BMS1	0.23	0.22	0	0	1	1	0	13	8	1
Q7L576	CYFIP1	0.24	0.22	0	0	2	5	1	25	22	2
O43290	SART1	0.22	0.22	0	0	2	2	2	20	16	3
O60563	CCNT1	0.23	0.22	0	0	0	1	0	10	5	1
P40227	CCT6A	0.23	0.21	0	0	2	0	1	9	5	4
Q9Y2W2	WBP11	0.22	0.21	0	0	0	1	0	11	2	2
P53618	COPB1	0.23	0.21	0	0	0	2	1	10	4	4
Q15648	MED1	0.22	0.21	0	0	2	3	2	25	19	3
A8MTG3	ZNF207	0.24	0.21	0	0	2	0	0	9	6	2
Q7Z5L9	IRF2BP2	0.22	0.21	0	0	3	3	2	25	17	5
C9J1W7	C9J1W7	0.23	0.21	0	0	0	0	1	10	6	1
P52701	MSH6	0.24	0.21	0	0	5	14	4	59	37	10
Q8ND82	ZNF280C	0.2	0.2	0	0	1	1	1	17	10	2
Q5VT52	RPRD2	0.2	0.2	0	0	1	1	1	18	7	3
Q14498	RBM39	0.21	0.2	0	0	0	1	1	9	6	3
Q9NXE4	SMPD4	0.23	0.2	0	0	0	2	0	9	7	2
Q8WUM4	PDCD6IP	0.2	0.2	0	0	2	1	1	18	8	4
O43395	PRPF3	0.21	0.2	0	0	1	1	0	11	11	1
Q9UPT8	ZC3H4	0.23	0.2	0	0	2	0	0	11	9	1
P35251	RFC1	0.2	0.2	0	0	0	1	1	9	7	3
P55060	CSE1L	0.21	0.2	0	0	1	0	0	14	8	0
Q6W2J9	BCOR	0.21	0.2	0	0	3	2	1	24	19	2
Q5HY54	FLNA	0.21	0.2	0	0	4	2	6	39	37	3
P13010	XRCC5	0.2	0.19	0	0	1	1	0	15	10	1
Q96I25	RBM17	0.22	0.19	0	0	2	0	3	24	13	2
Q7Z6E9	RBBP6	0.21	0.19	0	0	1	2	0	30	6	0
Q9NRL2	BAZ1A	0.2	0.19	0	0	1	1	0	16	13	0
P41252	IARS	0.3	0.19	0	0	1	9	0	26	21	1
Q13045	FLII	0.21	0.19	0	0	0	2	0	15	8	1
Q92621	NUP205	0.23	0.19	0	0	7	11	1	49	24	11
Q8IWX8	CHERP	0.19	0.18	0	0	2	0	1	15	17	1
O94776	MTA2	0.22	0.18	0	0	3	13	16	73	52	20
P22314	UBA1	0.19	0.18	0	0	9	3	6	46	28	16
P05165	PCCA	0.19	0.18	0	0	0	0	1	13	11	0
Q9HAV4	XPO5	0.19	0.18	0	0	2	5	2	39	24	4
Q13085	ACACA	0.19	0.18	0	0	7	4	9	71	43	10
O60264	SMARCA5	0.19	0.18	0	0	0	1	0	13	10	0
P09884	POLA1	0.18	0.18	0	0	1	1	0	20	12	0
P31930	UQCRC1	0.18	0.18	0	0	1	1	1	11	8	5
P47897	QARS	0.18	0.18	0	0	1	3	3	33	26	2
Q92616	GCN1L1	0.17	0.17	0	0	4	5	4	55	30	8
Q9UI36	DACH1	0.2	0.17	0	0	2	0	0	16	6	2
Q86SW2	MTA1	0.18	0.17	0	0	1	0	0	14	8	1
O15381	NVL	0.18	0.16	0	0	0	2	0	19	13	0
Q8NI27	THOC2	0.16	0.16	0	0	3	2	2	31	24	5
P42704	LRPPRC	0.18	0.16	0	0	2	2	0	26	16	1
O94906	PRPF6	0.16	0.15	0	0	2	5	2	39	35	5
Q9BQG0	MYBBP1A	0.21	0.15	0	0	5	20	2	84	51	11
B4E2D3	NUP50	0.16	0.15	0	0	1	4	3	27	19	10
Q9BTE3	MCMBP	0.15	0.15	0	0	1	2	1	27	19	3
O75533	SF3B1	0.16	0.15	0	0	2	4	4	38	39	6
P52948	NUP98	0.15	0.15	0	0	3	1	2	38	24	3
Q9NR30	DDX21	0.16	0.15	0	0	0	1	1	16	6	4
Q14166	TTLL12	0.17	0.15	0	0	1	5	2	27	15	10
Q93008	USP9X	0.21	0.14	0	0	0	11	5	55	40	5
P55786	NPEPPS	0.15	0.14	0	0	0	1	0	17	11	1
Q6IN85	SMEK1	0.14	0.14	0	0	0	0	1	16	13	1
Q9BXJ9	NAA15	0.16	0.14	0	0	1	3	0	32	18	1
O15042	U2SURP	0.15	0.14	0	0	2	5	6	51	37	13
Q99832	CCT7	0.13	0.13	0	0	1	1	1	27	22	2
Q9ULW0	TPX2	0.21	0.13	0	0	15	6	0	55	41	11
Q8WXI9	GATAD2B	0.14	0.13	0	0	0	1	0	18	9	2
A5YKK6	CNOT1	0.12	0.12	0	0	1	2	1	36	26	3
A8MXP9	MATR3	0.13	0.12	0	0	0	2	1	21	9	7
P42166	TMPO	0.12	0.12	0	0	0	1	1	21	17	3
Q9H583	HEATR1	0.13	0.12	0	0	0	1	0	19	11	2
Q96N67	DOCK7	0.15	0.11	0	0	4	0	0	25	13	5
P51003	PAPOLA	0.12	0.11	0	0	1	0	2	22	20	5
P07814	EPRS	0.12	0.11	0	0	1	5	2	42	31	10
Q7L014	DDX46	0.12	0.11	0	0	0	1	1	19	13	5
Q5JTH9	RRP12	0.1	0.1	0	0	1	0	1	27	18	4
Q96RQ3	MCCC1	0.1	0.1	0	0	0	0	1	14	9	6
Q13435	SF3B2	0.11	0.1	0	0	3	1	2	50	27	8
P49321	NASP	0.11	0.1	0	0	1	1	2	40	24	5
Q00610	CLTC	0.09	0.09	0	0	5	8	6	122	86	24
Q14204	DYNC1H1	0.13	0.09	0	0	13	28	2	186	133	30
Q7Z5K2	WAPAL	0.1	0.08	0	0	0	0	2	21	20	6
Q9UIG0	BAZ1B	0.08	0.07	0	0	1	2	0	41	23	7
Q9Y2W1	THRAP3	0.07	0.06	0	0	3	0	0	34	26	10
O14776	TCERG1	0.06	0.06	0	0	0	0	1	34	34	3
Q9NU22	MDN1	0.06	0.06	0	0	0	0	1	51	23	2
Q6P2Q9	PRPF8	0.08	0.06	0	0	1	14	2	133	88	23
Q13263	TRIM28	0.05	0.05	0	0	0	1	1	36	25	16
B4DMY8	B4DMY8	0	0	0	0	0	0	0	1	0	0
A3KN83	SBNO1	0	0	0	0	0	0	0	1	0	0
Q14566	MCM6	0	0	0	0	0	0	0	1	0	0
Q9NZZ3	CHMP5	0	0	0	0	0	0	0	0	1	1
Q9BW85	CCDC94	0	0	0	0	0	0	0	2	0	0
P38398	BRCA1	0	0	0	0	0	0	0	1	1	0
Q12830	BPTF	0	0	0	0	0	0	0	5	3	0
Q00403	GTF2B	0	0	0	0	0	0	0	1	1	0
P78347	GTF2I	0	0	0	0	0	0	0	13	9	0
Q8N584	TTC39C	0	0	0	0	0	0	0	0	2	0
Q6ZTI3	Q6ZTI3	0	0	0	0	0	0	0	2	2	0
Q9H814	PHAX	0	0	0	0	0	0	0	5	2	0
B4DNQ9	B4DNQ9	0	0	0	0	0	0	0	2	0	0
P06280	GLA	0	0	0	0	0	0	0	0	1	0
Q9H1A4	ANAPC1	0	0	0	0	0	0	0	6	0	0
Q99640	PKMYT1	0	0	0	0	0	0	0	1	0	0
Q9H8H3	METTL7A	0	0	0	0	0	0	0	2	0	0
Q8NEM7	SUPT20H	0	0	0	0	0	0	0	1	1	0
P53701	HCCS	0	0	0	0	0	0	0	2	0	0
Q14562	DHX8	0	0	0	0	0	0	0	1	1	0
Q5SNT2	TMEM201	0	0	0	0	0	0	0	5	1	0
Q6P1A2	LPCAT3	0	0	0	0	0	0	0	0	1	0
Q9UPN9	TRIM33	0	0	0	0	0	0	0	2	1	0
Q8N684	CPSF7	0	0	0	0	0	0	0	2	0	0
C9JTN3	C9JTN3	0	0	0	0	0	0	0	13	13	0
O43426	SYNJ1	0	0	0	0	0	0	0	1	2	0
Q96HA1	POM121	0	0	0	0	0	0	0	3	1	0
O75164	KDM4A	0	0	0	0	0	0	0	2	0	0
Q5VZL5	ZMYM4	0	0	0	0	0	0	0	2	1	0
B4DU52	B4DU52	0	0	0	0	0	0	0	2	0	0
O75367	H2AFY	0	0	0	0	0	0	0	0	1	0
B3KMW3	B3KMW3	0	0	0	0	0	0	0	0	1	0
Q8IXQ3	C9orf40	0	0	0	0	0	0	0	1	0	0
Q6VMQ6	ATF7IP	0	0	0	0	0	0	0	1	0	0
Q14966	ZNF638	0	0	0	0	0	0	0	18	9	0
P20585	MSH3	0	0	0	0	0	0	0	3	0	0
Q96L58	B3GALT6	0	0	0	0	0	0	0	1	0	0
P50395	GDI2	0	0	0	0	0	0	0	2	1	0
B3KSQ6	B3KSQ6	0	0	0	0	0	0	0	0	1	0
Q9ULJ3	ZBTB21	0	0	0	0	0	0	0	4	1	0
Q96FZ2	HMCES	0	0	0	0	0	0	0	1	0	0
Q9BQ52	ELAC2	0	0	0	0	0	0	0	7	3	0
Q9NTI5	PDS5B	0	0	0	0	0	0	0	2	0	0
Q6P6C2	ALKBH5	0	0	0	0	0	0	0	2	0	0
Q96HS1	PGAM5	0	0	0	0	0	0	0	1	0	0
Q6P9B9	INTS5	0	0	0	0	0	0	0	0	1	0
Q6ZRV2	FAM83H	0	0	0	0	0	0	0	2	1	0
Q9H6R4	NOL6	0	0	0	0	0	0	0	3	1	0
Q8N5G2	TMEM57	0	0	0	0	0	0	0	1	0	0
Q8NCD3	HJURP	0	0	0	0	0	0	0	1	0	0
B3KVH1	WIZ	0	0	0	0	0	0	0	6	3	0
Q96GX5	MASTL	0	0	0	0	0	0	0	4	3	0
B4DY50	B4DY50	0	0	0	0	0	0	0	2	2	0
P56545	CTBP2	0	0	0	0	0	0	0	3	0	0
O60810	PRAMEF4	0	0	0	0	0	0	0	1	0	0
Q15170	TCEAL1	0	0	0	0	0	0	0	1	2	0
Q96T76	MMS19	0	0	0	0	0	0	0	4	3	0
Q9Y618	NCOR2	0	0	0	0	0	0	0	4	5	0
Q9UIA9	XPO7	0	0	0	0	0	0	0	1	0	0
P05386	RPLP1	0	0	0	0	0	0	0	2	3	1
C9JTA6	SMARCB1	0	0	0	0	0	0	0	0	1	0
Q9P227	ARHGAP23	0	0	0	0	0	0	0	1	1	0
Q9BXP5	SRRT	0	0	0	0	0	0	0	8	4	0
O75391	SPAG7	0	0	0	0	0	0	0	0	0	2
B4DJT7	B4DJT7	0	0	0	0	0	0	0	2	3	0
Q6NYC6	Q6NYC6	0	0	0	0	0	0	0	1	0	0
Q9Y4F3	KIAA0430	0	0	0	0	0	0	0	1	0	0
Q14126	DSG2	0	0	0	0	0	0	0	1	0	0
Q8NFP9	NBEA	0	0	0	0	0	0	0	1	0	0
P27695	APEX1	0	0	0	0	0	0	0	1	0	0
Q5T0B9	ZNF362	0	0	0	0	0	0	0	0	1	0
Q9BTC0	DIDO1	0	0	0	0	0	0	0	14	12	4
Q9NPG3	UBN1	0	0	0	0	0	0	0	2	3	0
B7Z2Y7	ZNF768	0	0	0	0	0	0	0	0	1	0
Q5T3J3	LRIF1	0	0	0	0	0	0	0	2	2	0
Q5T1J5	Q5T1J5	0	0	0	0	0	0	0	1	0	2
Q9UPM8	AP4E1	0	0	0	0	0	0	0	0	1	0
A8MXB3	A8MXB3	0	0	0	0	0	0	0	1	1	0
A6PVG8	SBF1	0	0	0	0	0	0	0	1	0	0
Q9H4Q4	PRDM12	0	0	0	0	0	0	0	0	2	0
B3KQV6	PPP2R1A	0	0	0	0	0	0	0	2	2	0
O43435	TBX1	0	0	0	0	0	0	0	0	1	0
Q8TD16	BICD2	0	0	0	0	0	0	0	1	0	0
Q5TBB1	RNASEH2B	0	0	0	0	0	0	0	2	0	0
Q9NY74	ETAA1	0	0	0	0	0	0	0	0	1	0
Q8WUA4	GTF3C2	0	0	0	0	0	0	0	0	0	2
P31949	S100A11	0	0	0	0	0	0	0	1	0	0
A8MW30	A8MW30	0	0	0	0	0	0	0	2	4	0
P63151	PPP2R2A	0	0	0	0	0	0	0	0	1	0
A4D299	TAF6	0	0	0	0	0	0	0	0	1	1
Q9Y2K7	KDM2A	0	0	0	0	0	0	0	4	3	0
Q9Y5B6	PAXBP1	0	0	0	0	0	0	0	11	2	1
Q58EX2	SDK2	0	0	0	0	0	0	0	0	1	0
P48047	ATP5O	0	0	0	0	0	0	0	6	1	0
O95625	ZBTB11	0	0	0	0	0	0	0	6	1	0
Q8NC04	Q8NC04	0	0	0	0	0	0	0	3	0	0
Q7Z2T5	TRMT1L	0	0	0	0	0	0	0	4	4	0
Q9H0C8	ILKAP	0	0	0	0	0	0	0	0	1	0
B4DQR0	B4DQR0	0	0	0	0	0	0	0	5	4	1
Q9NS91	RAD18	0	0	0	0	0	0	0	9	4	1
Q9HC52	CBX8	0	0	0	0	0	0	0	3	0	0
Q13586	STIM1	0	0	0	0	0	0	0	2	0	0
IPI:IPI00788624	IPI:IPI00788624	0	0	0	0	0	0	0	1	0	0
Q9NZJ4	SACS	0	0	0	0	0	0	0	9	0	0
Q9C0J8	WDR33	0	0	0	0	0	0	0	6	6	0
Q5T4S7	UBR4	0	0	0	0	0	0	0	9	3	0
B3KUU2	UGDH	0	0	0	0	0	0	0	1	0	0
Q6Y1H2	PTPLB	0	0	0	0	0	0	0	1	0	0
Q96PY6	NEK1	0	0	0	0	0	0	0	0	1	0
Q93100	PHKB	0	0	0	0	0	0	0	1	0	0
Q8N6M3	FITM2	0	0	0	0	0	0	0	1	0	0
B9ZVN9	POLR1A	0	0	0	0	0	0	0	8	2	1
O75410	TACC1	0	0	0	0	0	0	0	2	0	0
Q8N201	INTS1	0	0	0	0	0	0	0	10	5	0
Q8IVW6	ARID3B	0	0	0	0	0	0	0	2	5	0
P18583	SON	0	0	0	0	0	0	0	9	3	1
Q9BZE1	MRPL37	0	0	0	0	0	0	0	1	0	0
O94979	SEC31A	0	0	0	0	0	0	0	1	1	0
Q92613	PHF16	0	0	0	0	0	0	0	2	0	0
Q92610	ZNF592	0	0	0	0	0	0	0	3	1	0
Q9H501	ESF1	0	0	0	0	0	0	0	4	0	0
Q9Y6I3	EPN1	0	0	0	0	0	0	0	1	0	0
P78549	NTHL1	0	0	0	0	0	0	0	1	0	0
Q969J2	ZKSCAN4	0	0	0	0	0	0	0	1	0	0
O75962	TRIO	0	0	0	0	0	0	0	0	7	0
Q96RE7	NACC1	0	0	0	0	0	0	0	1	1	0
Q96JM7	L3MBTL3	0	0	0	0	0	0	0	3	1	0
Q96JM3	CHAMP1	0	0	0	0	0	0	0	18	14	1
Q9BYG3	MKI67IP	0	0	0	0	0	0	0	1	1	0
P24666	ACP1	0	0	0	0	0	0	0	2	3	0
Q59EH0	Q59EH0	0	0	0	0	0	0	0	3	0	0
Q8TEX9	IPO4	0	0	0	0	0	0	0	10	9	1
Q59F36	Q59F36	0	0	0	0	0	0	0	1	1	0
B3KMU0	B3KMU0	0	0	0	0	0	0	0	1	0	0
Q86X95	CIR1	0	0	0	0	0	0	0	1	0	0
B4E0F7	B4E0F7	0	0	0	0	0	0	0	1	0	0
B7WNN8	B7WNN8	0	0	0	0	0	0	0	0	1	0
Q8N1G0	ZNF687	0	0	0	0	0	0	0	1	1	0
O60231	DHX16	0	0	0	0	0	0	0	6	5	1
Q8IUK7	ALB	0	0	0	0	0	0	0	1	0	1
B4DIP3	B4DIP3	0	0	0	0	0	0	0	3	0	0
Q9UII5	ZNF107	0	0	0	0	0	0	0	1	0	0
P13489	RNH1	0	0	0	0	0	0	0	3	3	0
Q96EL3	MRPL53	0	0	0	0	0	0	0	6	0	0
Q63HN8	RNF213	0	0	0	0	0	0	0	1	1	0
Q5TKA1	LIN9	0	0	0	0	0	0	0	1	1	2
Q8N5K1	CISD2	0	0	0	0	0	0	0	1	1	0
Q53F19	C17orf85	0	0	0	0	0	0	0	1	0	0
O00186	STXBP3	0	0	0	0	0	0	0	3	0	0
Q96C00	ZBTB9	0	0	0	0	0	0	0	1	2	0
Q9NVV4	MTPAP	0	0	0	0	0	0	0	2	1	0
Q5VWG9	TAF3	0	0	0	0	0	0	0	1	0	0
P14923	JUP	0	0	0	0	0	0	0	2	4	0
Q5JTZ9	AARS2	0	0	0	0	0	0	0	2	0	0
Q9BVK6	TMED9	0	0	0	0	0	0	0	2	1	0
Q9UQ35	SRRM2	0	0	0	0	0	0	0	8	0	0
P17302	GJA1	0	0	0	0	0	0	0	1	1	0
Q96CB8	INTS12	0	0	0	0	0	0	0	2	1	0
P53992	SEC24C	0	0	0	0	0	0	0	3	0	0
O15355	PPM1G	0	0	0	0	0	0	0	4	1	2
O15357	INPPL1	0	0	0	0	0	0	0	0	1	0
B4E195	B4E195	0	0	0	0	0	0	0	2	0	0
Q9NRW3	APOBEC3C	0	0	0	0	0	0	0	3	5	0
Q6KC79	NIPBL	0	0	0	0	0	0	0	2	0	0
Q92973	TNPO1	0	0	0	0	0	0	0	2	0	0
Q13112	CHAF1B	0	0	0	0	0	0	0	17	9	2
Q13111	CHAF1A	0	0	0	0	0	0	0	7	1	1
Q92576	PHF3	0	0	0	0	0	0	0	4	5	0
Q9UIU6	SIX4	0	0	0	0	0	0	0	1	0	0
O94822	LTN1	0	0	0	0	0	0	0	3	1	0
P24928	POLR2A	0	0	0	0	0	0	0	2	0	0
Q9NYF3	FAM53C	0	0	0	0	0	0	0	1	0	0
Q8N163	CCAR2	0	0	0	0	0	0	0	2	0	0
Q9BTA9	WAC	0	0	0	0	0	0	0	1	0	0
Q68E00	Q68E00	0	0	0	0	0	0	0	1	1	0
HIT000	HIT000	0	0	0	0	0	0	0	2	1	0
Q9NWB6	ARGLU1	0	0	0	0	0	0	0	0	3	0
Q16799	RTN1	0	0	0	0	0	0	0	1	1	0
Q9UHI6	DDX20	0	0	0	0	0	0	0	1	1	0
B4DHE3	CDC40	0	0	0	0	0	0	0	1	0	0
Q9UEG4	ZNF629	0	0	0	0	0	0	0	2	2	0
Q96RP6	UBE2D2	0	0	0	0	0	0	0	1	0	0
Q14669	TRIP12	0	0	0	0	0	0	0	9	4	3
B4E2G9	C2orf49	0	0	0	0	0	0	0	0	1	1
P21953	BCKDHB	0	0	0	0	0	0	0	1	0	0
Q5QNY5	PEX19	0	0	0	0	0	0	0	1	0	0
Q96CW5	TUBGCP3	0	0	0	0	0	0	0	1	0	0
O95816	BAG2	0	0	0	0	0	0	0	0	1	0
Q14807	KIF22	0	0	0	0	0	0	0	1	2	0
P85037	FOXK1	0	0	0	0	0	0	0	2	1	0
Q96IJ6	GMPPA	0	0	0	0	0	0	0	1	0	0
P62269	RPS18	0	0	0	0	0	0	0	1	0	0
Q658Y4	FAM91A1	0	0	0	0	0	0	0	1	0	0
Q6UX04	CWC27	0	0	0	0	0	0	0	2	1	1
C9JZ41	C9JZ41	0	0	0	0	0	0	0	3	3	0
Q6U836	ECT2	0	0	0	0	0	0	0	1	0	0
Q5T5C0	STXBP5	0	0	0	0	0	0	0	1	0	0
Q5VUD6	FAM69B	0	0	0	0	0	0	0	2	0	0
Q9Y620	RAD54B	0	0	0	0	0	0	0	2	0	0
O15294	OGT	0	0	0	0	0	0	0	1	1	0
Q9NXV6	CDKN2AIP	0	0	0	0	0	0	0	5	2	0
Q9UID3	VPS51	0	0	0	0	0	0	0	2	0	0
B3KSG9	B3KSG9	0	0	0	0	0	0	0	0	1	1
Q8IY67	Q8IY67	0	0	0	0	0	0	0	2	3	5
O15164	TRIM24	0	0	0	0	0	0	0	5	4	0
Q8IX12	CCAR1	0	0	0	0	0	0	0	1	1	0
C9J7W0	C9J7W0	0	0	0	0	0	0	0	0	1	0
Q5JRI1	SRSF10	0	0	0	0	0	0	0	1	1	0
Q6NTF9	RHBDD2	0	0	0	0	0	0	0	4	0	0
C9JZP9	C9JZP9	0	0	0	0	0	0	0	1	1	0
Q9H9L3	ISG20L2	0	0	0	0	0	0	0	1	0	0
Q7Z6K3	PTAR1	0	0	0	0	0	0	0	1	1	0
O75691	UTP20	0	0	0	0	0	0	0	4	3	0
C9JBR1	C9JBR1	0	0	0	0	0	0	0	15	7	0
Q04726	TLE3	0	0	0	0	0	0	0	3	2	0
O43592	XPOT	0	0	0	0	0	0	0	5	1	1
Q9NUQ7	UFSP2	0	0	0	0	0	0	0	1	0	0
P49454	CENPF	0	0	0	0	0	0	0	1	0	0
Q14674	ESPL1	0	0	0	0	0	0	0	2	0	0
O94762	RECQL5	0	0	0	0	0	0	0	8	3	0
Q96KM6	ZNF512B	0	0	0	0	0	0	0	4	2	1
Q12788	TBL3	0	0	0	0	0	0	0	2	0	0
Q13416	ORC2	0	0	0	0	0	0	0	1	1	0
Q96HW7	INTS4	0	0	0	0	0	0	0	2	0	0
P11171	EPB41	0	0	0	0	0	0	0	2	0	0
Q9HAH7	FBRS	0	0	0	0	0	0	0	0	1	0
Q9BUI4	POLR3C	0	0	0	0	0	0	0	4	2	0
O00231	PSMD11	0	0	0	0	0	0	0	1	0	0
Q9Y6V7	DDX49	0	0	0	0	0	0	0	1	1	0
Q96B01	RAD51AP1	0	0	0	0	0	0	0	0	1	0
O95486	SEC24A	0	0	0	0	0	0	0	7	0	0
[truncated: 369 more rows]

## Sheet: NSP1
PROTID	GENE	NSP1_FC_A	NSP1_FC_B	NSP1_SP	NSP1_iREF	IP_NSP1-3	IP_NSP1-2	IP_NSP1-1	IP_eGFPMed-3	IP_eGFPMed-2	IP_eGFPMed-1	IP_eGFPLow-3	IP_eGFPLow-2	IP_eGFPLow-1	IP_eGFPHigh-3	IP_eGFPHigh-2	IP_eGFPHigh-1
Q14152	EIF3A	35.44	27.43	1	0	662	608	652	20	21	20	29	17	13	20	9	18
P55884	EIF3B	27.68	25.43	1	0	30	14	28	0	0	0	0	0	0	0	0	0
P62906	RPL10A	20.69	16.86	1	0	21	21	20	0	0	0	0	1	0	0	0	0
Q92615	LARP4B	29.67	15.96	1	0	57	46	59	0	0	1	0	0	0	2	3	2
P61158	ACTR3	16.1	15.95	1	0	15	14	13	0	0	0	0	0	0	0	0	0
Q9BRP8	WIBG	22.91	12.6	1	0	66	58	67	1	1	3	0	0	0	4	4	4
Q9BY44	EIF2A	24.21	11.3	1	0	46	32	57	0	0	0	0	0	0	4	2	3
O75821	EIF3G	17.72	10.51	1	0	120	92	106	5	11	7	1	1	0	11	5	9
P24752	ACAT1	9.86	9.47	1	0	5	14	7	0	0	0	0	0	0	0	0	0
P30084	ECHS1	8.77	8.63	1	0	5	8	9	0	0	0	0	0	0	0	0	0
Q9H0D6	XRN2	9.39	7.74	1	0	60	96	60	11	7	3	9	7	8	9	6	5
Q9Y265	RUVBL1	11.56	7.18	1	0	67	63	73	10	11	5	0	0	1	11	5	7
Q9Y230	RUVBL2	7.09	6.06	1	0	5	7	7	0	1	0	0	0	0	0	0	0
P46783	RPS10	8.33	5.79	1	0	47	44	38	4	4	5	10	1	5	5	3	5
P31150	GDI1	7.67	5.4	1	0	17	23	14	1	4	1	2	1	3	1	1	1
Q96GW9	MARS2	7.67	5.31	1	0	20	26	23	4	5	1	4	3	3	1	1	0
B4DZF2	EIF4G2	6.93	4.34	1	0	264	216	254	50	49	44	12	7	8	60	50	51
Q6ZRV2	FAM83H	6.89	4.29	1	0	20	20	23	5	7	3	2	1	0	2	1	2
P09884	POLA1	4.77	4.06	1	0	87	64	89	24	21	15	20	17	16	22	12	12
Q86UK7	ZNF598	6.64	3.72	1	0	26	17	23	2	3	1	0	3	1	6	6	2
Q5JSZ5	PRRC2B	4.34	3.51	1	0	35	39	38	12	12	5	10	5	6	11	6	10
P23396	RPS3	4.04	3.2	1	0	107	84	92	25	29	23	26	33	31	19	15	20
Q9H7E2	TDRD3	6.51	4.86	0.98	0	8	3	6	0	0	0	0	0	0	0	0	1
Q14444	CAPRIN1	4.44	2.79	0.94	0	10	10	7	1	2	2	0	0	0	2	2	3
Q8IZ83	ALDH16A1	8.59	7.27	0.93	0	2	15	6	0	0	0	0	0	0	0	0	0
P12277	CKB	7.7	4.42	0.93	0	16	16	20	1	8	1	0	1	1	1	2	0
O00221	NFKBIE	4.69	3.05	0.93	0	19	21	22	6	7	5	0	0	1	9	4	4
P15104	GLUL	4.81	4.69	0.92	0	2	5	4	0	0	0	0	0	0	0	0	0
C9J494	MKRN2	4.08	2.97	0.92	0	21	29	17	6	10	6	4	3	7	7	2	2
Q96T21	SECISBP2	5.03	4.64	0.91	0	3	2	6	0	0	0	0	0	0	0	0	0
P21266	GSTM3	4.66	4.39	0.91	0	5	3	2	0	0	0	0	0	0	0	0	0
Q16850	CYP51A1	4.47	4.36	0.91	0	3	5	2	0	0	0	0	0	0	0	0	0
P07195	LDHB	5.11	3.09	0.91	0	13	22	17	6	4	2	5	5	4	0	0	0
Q96SI9	STRBP	4.16	2.41	0.89	0	16	20	14	4	4	3	0	1	0	6	7	5
P22234	PAICS	4.75	2.94	0.88	0	25	35	27	7	12	6	0	2	1	13	6	5
B3KNJ4	SAE1	3.46	3.45	0.84	0	2	3	2	0	0	0	0	0	0	0	0	0
P02533	KRT14	5.49	3.27	0.84	0	8	5	14	1	2	0	1	3	1	0	0	1
Q9H2J7	SLC6A15	3.22	2.7	0.82	0	2	2	3	1	0	0	0	0	0	0	0	0
Q71RC2	LARP4	4.48	2.85	0.81	0	29	21	34	10	9	6	0	2	1	9	7	10
P50395	GDI2	4.59	3.33	0.8	0	2	6	5	0	1	0	0	0	0	1	0	0
Q92747	ARPC1A	4.38	3.02	0.79	0	2	7	4	1	0	0	0	0	0	0	1	0
P05388	RPLP0	4.12	2.71	0.78	0	15	10	18	5	7	1	2	3	5	3	2	1
P78344	EIF4G2	3.67	2.4	0.77	0	4	5	6	0	1	1	0	0	0	1	2	1
Q9UKY7	CDV3	4.29	2.37	0.76	0	37	36	39	9	12	10	0	0	0	19	10	16
P54819	AK2	5.09	2.68	0.74	0	8	5	8	0	3	0	0	1	3	0	0	0
Q12905	ILF2	4.29	2.59	0.74	0	4	9	5	2	2	0	0	0	1	2	0	0
Q6PKG0	LARP1	5.11	2.85	0.73	0	110	80	129	27	32	21	3	2	4	36	32	36
Q9P2D0	IBTK	3.64	2.59	0.72	0	3	5	4	1	0	0	0	0	1	1	0	1
Q96EB1	ELP4	4.27	2.18	0.72	0	20	12	21	4	3	8	0	0	0	5	6	6
Q14694	USP10	3.24	2.22	0.7	0	25	24	28	12	11	13	3	3	6	6	7	9
P78371	CCT2	4.22	3.39	0.67	0	113	74	108	32	44	21	27	21	26	28	15	15
Q15648	MED1	4.71	2.93	0.67	0	79	47	93	17	24	20	5	5	5	25	18	25
Q96FZ2	HMCES	4.97	2.33	0.67	0	0	8	8	1	1	0	0	0	0	1	0	0
A8MW30	A8MW30	4.43	2.31	0.67	0	11	7	13	1	6	1	0	0	0	2	4	2
Q14181	POLA2	4.79	4.18	0.66	0	5	1	4	0	0	0	0	0	0	0	0	0
Q96CN9	GCC1	4.89	3.55	0.66	0	6	0	4	0	0	0	0	0	0	0	0	0
P04264	KRT1	3.91	2.85	0.66	0	88	61	95	15	44	17	24	23	27	13	21	15
O75886	STAM2	4.02	2.35	0.66	0	8	7	13	3	2	1	0	0	0	5	2	3
B4DDR0	B4DDR0	3.18	2.33	0.66	0	3	3	2	0	1	0	0	1	0	0	0	0
P35908	KRT2	5.48	2.89	0.64	0	42	20	52	8	23	3	12	4	6	3	3	4
P00338	LDHA	4.25	2.43	0.64	0	22	30	16	5	11	1	6	8	10	3	1	1
Q9UJ41	RABGEF1	3.95	2.59	0.63	0	4	4	9	1	1	1	0	0	0	1	1	2
Q7Z417	NUFIP2	4.67	2.57	0.63	0	60	47	76	20	12	19	0	1	0	33	16	18
Q3MJ13	WDR72	4.92	2.07	0.63	0	9	0	6	0	2	0	0	0	2	0	0	0
P23526	AHCY	3.46	2.38	0.61	0	1	8	5	1	1	1	1	1	0	1	0	0
O43660	PLRG1	3.28	2.65	0.59	0	2	0	4	0	0	0	0	0	0	0	0	0
B8ZZU2	B8ZZU2	3.09	2.49	0.59	0	0	2	4	0	0	0	0	0	0	0	0	0
Q99459	CDC5L	3	2.1	0.59	0	4	9	8	3	1	1	1	2	1	4	1	2
O43432	EIF4G3	3.59	1.93	0.59	0	3	0	6	0	1	0	0	0	0	0	1	0
Q9UJW0	DCTN4	3.22	3.05	0.58	0	2	1	3	0	0	0	0	0	0	0	0	0
P40939	HADHA	4.83	2.49	0.56	0	15	34	16	7	7	0	9	3	10	0	0	1
P13647	KRT5	3.48	1.96	0.54	0	3	1	6	0	1	1	0	0	0	0	1	0
Q9UBT2	UBA2	3.28	1.95	0.53	0	3	1	5	1	0	0	1	1	0	0	0	0
B4DNE4	2021-09-07	2.75	2.72	0.52	0	1	2	2	0	0	0	0	0	0	0	0	0
P67809	YBX1	2.54	2.22	0.52	0	2	0	2	0	0	0	0	0	0	0	0	0
P81605	DCD	2.54	2.22	0.52	0	2	0	2	0	0	0	0	0	0	0	0	0
O75874	IDH1	2.35	2.09	0.52	0	0	2	2	0	0	0	0	0	0	0	0	0
Q10713	PMPCA	2.35	2.09	0.52	0	0	2	2	0	0	0	0	0	0	0	0	0
P05165	PCCA	4	2.32	0.5	0	141	85	141	41	58	45	32	24	69	13	11	12
Q8NFD5	ARID1B	2.08	1.51	0.5	0	0	2	2	0	0	0	0	0	0	0	0	1
A8MVI8	C3orf17	2.53	1.31	0.5	0	0	6	4	1	0	1	1	2	0	0	0	1
P30520	ADSS	3.35	2.04	0.48	0	6	12	8	3	3	0	1	3	6	2	0	1
B1Q2K2	B1Q2K2	3.74	1.93	0.48	0	2	6	7	4	2	0	0	0	1	0	0	0
Q9Y520	PRRC2C	4.51	2.53	0.46	0	144	135	184	38	53	47	1	4	0	73	56	46
IPI:IPI00815732	IPI:IPI00815732	3.01	2.26	0.46	0	6	6	7	3	3	1	1	0	2	2	1	2
P36871	PGM1	3.15	1.92	0.45	0	6	11	8	4	3	1	4	2	5	1	0	0
C9J9K3	RPSA	3.74	1.93	0.44	0	4	3	9	1	4	2	0	1	0	0	0	0
P36873	PPP1CC	3.02	1.59	0.44	0	5	7	2	0	0	1	0	3	0	3	1	0
Q13283	G3BP1	3.73	1.92	0.42	0	39	31	41	9	16	8	0	0	1	20	18	16
B4DNA0	B4DNA0	2.77	1.81	0.4	0	4	2	4	0	0	0	1	1	1	1	0	2
O75390	CS	2.24	1.47	0.4	0	0	3	2	1	1	0	0	0	0	0	0	0
Q9H974	QTRTD1	2.92	2.02	0.39	0	4	10	2	2	2	1	2	1	2	0	1	0
O00299	CLIC1	2.64	1.64	0.39	0	1	2	4	1	0	0	0	1	1	0	0	0
Q8WUQ7	CACTIN	3.34	1.96	0.38	0	14	14	23	6	7	6	0	0	0	8	8	7
Q6UUV7	CRTC3	3.04	1.56	0.38	0	3	1	9	2	0	2	0	0	0	2	1	1
B4DGU9	GIT1	3.03	1.79	0.37	0	3	3	4	3	0	1	0	0	1	0	0	0
P18669	PGAM1	2.67	1.4	0.35	0	2	3	6	0	1	1	0	0	2	0	3	0
B4DUI3	EIF3J	2.74	1.24	0.35	0	6	2	9	1	1	1	0	0	0	3	3	5
P35268	RPL22	2.41	1.18	0.34	0	4	0	5	2	0	1	2	0	2	1	0	0
Q7Z5J4	RAI1	3.25	2.17	0.33	0	31	76	37	21	13	11	30	15	12	15	5	10
P35527	KRT9	3.25	2.14	0.33	0	53	30	32	6	21	12	12	15	16	6	16	5
Q6PJT7	ZC3H14	3.03	2.13	0.33	0	21	58	29	18	18	10	7	5	6	19	9	13
P14618	PKM	3.21	2.11	0.33	0	48	86	44	33	31	6	16	13	33	14	13	14
O95071	UBR5	4.2	2.09	0.33	0	0	11	1	0	0	0	0	1	0	0	0	0
P29144	TPP2	2.64	1.77	0.33	0	0	5	1	1	0	0	0	0	0	0	0	0
Q5JVS0	HABP4	2.61	1.74	0.33	0	1	0	4	0	0	0	0	0	1	0	0	0
A8MWZ2	A8MWZ2	3.43	1.65	0.33	0	0	9	0	0	1	0	0	0	0	0	0	0
A8MWD3	EIF3D	2	1.51	0.33	0	13	33	12	7	13	8	9	8	12	15	7	6
P00367	GLUD1	2.01	1.27	0.33	0	0	4	0	0	0	0	0	0	1	0	0	0
Q9BZE1	MRPL37	2.11	1.16	0.33	0	2	11	3	2	2	2	4	4	3	1	0	0
Q9NP92	MRPS30	2.33	1.14	0.33	0	0	6	0	0	0	0	1	0	1	0	0	0
Q8WWQ0	PHIP	2.86	0.94	0.33	0	0	16	1	2	2	1	4	1	0	0	0	1
B4DIP3	B4DIP3	1.75	0.83	0.33	0	0	10	1	2	1	1	2	1	2	3	0	2
Q9Y4P8	WIPI2	2.22	0.69	0.33	0	2	0	15	5	3	4	0	0	0	1	4	3
O15226	NKRF	1.37	0.63	0.33	0	3	43	6	15	9	7	19	14	17	10	10	5
B4DX49	PRMT5	2.69	2.59	0.32	0	1	3	1	0	0	0	0	0	0	0	0	0
P07741	APRT	2.58	2.14	0.32	0	3	0	1	0	0	0	0	0	0	0	0	0
Q9Y467	SALL2	2.84	1.95	0.32	0	8	6	7	3	6	2	2	0	1	1	2	2
O15145	ARPC3	2.51	1.77	0.32	0	1	4	1	0	1	0	0	0	0	1	0	0
P08779	KRT16	2.21	1.67	0.32	0	3	0	0	0	0	0	0	0	0	0	0	0
P13693	TPT1	2.38	1.66	0.32	0	6	2	9	2	4	2	3	2	2	1	1	2
Q9HC44	GPBP1L1	2.11	1.63	0.32	0	0	0	3	0	0	0	0	0	0	0	0	0
P61160	ACTR2	2.5	1.62	0.32	0	12	7	6	3	3	5	3	4	2	2	1	4
Q6UW68	TMEM205	1.91	1.55	0.32	0	0	3	0	0	0	0	0	0	0	0	0	0
Q5QNY9	WDR77	1.91	1.55	0.32	0	0	3	0	0	0	0	0	0	0	0	0	0
B4E2H4	B4E2H4	1.91	1.55	0.32	0	0	3	0	0	0	0	0	0	0	0	0	0
Q9BYC9	MRPL20	1.91	1.55	0.32	0	0	3	0	0	0	0	0	0	0	0	0	0
O75844	ZMPSTE24	1.91	1.55	0.32	0	0	3	0	0	0	0	0	0	0	0	0	0
B2R894	MRPL38	2.2	1.33	0.32	0	3	8	2	4	2	1	2	0	3	1	0	1
Q96C36	PYCR2	2.71	1.31	0.32	0	2	9	3	2	0	0	1	3	4	0	0	0
Q9Y4J8	DTNA	1.7	1.13	0.32	0	0	3	0	0	0	1	0	0	0	0	0	0
Q8NFW8	CMAS	1.7	1.13	0.32	0	0	3	0	0	0	0	0	1	0	0	0	0
B0V043	VARS	2.3	1.26	0.31	0	15	57	19	20	14	6	22	17	25	8	5	1
Q14697	GANAB	2.76	0.96	0.31	0	11	39	4	4	5	0	14	13	14	1	2	0
P13645	KRT10	3.8	2.05	0.3	0	28	24	45	8	28	8	9	14	4	3	3	3
Q00341	HDLBP	3.42	1.92	0.3	0	58	41	86	20	31	23	3	1	2	38	26	25
P63220	RPS21	1.81	0.83	0.3	0	0	0	4	0	0	0	0	0	0	1	1	1
B4DKA3	B4DKA3	2.51	1.02	0.29	0	14	2	21	7	7	7	0	0	0	5	7	10
P47974	ZFP36L2	2.23	1.57	0.27	0	2	2	1	0	0	0	0	2	0	0	0	0
Q58A45	PAN3	2.24	1.52	0.27	0	2	1	2	0	0	0	0	0	0	0	1	1
Q16630	CPSF6	2.37	1.24	0.27	0	7	2	9	4	3	2	0	0	0	3	3	5
Q9NZ32	ACTR10	2.38	2.36	0.26	0	1	2	1	0	0	0	0	0	0	0	0	0
Q8NCA5	FAM98A	2.38	2.36	0.26	0	1	2	1	0	0	0	0	0	0	0	0	0
A8K5V8	SLTM	2.14	1.92	0.26	0	1	0	2	0	0	0	0	0	0	0	0	0
Q58HM9	PDCD2	1.98	1.81	0.26	0	0	2	1	0	0	0	0	0	0	0	0	0
Q8IUF8	MINA	1.98	1.81	0.26	0	0	2	1	0	0	0	0	0	0	0	0	0
Q9NSD9	FARSB	2.86	1.66	0.26	0	6	14	9	6	8	0	5	2	4	2	1	0
Q96P16	RPRD1A	1.74	1.48	0.26	0	0	0	2	0	0	0	0	0	0	0	0	0
Q8N1G4	LRRC47	1.74	1.48	0.26	0	0	0	2	0	0	0	0	0	0	0	0	0
O95219	SNX4	2.96	1.46	0.26	0	4	2	7	3	5	1	0	0	0	1	0	0
P06702	S100A9	1.61	1.41	0.26	0	0	2	0	0	0	0	0	0	0	0	0	0
Q9Y316	MEMO1	1.61	1.41	0.26	0	0	2	0	0	0	0	0	0	0	0	0	0
P55084	HADHB	1.61	1.41	0.26	0	0	2	0	0	0	0	0	0	0	0	0	0
A8K9K4	A8K9K4	1.61	1.41	0.26	0	0	2	0	0	0	0	0	0	0	0	0	0
O95260	ATE1	1.61	1.41	0.26	0	0	2	0	0	0	0	0	0	0	0	0	0
Q96P11	NSUN5	2.23	1.19	0.26	0	1	5	0	0	0	0	0	0	3	0	0	0
O15143	ARPC1B	1.83	1.07	0.26	0	1	4	0	1	1	0	1	0	0	0	1	0
P29966	MARCKS	1.77	1.03	0.26	0	0	0	3	0	1	0	0	0	0	1	0	0
Q8IVF2	AHNAK2	1.99	1.5	0.25	0	2	0	1	1	0	0	0	0	0	0	0	0
P63104	YWHAZ	1.82	1.34	0.25	0	0	1	2	0	0	0	0	1	0	0	0	0
A8MUW5	FAM98B	2.38	1.4	0.24	0	3	4	2	0	2	0	2	2	1	0	0	0
O75367	H2AFY	1.82	1.05	0.24	0	2	8	2	2	2	0	3	2	5	0	1	1
P52209	PGD	3.18	1.92	0.23	0	14	11	11	6	11	2	3	4	3	2	1	1
P22061	PCMT1	2.23	1.41	0.22	0	3	5	5	2	1	2	0	0	1	2	1	4
P17302	GJA1	1.96	1.12	0.22	0	4	10	3	1	2	0	6	3	5	1	1	3
Q9NWU5	MRPL22	1.78	1.1	0.22	0	1	5	1	1	1	0	1	2	2	1	0	0
Q13596	SNX1	2.37	0.96	0.22	0	9	2	18	4	8	5	0	0	0	10	7	2
O00217	NDUFS8	2.22	1.47	0.21	0	2	1	3	0	1	1	1	1	0	0	0	0
O14641	DVL2	2.36	1.15	0.21	0	2	3	5	1	3	0	0	0	0	0	4	0
Q9BX40	LSM14B	1.94	1.12	0.21	0	2	0	3	0	0	1	0	0	0	1	1	1
B8ZZI3	B8ZZI3	1.55	0.78	0.21	0	0	0	3	0	1	0	0	0	0	0	1	1
P34949	MPI	2.47	1.47	0.2	0	2	3	4	0	4	1	1	0	1	0	0	0
B4DUS9	BPNT1	2.45	1.4	0.2	0	3	4	3	2	2	3	0	0	0	1	0	0
B4DL49	B4DL49	2.21	1.33	0.2	0	4	2	2	1	1	3	0	1	0	1	0	0
P00558	PGK1	3.19	1.82	0.19	0	17	20	14	10	11	4	11	0	8	1	1	2
P62633	CNBP	2.44	1.53	0.19	0	3	2	3	0	3	0	1	1	1	0	0	0
Q9UN86	G3BP2	2.34	1.48	0.19	0	4	5	4	0	3	3	0	0	0	2	2	2
P06576	ATP5B	1.83	1	0.19	0	1	0	3	0	0	1	0	2	0	0	0	0
Q14CX7	NAA25	1.88	0.81	0.19	0	3	13	2	5	2	0	3	5	9	0	0	1
Q9H4L4	SENP3	1.64	0.76	0.19	0	5	10	0	4	3	2	3	3	7	1	0	2
Q68CP9	ARID2	2.11	1.35	0.18	0	2	1	2	0	1	0	0	0	0	0	0	2
O43242	PSMD3	1.79	1.08	0.18	0	0	2	2	1	1	0	0	0	0	0	0	1
P57737	CORO7	1.42	0.51	0.18	0	0	6	0	2	2	0	0	0	0	1	0	4
P60866	RPS20	2.56	1.99	0.17	0	16	13	16	6	7	4	4	6	8	8	6	3
Q86UE4	MTDH	2.56	1.28	0.17	0	8	4	10	2	3	2	0	0	0	9	3	4
B4DRD1	DCP1B	1.97	1.1	0.17	0	6	2	3	2	0	1	1	0	1	4	2	3
P30101	PDIA3	3.36	1.71	0.16	0	24	36	24	9	28	5	6	4	21	3	1	2
Q14579	PRDX3	2.25	1.44	0.16	0	5	3	6	2	3	0	4	1	3	0	1	2
Q9P2M7	CGN	2.03	0.94	0.16	0	3	0	3	1	0	0	0	0	0	4	0	1
Q8NC51	SERBP1	3.31	1.99	0.15	0	134	95	150	45	44	34	16	20	21	60	61	57
P09234	SNRPC	2.34	1.7	0.15	0	5	4	4	1	2	2	0	1	3	2	1	1
P42126	ECI1	2.29	1.51	0.15	0	3	2	3	1	2	0	1	1	2	0	0	0
IPI:IPI00853161	IPI:IPI00853161	1.97	1.12	0.15	0	1	3	2	0	0	1	2	0	2	0	0	0
Q9NZZ3	CHMP5	1.95	1.03	0.15	0	2	1	3	0	0	1	0	0	0	0	1	3
O43776	NARS	1.47	0.92	0.15	0	1	4	0	0	2	1	0	0	1	1	1	1
Q2TAY7	SMU1	1.69	0.75	0.15	0	3	5	0	0	1	2	0	0	0	2	1	4
Q9NS87	KIF15	2	1.5	0.14	0	1	2	1	0	1	0	0	0	0	1	0	0
Q9UNH7	SNX6	1.82	1.22	0.14	0	2	0	1	0	1	0	0	0	1	0	0	0
C9JQ13	C9JQ13	1.8	1.19	0.14	0	2	0	1	0	0	0	0	0	1	1	0	0
P62847	RPS24	1.58	1.03	0.14	0	0	2	1	0	0	0	0	1	0	0	0	1
P36507	MAP2K2	1.48	0.91	0.14	0	2	0	0	1	0	1	0	0	0	0	0	0
C9JAG1	EPT1	1.34	0.88	0.14	0	0	2	0	1	0	0	0	0	1	0	0	0
Q9BUT9	FAM195A	1.41	0.87	0.14	0	0	0	2	0	0	0	0	0	0	1	0	1
Q9HCM1	KIAA1551	1.31	0.84	0.14	0	0	2	0	0	0	0	0	0	0	1	0	1
Q9ULX3	NOB1	1.64	0.74	0.14	0	3	1	8	1	1	1	1	2	0	3	6	4
Q9UID3	VPS51	2.03	1.48	0.13	0	1	1	2	0	0	0	0	0	0	2	0	0
P35232	PHB	2.42	1.28	0.13	0	4	5	5	5	0	0	4	2	3	0	0	0
A8K8N7	A8K8N7	1.69	1.18	0.13	0	11	29	11	8	17	7	13	13	12	6	8	5
Q9H2J4	PDCL3	1.75	1.16	0.13	0	2	1	0	0	0	0	0	0	0	2	0	0
IPI:IPI00847300	IPI:IPI00847300	1.66	1.13	0.13	0	1	2	0	0	0	0	0	0	2	0	0	0
HIT000	HIT000	1.91	1.02	0.13	0	4	5	1	2	1	0	0	4	3	0	1	1
O43143	DHX15	1.9	0.93	0.13	0	10	48	16	13	21	6	0	1	8	31	15	18
B4DSY4	B4DSY4	1.44	0.91	0.13	0	0	0	2	0	0	0	0	0	2	0	0	0
P63261	ACTG1	2.06	0.9	0.13	0	1	4	5	6	2	0	0	0	4	0	0	0
Q9UNX4	WDR3	1.6	0.89	0.12	0	1	6	2	3	2	0	3	3	3	0	0	0
Q3ZCM7	TUBB8	1.54	0.77	0.12	0	1	4	0	1	3	0	0	0	2	0	0	1
P62979	RPS27A	2.53	1.9	0.11	0	23	26	28	10	16	14	11	8	7	14	6	7
Q5T5U3	ARHGAP21	2.35	1.51	0.11	0	5	5	5	4	3	1	1	0	0	3	1	3
Q16594	TAF9	1.73	1.02	0.11	0	1	1	3	0	0	1	0	0	0	1	1	2
O75794	CDC123	1.64	1.02	0.11	0	1	4	2	1	0	0	1	3	0	2	1	1
P49006	MARCKSL1	1.66	0.94	0.11	0	2	1	5	1	2	1	0	1	0	3	3	1
Q2NL82	TSR1	1.29	0.71	0.11	0	0	3	0	1	2	0	1	0	1	0	0	0
Q15029	EFTUD2	1.63	0.7	0.11	0	2	1	7	0	3	1	0	0	0	4	4	4
Q6ZU65	UBN2	1.98	1.25	0.1	0	5	4	8	3	3	1	0	2	2	4	4	4
O60306	AQR	1.84	0.99	0.1	0	2	1	4	2	2	0	0	3	2	0	0	0
Q8TF74	WIPF2	1.89	0.89	0.1	0	4	1	4	2	0	0	0	0	0	3	4	2
Q6PCB5	RSBN1L	2.25	0.89	0.1	0	14	3	17	3	5	5	0	0	0	12	8	11
IPI:IPI00893541	IPI:IPI00893541	1.98	1.26	0.09	0	2	2	2	1	2	0	1	0	2	0	0	0
P62937	PPIA	1.89	1.21	0.09	0	2	2	4	0	2	1	1	1	3	2	0	0
P05387	RPLP2	1.84	1.18	0.09	0	4	2	7	2	4	0	1	3	4	3	1	2
Q9BV20	MRI1	1.5	0.92	0.09	0	0	2	1	1	0	1	0	0	0	1	0	0
B2RAQ1	B2RAQ1	1.19	0.69	0.09	0	0	2	0	0	1	0	0	0	0	0	0	2
A0AV37	PKP2	1.43	0.59	0.09	0	1	6	1	1	0	0	6	2	5	0	0	0
O75362	ZNF217	2.31	1.19	0.08	0	5	5	5	2	5	1	0	0	0	7	2	0
P49759	CLK1	1.76	1.09	0.08	0	2	5	3	3	2	0	2	4	1	1	1	0
A6NDG6	PGP	1.64	0.93	0.08	0	2	0	2	0	1	0	1	2	1	0	0	0
P39880	CUX1	1.36	0.7	0.08	0	1	0	4	2	1	1	0	0	0	3	1	2
Q92585	MAML1	1.22	0.63	0.08	0	0	0	3	1	0	1	0	0	0	1	1	2
Q9H3G5	CPVL	1.34	0.6	0.08	0	0	0	3	2	2	0	0	0	0	2	0	0
Q9C0B0	UNK	1.27	0.6	0.08	0	0	0	3	0	1	1	0	0	0	3	1	0
P22392	NME1-NME2;NME2	1.23	0.52	0.08	0	0	0	4	0	2	1	1	4	0	1	0	0
Q01650	SLC7A5	1.14	0.51	0.08	0	0	3	0	0	0	0	2	2	2	0	0	0
Q24JQ7	ATXN2	1.92	1.09	0.07	0	5	2	5	2	2	2	0	0	0	4	3	3
P47756	CAPZB	1.59	0.96	0.07	0	1	7	5	2	3	3	0	1	1	5	3	3
O60271	SPAG9	1.84	0.88	0.07	0	5	1	8	3	6	2	0	0	0	4	2	5
O75717	WDHD1	1.41	0.87	0.07	0	1	0	3	1	1	1	0	0	0	2	1	1
Q8TA86	RP9	1.63	0.75	0.07	0	4	0	4	1	1	3	0	0	1	3	1	3
Q8IX12	CCAR1	1.25	0.69	0.07	0	1	3	0	0	0	0	0	2	1	1	1	2
Q9P2P6	STARD9	1.64	1.13	0.06	0	1	2	1	1	0	0	1	1	0	0	0	1
B2R7M3	B2R7M3	1.39	0.91	0.06	0	6	14	2	7	8	2	4	4	4	6	4	7
Q05048	CSTF1	1.48	0.91	0.06	0	2	0	1	1	0	0	0	0	0	1	1	1
P48200	IREB2	1.53	0.85	0.06	0	2	0	1	2	0	0	0	0	0	1	0	1
Q9NYJ8	TAB2	1.45	0.79	0.06	0	1	0	2	0	0	0	0	0	0	2	1	1
Q9Y2H2	INPP5F	1.38	0.75	0.06	0	0	1	2	0	0	2	0	0	0	1	0	1
Q9BZV1	UBXN6	1.32	0.72	0.06	0	0	2	1	0	0	0	0	0	0	1	1	2
Q8NEM7	SUPT20H	1.13	0.62	0.06	0	0	2	0	0	2	0	0	0	0	1	1	0
Q7Z2Z1	TICRR	1.12	0.61	0.06	0	0	2	0	0	0	0	1	1	2	0	0	0
Q96CB9	NSUN4	1.1	0.59	0.06	0	0	2	0	0	1	0	0	2	0	0	0	1
P18754	RCC1	1.08	0.47	0.06	0	0	3	0	0	0	0	3	0	3	0	0	1
B3KW52	UBFD1	1.87	1.32	0.05	0	3	3	4	2	3	2	0	0	0	2	2	2
P62851	RPS25	1.84	1.07	0.05	0	3	5	7	1	1	3	3	7	3	1	0	2
P14324	FDPS	1.58	1.06	0.05	0	1	2	3	1	2	1	2	0	2	0	1	0
Q9Y2X9	ZNF281	1.89	1.02	0.05	0	7	16	8	7	6	3	1	0	1	7	6	14
C9JLK5	EEF1E1	1.56	0.97	0.05	0	9	13	1	6	7	6	5	4	6	3	3	3
B4DFF9	B4DFF9	1.71	0.87	0.05	0	4	3	9	2	4	8	0	0	0	5	3	4
A3KN83	SBNO1	1.37	0.74	0.05	0	0	1	2	3	0	0	1	0	0	1	0	0
Q5TBB1	RNASEH2B	1.35	0.69	0.05	0	1	0	2	0	0	0	0	0	0	2	0	3
Q9BYW2	SETD2	1.34	0.67	0.05	0	0	1	3	2	2	0	0	0	0	3	0	1
IPI:IPI00646899	IPI:IPI00646899	1.09	0.58	0.05	0	0	2	0	3	1	0	0	0	1	0	0	0
Q9UKV5	AMFR	1.05	0.55	0.05	0	0	2	0	1	0	0	3	0	1	0	0	0
Q7Z7K6	CENPV	1.05	0.55	0.05	0	0	2	0	1	0	0	3	0	1	0	0	0
Q9H4A4	RNPEP	1.01	0.51	0.05	0	0	2	0	0	0	1	0	3	0	1	0	0
P53985	SLC16A1	1.01	0.5	0.05	0	0	3	0	1	1	1	0	3	2	0	0	0
Q86YZ3	HRNR	1.63	1.19	0.04	0	3	5	2	2	2	0	4	2	2	2	1	1
Q96HA1	POM121	1.68	1.18	0.04	0	2	6	5	2	1	1	3	2	3	3	1	4
Q86TB9	PATL1	1.77	0.99	0.04	0	6	2	5	4	2	2	0	1	0	3	4	4
Q7Z406	MYH14	1.55	0.88	0.04	0	2	1	2	0	4	1	0	0	0	2	1	0
Q2TAM4	Q2TAM4	1.06	0.56	0.04	0	0	2	0	2	0	0	2	0	1	0	0	0
Q5T3J3	LRIF1	1	0.5	0.04	0	0	2	0	0	0	1	0	0	0	2	2	0
Q709C8	VPS13C	1	0.5	0.04	0	0	2	0	4	0	1	0	0	1	0	0	0
Q8IX90	SKA3	1.05	0.5	0.04	0	0	0	3	2	2	0	0	0	0	1	1	3
Q5TFE4	NT5DC1	0.98	0.48	0.04	0	0	4	0	3	3	1	0	0	1	2	2	0
Q86WP2	GPBP1	1.01	0.45	0.04	0	0	0	3	0	1	1	0	0	0	2	2	3
P61604	HSPE1	1.03	0.3	0.04	0	0	0	7	1	2	2	0	0	0	6	5	5
O60293	ZFC3H1	0.93	0.27	0.04	0	0	13	0	7	4	1	9	6	8	1	1	3
P10412	HIST1H1E	2.04	1.5	0.03	0	7	5	8	4	4	3	4	4	5	1	1	2
O95232	LUC7L3	1.83	1.3	0.03	0	6	3	4	3	3	3	2	1	4	2	1	1
Q9NY12	GAR1	1.6	1.17	0.03	0	3	6	3	2	2	1	4	3	2	3	1	2
Q8TD30	GPT2	1.76	1.16	0.03	0	3	4	3	2	1	2	2	4	2	0	0	1
IPI:IPI00908488	IPI:IPI00908488	1.62	1.1	0.03	0	2	2	2	3	1	1	0	0	2	1	0	1
Q9Y3F4	STRAP	2.14	0.96	0.03	0	16	6	20	4	6	11	0	0	0	17	11	9
Q15738	NSDHL	1.62	0.83	0.03	0	1	4	4	6	1	0	3	0	3	1	0	1
P21953	BCKDHB	1.32	0.75	0.03	0	0	3	2	3	2	1	2	0	1	1	0	0
P25054	APC	1.3	0.74	0.03	0	1	1	3	1	1	1	0	0	0	3	2	2
P23381	WARS	1.35	0.7	0.03	0	2	2	1	0	1	0	0	0	0	3	2	3
Q9NP64	ZCCHC17	1.22	0.66	0.03	0	0	1	2	0	1	2	0	1	2	0	0	0
Q5TKA1	LIN9	1.05	0.62	0.03	0	0	0	2	2	1	0	0	0	0	1	1	1
Q96HJ9	C7orf55;LUC7L2	0.97	0.59	0.03	0	0	2	0	1	0	1	2	1	1	0	0	0
Q15050	RRS1	1.12	0.59	0.03	0	0	3	1	5	2	1	1	0	0	0	1	0
Q9UHV9	PFDN2	1.22	0.59	0.03	0	1	0	4	3	3	0	0	0	0	4	1	2
O95486	SEC24A	1.23	0.57	0.03	0	2	0	2	0	1	1	0	0	0	7	0	1
Q9BRD0	BUD13	1.25	0.53	0.03	0	2	1	6	0	0	4	0	0	0	6	5	5
B3KU45	CUL1	0.97	0.52	0.03	0	0	2	0	1	0	0	2	2	1	0	0	0
IPI:IPI00411412	IPI:IPI00411412	0.97	0.52	0.03	0	0	2	0	1	0	0	2	2	1	0	0	0
Q9NUP1	BLOC1S4	1	0.46	0.03	0	0	0	2	0	0	0	0	0	0	2	2	2
Q9BXW7	CECR5	0.9	0.42	0.03	0	0	2	0	3	0	1	0	3	0	0	0	0
A6NMJ5	A6NMJ5	2.36	1.47	0.02	0	13	13	15	6	8	5	3	0	2	9	8	9
O15164	TRIM24	1.87	1.1	0.02	0	6	4	8	4	5	3	0	0	0	5	4	6
Q7Z6E9	RBBP6	2.37	1.09	0.02	0	25	13	34	10	11	19	0	0	3	30	8	14
Q6UN15	FIP1L1	2.05	1.04	0.02	0	10	6	12	4	6	4	0	0	0	9	8	8
Q7Z739	Q7Z739	1.63	0.94	0.02	0	3	5	4	3	2	2	0	0	0	5	5	2
Q9BQ69	MACROD1	1.42	0.91	0.02	0	2	2	1	1	1	1	1	1	4	0	0	0
Q08752	PPID	1.37	0.82	0.02	0	1	1	2	0	2	0	0	0	0	2	1	2
Q9UMH6	SSB	1.47	0.81	0.02	0	3	2	2	1	1	2	0	0	0	2	1	5
O43402	EMC8	1.46	0.75	0.02	0	4	0	6	2	4	0	2	4	3	2	1	3
Q86YP4	GATAD2A	1.49	0.73	0.02	0	3	2	6	2	3	1	0	0	0	7	4	4
Q92572	AP3S1	1.37	0.67	0.02	0	3	2	2	1	1	0	0	0	0	3	5	3
O95391	SLU7	1.55	0.67	0.02	0	5	3	13	5	6	2	0	0	0	10	11	6
Q01546	KRT76	0.96	0.63	0.02	0	0	0	2	0	2	1	0	1	0	1	1	1
Q96EP5	DAZAP1	0.94	0.63	0.02	0	0	2	0	1	2	0	1	1	1	1	0	0
A8K6Z3	STK25	1.1	0.62	0.02	0	1	0	4	2	1	2	2	1	1	2	3	0
P55081	MFAP1	1.15	0.6	0.02	0	1	0	2	0	3	2	0	0	0	2	0	1
Q6FGM0	SH3GL1	1.18	0.56	0.02	0	1	1	5	3	4	1	0	0	0	4	5	1
B4DUD5	CSTF2	1.54	0.56	0.02	0	6	0	6	2	2	2	0	0	0	8	5	4
Q96JH7	VCPIP1	1.12	0.55	0.02	0	2	0	1	1	0	2	0	0	0	2	0	3
Q9BVQ7	SPATA5L1	0.93	0.55	0.02	0	0	2	0	2	1	0	1	1	2	0	0	0
Q99735	MGST2	0.88	0.54	0.02	0	0	2	0	1	1	0	1	1	2	2	0	0
Q9H981	ACTR8	0.9	0.51	0.02	0	0	2	0	1	0	0	1	3	1	1	0	0
Q7L2J0	MEPCE	0.86	0.47	0.02	0	0	2	0	1	0	0	2	1	3	0	0	1
A6NEG5	VRK3	0.91	0.47	0.02	0	0	2	0	1	0	0	3	2	1	0	0	0
Q6MZP7	LIN54	0.97	0.47	0.02	0	2	0	0	0	0	2	0	0	0	2	2	1
Q9BUJ2	HNRNPUL1	0.85	0.43	0.02	0	0	4	0	2	2	1	1	0	1	2	4	1
A1X283	SH3PXD2B	1.02	0.42	0.02	0	0	0	4	4	3	2	0	0	0	4	0	1
Q5GLZ8	HERC4	0.89	0.41	0.02	0	0	3	0	3	1	0	4	1	2	0	0	0
Q8NI36	WDR36	0.86	0.41	0.02	0	0	3	0	0	2	1	2	4	2	0	0	0
Q8IWV7	UBR1	0.88	0.4	0.02	0	0	2	0	2	0	0	4	0	2	0	0	0
Q6ICA4	Q6ICA4	0.87	0.39	0.02	0	0	3	0	1	0	0	5	1	3	0	0	1
Q6NZ36	C1orf86	0.91	0.38	0.02	0	2	0	0	2	0	0	0	0	0	4	0	3
A8CDT9	A8CDT9	0.91	0.17	0.02	0	0	16	0	5	0	1	17	13	12	0	0	1
Q3B867	Q3B867	2.57	1.72	0.01	0	29	25	37	26	15	12	8	2	6	15	11	16
P30050	RPL12	2.31	1.53	0.01	0	13	12	10	10	9	1	7	4	8	5	0	3
Q15181	PPA1	2.09	1.51	0.01	0	9	12	10	8	7	1	3	2	8	7	4	4
IPI:IPI00397733	IPI:IPI00397733	1.59	1.18	0.01	0	4	3	4	0	4	3	2	1	3	2	2	2
C9JAR8	C9JAR8	1.78	1.14	0.01	0	5	10	8	8	4	0	6	7	3	3	2	4
Q6NSI4	CXorf57	2.25	1.11	0.01	0	18	9	15	7	4	7	0	1	0	20	7	10
P35520	CBS	1.47	1.01	0.01	0	2	4	4	3	3	1	1	2	0	2	4	2
IPI:IPI00855833	IPI:IPI00855833	1.36	0.96	0.01	0	2	2	2	1	0	1	2	1	1	1	2	2
C9J0J7	PFN2	1.28	0.89	0.01	0	1	3	2	2	2	1	3	2	2	1	0	0
Q3ZCW2	LGALSL	1.45	0.89	0.01	0	3	2	5	3	4	2	0	0	0	5	3	3
Q13418	ILK	1.46	0.88	0.01	0	2	2	4	3	6	1	1	0	1	1	1	2
P78417	GSTO1	1.75	0.88	0.01	0	5	3	7	4	4	0	7	4	7	0	0	0
P49588	AARS	1.54	0.86	0.01	0	2	4	4	2	7	0	4	0	3	1	0	2
O95801	TTC4	1.54	0.85	0.01	0	4	4	9	2	6	5	0	0	0	9	5	5
A6NKT7	RGPD3	1.28	0.83	0.01	0	3	1	2	1	2	2	2	1	4	1	1	0
Q16637	SMN1;SMN2	1.43	0.82	0.01	0	3	1	3	5	4	1	0	1	2	1	0	1
Q9Y3E5	PTRH2	1.22	0.81	0.01	0	1	2	1	2	1	1	1	0	3	0	0	1
P61923	COPZ1	1.21	0.79	0.01	0	1	1	2	1	2	1	0	0	0	2	2	1
Q53SZ4	CAD	1.57	0.78	0.01	0	13	60	13	26	17	5	31	27	32	15	4	7
Q92540	SMG7	1.38	0.72	0.01	0	3	2	2	1	1	4	0	1	0	5	0	2
Q6ZSR9	Q6ZSR9	1.35	0.72	0.01	0	2	2	2	1	3	1	0	0	0	2	0	5
B4DJ38	B4DJ38	1.27	0.7	0.01	0	2	3	1	1	4	1	0	0	3	4	0	1
O95456	PSMG1	1.18	0.7	0.01	0	2	6	1	3	6	1	2	0	5	3	1	2
C9K0J5	RAPH1	1.3	0.64	0.01	0	2	1	3	1	3	0	0	0	0	7	1	2
Q6IQ32	ADNP2	1.08	0.63	0.01	0	0	4	2	4	1	0	3	1	2	2	1	2
Q15058	KIF14	1.03	0.63	0.01	0	0	1	2	2	1	1	0	0	0	3	1	1
P63151	PPP2R2A	1.24	0.62	0.01	0	3	0	3	1	1	5	1	2	1	0	1	2
Q9BYG3	MKI67IP	0.96	0.62	0.01	0	0	2	1	0	1	1	1	3	0	1	1	1
Q9NTK5	OLA1	0.99	0.62	0.01	0	0	1	2	2	2	0	1	2	2	0	0	1
Q9NUL3	STAU2	1.28	0.6	0.01	0	3	0	4	5	3	1	0	0	0	2	3	3
P49643	P49643	1.21	0.6	0.01	0	4	1	2	2	1	2	0	0	0	4	4	4
P04350	TUBB4A	1.02	0.57	0.01	0	1	2	0	0	3	1	2	2	1	0	0	0
Q02790	FKBP4	1.16	0.56	0.01	0	2	0	2	1	5	0	0	0	0	1	2	2
B8ZZB2	INPP4A	1.09	0.56	0.01	0	0	1	2	3	3	0	1	0	0	2	0	0
Q5VYS8	ZCCHC6	1	0.53	0.01	0	2	2	0	2	0	1	3	4	0	0	1	1
Q08AD1	CAMSAP2	1.02	0.52	0.01	0	1	0	3	1	1	2	0	0	1	5	1	2
P29692	EEF1D	0.96	0.51	0.01	0	0	2	1	1	2	0	0	0	0	1	3	2
Q8N6M3	FITM2	0.96	0.5	0.01	0	0	3	1	1	2	0	4	2	3	1	0	0
Q7Z7E8	UBE2Q1	1.26	0.5	0.01	0	3	0	6	2	4	1	0	0	0	6	5	4
O15511	ARPC5	0.96	0.5	0.01	0	2	0	1	3	1	0	0	0	0	2	3	2
P49023	PXN	1.01	0.5	0.01	0	1	0	3	2	1	4	0	0	0	3	1	2
P52594	AGFG1	0.87	0.48	0.01	0	1	3	0	2	1	2	1	0	0	2	3	3
Q9Y2X0	MED16	0.9	0.48	0.01	0	1	5	0	5	2	1	3	3	4	2	1	0
Q9UPN9	TRIM33	0.82	0.46	0.01	0	0	0	2	2	2	0	0	0	0	2	2	2
Q14814	MEF2D	1.07	0.41	0.01	0	2	0	4	0	0	2	0	0	0	7	5	3
Q96KM6	ZNF512B	0.78	0.4	0.01	0	0	3	0	0	3	0	2	0	0	4	2	2
Q9Y5L4	TIMM13	0.86	0.4	0.01	0	3	0	0	2	1	3	2	3	3	0	0	0
P45974	USP5	0.81	0.38	0.01	0	0	2	0	1	5	1	0	0	3	0	0	0
P46821	MAP1B	0.84	0.38	0.01	0	0	0	2	1	5	0	0	0	0	0	1	3
P55327	TPD52	0.74	0.33	0.01	0	0	0	2	1	1	1	0	0	0	4	0	5
O43292	GPAA1	0.83	0.31	0.01	0	0	5	0	3	1	0	7	3	4	0	0	1
Q96EV2	RBM33	0.81	0.3	0.01	0	0	0	4	1	1	2	0	0	0	9	3	2
O95248	SBF1	0.75	0.3	0.01	0	0	3	0	1	0	0	5	5	2	1	0	0
P50990	CCT8	3.31	2.37	0	0	366	289	371	120	123	108	66	81	74	145	141	125
B3KMG5	B3KMG5	2.08	2.07	0	0	1	1	1	0	0	0	0	0	0	0	0	0
P62877	RBX1	2.08	2.07	0	0	1	1	1	0	0	0	0	0	0	0	0	0
C9JDY6	C9JDY6	2.08	2.07	0	0	1	1	1	0	0	0	0	0	0	0	0	0
B1AKC7	RASAL2	2.08	2.07	0	0	1	1	1	0	0	0	0	0	0	0	0	0
O00571	DDX3X	2.26	1.94	0	0	262	242	266	114	127	116	142	136	130	116	93	111
A1E282	ACTB;ACTG1	2.35	1.85	0	0	69	69	59	35	50	22	25	32	38	28	22	17
Q12906	ILF3	2.59	1.85	0	0	52	58	57	23	36	24	7	7	19	34	21	30
Q8WWM7	ATXN2L	3.15	1.84	0	0	91	76	95	37	42	37	2	3	1	57	37	44
O43175	PHGDH	2.05	1.79	0	0	64	57	63	40	45	24	37	31	36	30	28	18
B5M451	B5M451	1.77	1.67	0	0	1	0	1	0	0	0	0	0	0	0	0	0
Q04637	EIF4G1	2.7	1.64	0	0	80	51	91	41	41	31	6	7	9	43	35	48
Q96RQ3	MCCC1	2.66	1.62	0	0	88	48	63	32	47	19	32	27	60	14	9	11
Q6ZU35	KIAA1211	1.71	1.62	0	0	1	1	0	0	0	0	0	0	0	0	0	0
O75534	CSDE1	2.87	1.6	0	0	65	46	67	20	22	27	4	5	7	35	35	34
B7Z4P1	B7Z4P1	1.88	1.58	0	0	1	1	1	0	0	0	0	0	1	0	0	0
Q14157	UBAP2L	2.55	1.57	0	0	42	47	70	33	35	22	6	1	3	43	24	30
A8CG34	POM121C	1.82	1.55	0	0	37	49	44	32	34	15	19	26	20	29	23	26
P22314	UBA1	1.93	1.52	0	0	91	123	82	76	78	42	52	39	80	48	30	46
P68133	ACTA1	1.75	1.5	0	0	55	56	48	36	45	26	36	31	43	25	26	22
P51116	FXR2	2.28	1.49	0	0	129	100	119	66	83	64	21	16	20	71	74	69
P48643	CCT5	2.05	1.47	0	0	64	52	68	35	42	28	42	44	45	23	15	17
Q562R1	ACTBL2	1.61	1.46	0	0	33	34	33	24	29	20	24	18	26	17	19	19
P17987	TCP1	2.27	1.46	0	0	40	39	46	26	21	8	25	28	37	13	7	12
Q14839	CHD4	2.23	1.43	0	0	146	91	129	82	91	81	16	13	17	86	76	67
A6NEM2	HCFC1	2.33	1.42	0	0	135	79	132	68	99	57	14	17	7	76	71	71
ENSP00	ENSP00	1.58	1.4	0	0	483	528	512	382	432	326	296	263	333	420	304	335
Q9BY32	ITPA	1.98	1.37	0	0	14	11	13	12	12	4	7	8	9	1	3	4
Q9C0D5	TANC1	1.73	1.35	0	0	11	16	18	10	11	6	6	10	8	8	10	9
Q09666	AHNAK	2.24	1.35	0	0	77	61	91	61	53	40	5	2	3	70	47	47
Q8NBF2	NHLRC2	2.06	1.33	0	0	135	111	137	85	91	84	22	25	13	94	90	83
Q9NYV4	CDK12	1.89	1.32	0	0	20	16	22	18	17	11	5	4	2	18	11	11
Q13523	PRPF4B	1.63	1.31	0	0	1	0	1	0	1	0	0	0	0	0	0	0
P62140	PPP1CB	1.4	1.3	0	0	1	0	0	0	0	0	0	0	0	0	0	0
P55072	VCP	1.4	1.3	0	0	1	0	0	0	0	0	0	0	0	0	0	0
Q9NQZ2	UTP3	1.4	1.3	0	0	1	0	0	0	0	0	0	0	0	0	0	0
Q9NY61	AATF	1.4	1.3	0	0	1	0	0	0	0	0	0	0	0	0	0	0
B5LFY0	B5LFY0	1.4	1.3	0	0	1	0	0	0	0	0	0	0	0	0	0	0
P15880	RPS2	1.5	1.3	0	0	69	73	77	52	51	46	65	50	63	50	41	46
IPI:IPI00926079	IPI:IPI00926079	1.4	1.3	0	0	1	0	0	0	0	0	0	0	0	0	0	0
Q76L83	ASXL2	1.4	1.3	0	0	1	0	0	0	0	0	0	0	0	0	0	0
Q86UE8	TLK2	1.4	1.3	0	0	1	0	0	0	0	0	0	0	0	0	0	0
Q6PKC3	TXNDC11	1.4	1.3	0	0	1	0	0	0	0	0	0	0	0	0	0	0
O00750	PIK3C2B	1.4	1.3	0	0	1	0	0	0	0	0	0	0	0	0	0	0
Q7Z5L2	R3HCC1L	1.4	1.3	0	0	1	0	0	0	0	0	0	0	0	0	0	0
P28290	SSFA2	1.4	1.3	0	0	1	0	0	0	0	0	0	0	0	0	0	0
Q96F45	ZNF503	1.83	1.29	0	0	33	29	21	16	23	24	14	11	11	23	11	10
P60059	SEC61G	1.37	1.28	0	0	0	0	1	0	0	0	0	0	0	0	0	0
IPI:IPI00847208	IPI:IPI00847208	1.37	1.28	0	0	0	0	1	0	0	0	0	0	0	0	0	0
Q14244	MAP7	1.37	1.28	0	0	0	0	1	0	0	0	0	0	0	0	0	0
IPI:IPI00748303	IPI:IPI00748303	1.37	1.28	0	0	0	0	1	0	0	0	0	0	0	0	0	0
C9JA28	SSR3	1.37	1.28	0	0	0	0	1	0	0	0	0	0	0	0	0	0
Q96BD5	PHF21A	1.37	1.28	0	0	0	0	1	0	0	0	0	0	0	0	0	0
Q9H1K0	ZFYVE20	1.37	1.28	0	0	0	0	1	0	0	0	0	0	0	0	0	0
Q9BXI6	TBC1D10A	1.37	1.28	0	0	0	0	1	0	0	0	0	0	0	0	0	0
Q9NWB7	IFT57	1.37	1.28	0	0	0	0	1	0	0	0	0	0	0	0	0	0
B4DRR0	B4DRR0	1.37	1.28	0	0	0	0	1	0	0	0	0	0	0	0	0	0
P29353	SHC1	1.37	1.28	0	0	0	0	1	0	0	0	0	0	0	0	0	0
Q3SY19	Q3SY19	1.61	1.28	0	0	1	0	1	0	0	0	0	0	0	1	0	0
Q14592	ZNF460	1.37	1.28	0	0	0	0	1	0	0	0	0	0	0	0	0	0
Q5D862	FLG2	1.37	1.28	0	0	0	0	1	0	0	0	0	0	0	0	0	0
Q15084	PDIA6	1.77	1.28	0	0	20	27	20	18	23	5	15	9	22	9	7	12
Q6PK04	CCDC137	2.55	1.27	0	0	51	37	62	18	26	17	3	4	1	41	37	33
P42694	HELZ	1.72	1.26	0	0	15	14	9	10	12	3	5	7	5	9	6	11
P49327	FASN	1.4	1.25	0	0	147	291	153	178	209	138	136	109	141	156	115	130
Q01804	OTUD4	1.3	1.24	0	0	0	1	0	0	0	0	0	0	0	0	0	0
Q13107	USP4	1.3	1.24	0	0	0	1	0	0	0	0	0	0	0	0	0	0
Q9ULG1	INO80	1.3	1.24	0	0	0	1	0	0	0	0	0	0	0	0	0	0
B1AKD6	B1AKD6	1.3	1.24	0	0	0	1	0	0	0	0	0	0	0	0	0	0
B7Z792	NDUFS2	1.3	1.24	0	0	0	1	0	0	0	0	0	0	0	0	0	0
P13051	UNG	1.3	1.24	0	0	0	1	0	0	0	0	0	0	0	0	0	0
Q15650	TRIP4	1.3	1.24	0	0	0	1	0	0	0	0	0	0	0	0	0	0
P59923	ZNF445	1.3	1.24	0	0	0	1	0	0	0	0	0	0	0	0	0	0
B4E0R0	B4E0R0	1.3	1.24	0	0	0	1	0	0	0	0	0	0	0	0	0	0
Q14554	PDIA5	1.3	1.24	0	0	0	1	0	0	0	0	0	0	0	0	0	0
Q02224	CENPE	1.3	1.24	0	0	0	1	0	0	0	0	0	0	0	0	0	0
Q75MN1	GARS	1.3	1.24	0	0	0	1	0	0	0	0	0	0	0	0	0	0
Q10469	MGAT2	1.3	1.24	0	0	0	1	0	0	0	0	0	0	0	0	0	0
Q9Y4K1	AIM1	1.3	1.24	0	0	0	1	0	0	0	0	0	0	0	0	0	0
B3KT25	B3KT25	1.3	1.24	0	0	0	1	0	0	0	0	0	0	0	0	0	0
O14979	HNRNPDL	1.77	1.21	0	0	10	15	13	7	7	11	10	1	11	6	5	6
Unknown	Unknown	1.52	1.21	0	0	27	27	21	20	25	22	10	9	16	22	15	17
O95159	ZFPL1	1.51	1.2	0	0	0	1	1	0	0	0	1	0	0	0	0	0
Q9Y5A9	YTHDF2	1.96	1.19	0	0	18	8	20	6	13	6	5	6	3	12	13	8
Q5T6F2	UBAP2	2.14	1.19	0	0	25	22	38	26	19	14	1	1	0	27	14	23
Q96CP2	FLYWCH2	2.14	1.19	0	0	17	9	17	9	13	10	0	0	0	15	9	6
P11142	HSPA8	1.55	1.14	0	0	53	54	62	43	69	32	19	20	32	52	38	46
Q06787	FMR1	1.75	1.13	0	0	81	53	78	44	63	48	20	18	17	59	62	55
P17844	DDX5	1.36	1.12	0	0	135	151	134	121	116	88	137	119	141	97	88	78
Q7Z478	DHX29	1.4	1.11	0	0	10	24	15	12	11	7	14	15	12	14	8	12
Q14247	CTTN	1.93	1.1	0	0	96	69	104	55	62	63	14	7	5	93	57	86
P62273	RPS29	1.35	1.1	0	0	11	15	13	10	10	9	12	12	13	8	8	7
Q9UIG0	BAZ1B	1.65	1.1	0	0	34	137	39	46	46	23	69	44	52	43	23	34
Q15365	PCBP1	1.26	1.08	0	0	19	22	18	22	20	16	16	19	19	11	10	15
P13639	EEF2	1.21	1.08	0	0	100	136	95	88	128	89	96	84	93	100	91	90
P06733	ENO1	1.47	1.06	0	0	27	46	38	27	27	16	35	31	43	20	16	21
P55795	HNRNPH2	1.38	1.05	0	0	14	8	10	11	13	4	11	7	11	11	5	4
Q7Z5L9	IRF2BP2	1.83	1.05	0	0	23	15	21	12	16	14	2	2	0	25	16	13
Q06830	PRDX1	1.65	1.04	0	0	27	9	28	12	16	20	9	18	17	13	9	11
A8MXP9	MATR3	1.3	1.03	0	0	27	36	24	29	32	20	24	28	34	21	9	17
Q9BSD7	NTPCR	1.6	1.03	0	0	7	7	5	8	3	1	7	3	6	3	0	5
P62854	RPS26	1.23	1.03	0	0	25	22	27	28	22	18	20	19	27	20	21	18
P49792	RANBP2	1.13	1.02	0	0	117	185	137	160	172	131	111	135	106	160	120	127
P40227	CCT6A	1.59	1.01	0	0	24	21	20	18	21	9	25	17	27	9	5	3
Q9NUQ3	TXLNG	1.64	1.01	0	0	9	4	8	4	4	2	4	3	2	6	5	8
P07305	H1F0	1.27	1.01	0	0	8	13	7	14	8	6	8	8	8	6	4	6
P61758	VBP1	1.28	1.01	0	0	1	0	0	1	0	0	0	0	0	0	0	0
Q9BYI3	FAM126A	1.45	1.01	0	0	1	0	1	0	1	0	0	0	0	0	0	1
C9JGX8	C9JGX8	1.26	1.01	0	0	0	0	1	0	1	0	0	0	0	0	0	0
A8MXJ0	A8MXJ0	1.28	1.01	0	0	1	0	0	1	0	0	0	0	0	0	0	0
P52429	DGKE	1.45	1.01	0	0	1	0	1	0	0	0	2	0	0	0	0	0
B4E363	FARSA	1.25	1	0	0	0	0	1	1	0	0	0	0	0	0	0	0
Q8WXI9	GATAD2B	1.88	1	0	0	13	9	19	12	7	5	1	2	1	18	9	12
Q9Y2L1	DIS3	1.09	1	0	0	35	65	42	58	55	42	48	38	52	46	30	39
P17066	HSPA6	1.28	0.99	0	0	5	7	7	5	3	5	5	6	4	5	4	7
Q07666	KHDRBS1	1.76	0.99	0	0	11	8	15	7	8	5	1	0	5	15	8	10
P62861	FAU	1.11	0.99	0	0	3	3	3	3	3	3	3	2	3	3	2	3
P23528	CFL1	1.32	0.99	0	0	13	23	17	15	21	12	19	15	21	10	2	12
B4DQN9	B4DQN9	1.17	0.99	0	0	21	21	22	27	26	20	22	16	25	12	12	16
Q99426	TBCB	1.74	0.99	0	0	12	11	20	10	10	13	0	1	0	15	12	13
P26641	EEF1G	1.44	0.98	0	0	11	15	17	13	19	6	7	14	16	7	6	7
Q8TD16	BICD2	1.24	0.98	0	0	0	0	1	0	0	0	0	0	0	1	0	0
O14639	ABLIM1	1.24	0.98	0	0	0	0	1	0	0	0	0	0	0	1	0	0
P84090	ERH	1.25	0.98	0	0	5	6	5	4	5	2	5	4	7	3	4	5
Q59GN2	Q59GN2	1.09	0.98	0	0	3	3	4	4	4	3	3	3	3	4	3	2
Q9UKV8	AGO2	1.2	0.98	0	0	0	1	0	0	1	0	0	0	0	0	0	0
Q15637	SF1	1.47	0.98	0	0	25	21	26	20	20	19	9	9	5	31	20	21
A8K9J7	A8K9J7	1.23	0.97	0	0	4	6	7	4	5	4	4	3	5	8	5	4
B4E3G8	B4E3G8	1.19	0.97	0	0	0	1	0	1	0	0	0	0	0	0	0	0
P49790	NUP153	1.1	0.97	0	0	75	122	81	98	84	77	105	80	90	91	67	94
P16403	HIST1H1C	1.24	0.97	0	0	48	35	49	59	39	46	36	37	40	37	27	25
P41252	IARS	1.35	0.96	0	0	35	77	38	46	41	25	47	43	67	27	21	27
B4DPV7	B4DPV7	1.18	0.95	0	0	0	1	0	0	0	0	0	0	0	1	0	0
Q9NUQ7	UFSP2	1.18	0.95	0	0	0	1	0	0	0	0	0	0	0	1	0	0
Q68CZ6	HAUS3	1.18	0.95	0	0	0	1	0	0	0	0	0	0	0	1	0	0
Q9Y5K6	CD2AP	1.62	0.95	0	0	18	19	22	20	20	13	0	0	0	30	14	18
Q9HCJ0	TNRC6C	1.03	0.95	0	0	1	1	1	1	1	1	1	1	1	1	1	1
O75369	FLNB	1.18	0.94	0	0	0	1	0	0	0	0	1	0	0	0	0	0
B4DQS4	B4DQS4	1.18	0.94	0	0	0	1	0	0	0	0	1	0	0	0	0	0
Q92667	AKAP1	1.57	0.94	0	0	12	11	20	15	12	13	0	2	1	18	10	14
O75391	SPAG7	1.24	0.94	0	0	1	0	0	0	0	0	0	0	0	0	0	1
P45880	VDAC2	1.07	0.94	0	0	134	88	122	117	138	109	118	111	140	112	101	99
Q9P0M6	H2AFY2	1.18	0.94	0	0	0	1	0	0	0	0	0	0	1	0	0	0
A6NEM5	PIGK	1.18	0.94	0	0	0	1	0	0	0	0	0	0	1	0	0	0
Q9Y277	VDAC3	1.1	0.94	0	0	59	52	58	59	69	56	63	47	70	50	38	48
Q9H490	PIGU	1.18	0.94	0	0	0	1	0	0	0	0	0	0	1	0	0	0
Q15047	SETDB1	1.36	0.94	0	0	0	1	1	0	0	0	0	0	0	1	0	1
Q99623	PHB2	1.18	0.94	0	0	0	1	0	0	0	0	1	0	0	0	0	0
Q71U36	TUBA1A	1.05	0.93	0	0	123	140	121	162	152	125	160	127	142	110	91	106
Q07020	RPL18	1.11	0.93	0	0	47	50	36	44	40	38	47	48	46	40	41	34
P11498	PC	1.16	0.93	0	0	215	160	188	201	224	155	208	195	235	139	114	120
P10599	TXN	1.49	0.92	0	0	14	3	16	9	11	7	5	6	15	8	7	5
Q99832	CCT7	1.21	0.92	0	0	30	31	43	35	36	20	39	38	41	27	22	20
Q5STN0	MRPS18B	1.38	0.92	0	0	1	1	1	2	1	0	0	1	1	0	0	0
Q8IY95	TMEM192	1.16	0.91	0	0	0	1	0	0	0	0	0	1	0	0	0	0
B4DXY1	B4DXY1	1.16	0.91	0	0	0	1	0	0	0	0	0	1	0	0	0	0
Q6L8Q7	PDE12	1.47	0.91	0	0	5	6	3	3	3	2	5	2	7	2	0	4
Q99878	HIST1H2AJ	1.45	0.91	0	0	11	6	9	15	8	5	3	0	9	6	7	5
C9J7W0	C9J7W0	1.2	0.9	0	0	0	0	1	0	0	0	0	0	0	0	1	0
Q5SW79	CEP170	1.63	0.9	0	0	40	27	47	30	37	36	0	1	0	46	39	32
Q15942	ZYX	1.63	0.9	0	0	41	33	41	33	33	29	0	1	1	45	32	47
Q9BWF3	RBM4	1.16	0.9	0	0	9	11	12	18	14	7	6	7	10	8	9	9
P50750	CDK9	1.26	0.9	0	0	3	4	3	2	5	2	2	4	3	4	1	1
C9JTR3	RTTN	1.05	0.89	0	0	3	5	3	3	4	3	4	5	4	3	3	3
A8MYX5	A8MYX5	1.07	0.89	0	0	17	15	18	23	15	16	15	14	24	20	14	11
Q99439	CNN2	1.48	0.89	0	0	15	9	18	14	15	11	1	2	2	15	15	14
Q9ULM3	YEATS2	1.31	0.89	0	0	4	7	5	8	8	4	3	1	1	4	3	5
P41223	BUD31	1.38	0.89	0	0	14	13	10	10	7	8	5	2	10	14	12	14
A4D299	TAF6	1.32	0.88	0	0	0	1	1	0	0	1	0	0	0	0	1	0
Q8IY81	FTSJ3	1.13	0.88	0	0	9	20	10	17	15	9	7	10	19	13	7	10
P10809	HSPD1	1.04	0.88	0	0	37	36	45	47	61	37	41	45	47	32	27	33
Q99447	PCYT2	1.14	0.87	0	0	0	1	0	0	0	0	0	0	0	0	1	0
Q8NCN4	RNF169	1.17	0.87	0	0	5	3	2	2	5	2	2	3	3	5	2	3
P21796	VDAC1	1.15	0.87	0	0	30	19	33	26	31	29	33	24	36	17	17	20
Q6P1N0	CC2D1A	1.14	0.87	0	0	0	1	0	0	0	0	0	0	0	0	1	0
Q9UK76	HN1	1.45	0.87	0	0	12	10	15	16	16	8	0	1	0	18	12	10
P27816	MAP4	1.85	0.87	0	0	97	20	98	58	71	58	1	4	2	73	50	69
P49642	PRIM1	1.42	0.87	0	0	10	28	6	18	10	6	12	9	19	6	3	10
P39019	RPS19	1.19	0.87	0	0	8	4	7	6	8	4	8	7	4	3	6	5
O60831	PRAF2	1.2	0.86	0	0	3	5	4	3	4	2	5	5	5	2	2	2
Q96EK6	GNPNAT1	1.3	0.86	0	0	0	1	1	0	2	0	0	0	1	0	0	0
P61313	RPL15	1.02	0.86	0	0	40	80	45	59	43	53	63	66	58	53	45	52
P49207	RPL34	1.07	0.86	0	0	25	30	30	27	25	22	35	35	30	22	24	28
P62701	RPS4X	1.01	0.85	0	0	50	64	44	56	61	54	65	52	77	42	40	47
P68371	TUBB4B	0.98	0.85	0	0	164	173	133	167	176	155	200	164	213	158	148	144
Q9UPW5	AGTPBP1	1.3	0.85	0	0	11	13	15	14	21	13	6	3	7	11	6	15
P50991	CCT4	1.2	0.85	0	0	25	24	17	11	28	24	28	21	29	13	15	6
P46776	RPL27A	0.97	0.85	0	0	23	26	15	25	26	22	25	25	22	22	20	22
Q00839	HNRNPU	0.93	0.84	0	0	56	53	53	71	61	55	66	55	80	61	53	56
P68104	EEF1A1	0.98	0.84	0	0	21	25	22	33	30	27	23	17	30	21	22	20
P11586	MTHFD1	1.12	0.84	0	0	76	92	68	94	62	75	89	99	106	54	44	45
Q9H7S9	ZNF703	1.06	0.84	0	0	9	14	14	10	13	17	10	10	13	13	9	13
O96008	TOMM40	0.97	0.84	0	0	21	13	10	21	17	15	17	17	18	15	13	15
Q9NW64	RBM22	1.32	0.83	0	0	3	5	4	1	3	5	1	1	2	4	5	3
P62913	RPL11	1.04	0.83	0	0	8	10	9	9	9	7	8	12	12	9	7	9
Q96L21	RPL10L	0.96	0.83	0	0	29	32	30	32	33	31	35	35	42	31	31	29
O60506	SYNCRIP	0.99	0.83	0	0	14	28	21	18	28	20	30	23	25	24	11	20
C9J7T6	C9J7T6	1.02	0.83	0	0	42	55	39	46	54	35	64	50	58	40	44	31
Q9H2P0	ADNP	1.11	0.82	0	0	20	39	20	38	44	21	12	16	15	32	20	26
P78318	IGBP1	1.26	0.82	0	0	4	4	4	6	8	1	0	2	2	4	3	4
Q9Y262	EIF3L	1.01	0.82	0	0	74	101	69	85	85	83	106	101	103	72	61	65
Q8TB72	PUM2	1.13	0.82	0	0	4	3	7	2	6	3	4	3	5	6	6	4
Q9NXH9	TRMT1	1.16	0.82	0	0	0	0	1	1	1	0	0	0	0	0	0	0
P62424	RPL7A	0.98	0.82	0	0	35	73	47	57	56	52	66	63	59	54	42	38
Q12874	SF3A3	1.09	0.82	0	0	7	4	8	8	11	6	8	7	6	5	3	4
Q9H2G2	SLK	1.47	0.82	0	0	36	22	49	34	41	30	2	2	3	39	45	35
Q86SW2	MTA1	1.33	0.82	0	0	7	24	14	15	15	7	5	6	4	22	15	12
Q8N3F8	MICALL1	1.28	0.81	0	0	1	1	0	0	0	1	0	0	0	2	0	0
O94776	MTA2	1.14	0.81	0	0	39	42	49	50	60	39	18	23	17	63	48	45
Q9H9L3	ISG20L2	1.14	0.81	0	0	0	0	1	1	0	0	0	0	0	1	0	0
O15372	EIF3H	1.23	0.81	0	0	3	2	3	2	2	4	1	1	1	3	3	2
Q13885	TUBB2A	0.97	0.81	0	0	16	16	14	26	19	13	20	14	21	15	15	11
P08238	HSP90AB1	0.94	0.81	0	0	81	91	92	94	124	92	120	102	123	92	80	77
Q9H2Y7	ZNF106	1.11	0.81	0	0	0	1	0	0	2	0	0	0	0	0	0	0
O75439	PMPCB	1.2	0.8	0	0	1	1	0	0	1	0	1	1	1	0	0	0
B2RD81	B2RD81	1.1	0.8	0	0	0	1	0	1	1	0	0	0	0	0	0	0
B4DJE2	B4DJE2	1.1	0.8	0	0	0	1	0	1	1	0	0	0	0	0	0	0
O95487	SEC24B	1.22	0.8	0	0	4	2	3	3	5	2	0	1	1	5	3	3
Q7KZF4	SND1	1.13	0.8	0	0	5	18	8	9	22	6	10	6	10	9	5	8
Q8NHU6	TDRD7	1.15	0.79	0	0	1	0	0	0	1	1	0	0	0	0	0	0
Q96II8	LRCH3	1.13	0.79	0	0	0	0	1	0	0	0	0	0	2	0	0	0
Q96AE4	FUBP1	1.08	0.79	0	0	26	18	26	18	23	31	19	17	22	30	20	27
B3KX11	B3KX11	1.04	0.79	0	0	47	49	39	55	74	36	55	48	72	37	25	24
P46779	RPL28	1.08	0.79	0	0	4	7	5	6	3	5	8	6	8	2	4	3
Q96AG4	LRRC59	1.29	0.79	0	0	4	3	7	3	9	5	1	3	3	3	2	5
P62805	HIST1H4A;HIST1H...	0.93	0.78	0	0	38	35	41	50	38	40	61	46	44	40	36	39
P82921	MRPS21	0.97	0.78	0	0	5	6	7	11	9	6	4	7	8	6	3	7
Q7Z2W4	ZC3HAV1	1.21	0.78	0	0	39	82	42	50	54	47	30	19	14	78	56	60
Q9P1Z0	ZBTB4	1.29	0.78	0	0	7	1	5	3	2	4	2	2	5	7	3	4
Q5T160	RARS2	1.24	0.78	0	0	0	1	1	0	0	0	0	2	0	1	0	0
Q8TB52	FBXO30	1.15	0.78	0	0	4	2	3	4	6	3	3	1	5	1	1	2
Q9BU76	C1orf35	0.94	0.78	0	0	26	23	22	30	21	25	33	29	36	27	17	25
Q16543	CDC37	1.32	0.78	0	0	7	5	8	5	8	6	0	1	1	9	10	6
P36578	RPL4	1.02	0.78	0	0	101	187	85	124	126	120	185	131	164	105	85	97
P31942	HNRNPH3	1.01	0.77	0	0	15	6	12	14	19	12	9	12	16	9	10	9
Q92616	GCN1L1	1.13	0.77	0	0	69	38	77	92	98	76	49	39	65	54	32	43
Q8N163	CCAR2	1.08	0.77	0	0	0	1	0	0	0	0	0	0	0	2	0	0
Q8IXW5	RPAP2	1.14	0.77	0	0	1	0	0	0	0	0	0	0	0	1	0	1
P55265	ADAR	0.9	0.77	0	0	38	60	36	59	73	44	52	33	48	61	52	45
Q92945	KHSRP	0.92	0.77	0	0	63	45	68	65	92	73	58	55	71	78	65	65
Q13442	PDAP1	1.23	0.77	0	0	3	5	3	4	7	3	0	0	0	6	3	4
P24941	CDK2	1.14	0.77	0	0	1	0	0	0	0	0	0	0	0	1	0	1
Q8IWI9	MGA	1.33	0.76	0	0	8	8	10	7	9	8	1	0	0	17	9	9
P14174	MIF	0.99	0.76	0	0	5	8	10	6	8	7	12	9	7	6	8	9
Q9UQN3	CHMP2B	1.44	0.76	0	0	5	5	8	3	5	5	0	0	0	8	8	7
P52597	HNRNPF	1.09	0.76	0	0	37	13	35	33	45	34	21	16	25	38	24	26
Q92841	DDX17	0.99	0.76	0	0	46	67	42	61	69	40	72	70	71	51	34	33
P24534	EEF1B2	1.2	0.76	0	0	5	8	6	6	8	8	1	0	1	11	6	7
Q01081	U2AF1	1.09	0.76	0	0	5	17	4	6	11	8	7	7	11	8	9	3
Q07157	TJP1	1.62	0.76	0	0	11	4	13	4	7	8	0	0	1	14	6	13
P55196	MLLT4	1.44	0.76	0	0	35	10	30	22	28	25	4	2	3	33	25	28
P06899	HIST1H2BJ	0.96	0.76	0	0	15	15	22	13	22	17	20	26	24	15	17	18
Q9UGP4	LIMD1	1.56	0.75	0	0	19	10	17	9	8	14	0	0	0	25	17	17
P42167	TMPO	1.2	0.75	0	0	43	23	48	44	48	33	12	19	11	49	48	43
A8K0H3	A8K0H3	0.99	0.75	0	0	6	5	4	6	4	3	5	9	5	6	5	5
Q9NZI8	IGF2BP1	0.88	0.75	0	0	30	58	29	50	49	40	61	40	57	46	31	40
Q9P0U4	CXXC1	1.24	0.75	0	0	1	1	0	0	0	2	0	0	0	0	0	1
P0C0S5	H2AFZ	1.02	0.74	0	0	7	8	8	11	5	11	11	10	11	5	4	4
Q7Z726	Q7Z726	0.95	0.74	0	0	17	22	21	28	36	22	20	26	31	20	13	9
P46013	MKI67	0.93	0.74	0	0	96	332	145	245	243	155	230	173	182	266	163	219
Q96BR5	SELRC1	1.18	0.74	0	0	8	4	6	4	7	5	9	8	9	5	1	2
A8K7X6	PCBP2	1.02	0.74	0	0	25	23	30	26	31	25	20	19	19	37	39	25
Q14498	RBM39	1.09	0.74	0	0	8	3	10	9	13	8	2	4	5	9	6	8
O75323	GBAS	1.1	0.74	0	0	0	0	1	0	0	0	0	2	0	0	0	0
B4DY32	B4DY32	0.9	0.74	0	0	27	44	23	37	62	32	27	27	38	39	28	39
P05141	SLC25A5	0.88	0.74	0	0	37	55	39	54	60	49	60	62	63	45	39	37
O75376	NCOR1	1.23	0.74	0	0	5	8	9	10	12	8	0	1	0	5	10	8
Q99567	NUP88	1.06	0.74	0	0	0	1	0	0	0	1	0	0	0	1	0	0
Q8WX92	NELFB	1.13	0.74	0	0	1	1	1	3	2	1	1	0	0	0	1	0
Q13263	TRIM28	1.13	0.74	0	0	34	12	28	26	40	30	12	11	15	36	25	23
P62826	RAN	0.91	0.73	0	0	15	27	9	17	22	23	16	19	19	23	17	16
Q16186	ADRM1	0.83	0.73	0	0	0	1	1	1	1	1	1	1	1	1	1	1
O14929	HAT1	1.18	0.73	0	0	15	8	16	14	23	14	4	3	7	11	16	15
Q14241	TCEB3	1.55	0.73	0	0	5	4	7	2	3	2	0	0	0	13	6	4
Q86UD4	ZNF329	1.06	0.73	0	0	0	1	0	1	0	0	0	0	0	0	1	0
P27348	YWHAQ	1.13	0.73	0	0	5	5	9	5	14	8	5	3	4	6	6	3
B4DMQ9	YLPM1	1.4	0.73	0	0	9	6	7	5	7	9	0	0	0	12	5	10
Q9NRW7	VPS45	1.06	0.73	0	0	0	1	0	0	0	1	0	0	1	0	0	0
Q6P2Q9	PRPF8	1.13	0.73	0	0	91	349	90	168	185	102	231	170	219	133	91	113
Q8IXZ2	ZC3H3	1.06	0.73	0	0	0	1	0	0	0	0	1	1	0	0	0	0
Q9H488	POFUT1	1.22	0.73	0	0	1	1	0	2	0	0	1	0	1	0	0	0
Q9UPQ9	TNRC6B	1.32	0.72	0	0	7	6	10	3	5	9	1	2	1	10	10	10
C9JYP3	C9JYP3	1.24	0.72	0	0	6	7	7	6	6	9	1	1	1	11	5	9
Q06265	EXOSC9	1.09	0.72	0	0	0	0	1	0	0	0	0	0	0	0	0	2
Q99615	DNAJC7	0.89	0.72	0	0	31	32	35	41	35	47	32	41	38	40	37	37
Q9Y5X3	SNX5	1.23	0.72	0	0	15	6	15	9	12	9	5	6	6	16	16	14
P25398	RPS12	0.95	0.72	0	0	31	23	29	26	41	36	40	39	42	27	18	18
Q9UNE7	STUB1	0.95	0.71	0	0	2	4	2	5	3	4	4	2	4	2	0	3
Q99661	KIF2C	1.05	0.71	0	0	0	1	0	0	0	0	0	2	0	0	0	0
Q9BQE3	TUBA1C	0.88	0.71	0	0	7	9	6	12	13	9	7	9	14	6	5	7
O95816	BAG2	1.08	0.71	0	0	0	0	1	0	0	0	0	0	0	0	1	1
Q9NP79	VTA1	1.06	0.71	0	0	4	2	6	7	4	4	4	2	8	4	1	4
P09651	HNRNPA1	1.01	0.71	0	0	21	19	26	28	36	26	12	8	14	28	31	26
Q86UY6	NAA40	1.04	0.71	0	0	2	5	2	3	2	3	7	1	2	3	2	3
Q9UDY4	DNAJB4	1.08	0.71	0	0	0	0	1	0	0	1	0	0	0	0	1	0
Q13148	TARDBP	0.94	0.71	0	0	7	9	5	11	14	10	2	4	10	10	6	6
Q9NYF8	BCLAF1	1.31	0.7	0	0	27	15	21	18	21	25	0	0	2	34	27	25
C9JIQ8	C9JIQ8	1.18	0.7	0	0	4	8	6	8	10	6	1	0	2	6	10	3
Q9H444	CHMP4B	1.19	0.7	0	0	11	10	12	10	18	12	1	0	0	18	16	12
Q9NRN7	AASDHPPT	0.93	0.7	0	0	9	7	8	9	10	13	9	6	8	9	9	10
P31689	DNAJA1	1.05	0.7	0	0	1	0	1	0	0	1	0	1	2	1	0	1
Q01780	EXOSC10	0.8	0.7	0	0	32	60	38	66	58	51	67	50	73	52	44	50
Q8N6H7	ARFGAP2	1.24	0.7	0	0	6	4	6	11	11	4	0	0	1	8	3	5
B4E2D3	NUP50	1.18	0.69	0	0	21	11	20	21	30	18	1	2	0	27	19	26
P61081	UBE2M	1.19	0.69	0	0	19	16	20	18	20	21	0	4	2	27	25	26
P62241	RPS8	0.82	0.69	0	0	51	73	40	70	69	54	92	70	81	70	63	57
Q08211	DHX9	0.8	0.69	0	0	89	171	88	164	158	137	170	141	200	138	119	121
Q9NQS1	AVEN	0.99	0.69	0	0	1	0	1	1	1	1	0	0	0	2	1	1
Q8NF37	LPCAT1	0.87	0.69	0	0	1	2	1	3	3	1	2	2	2	1	1	1
Q7L804	RAB11FIP2	1.07	0.69	0	0	0	0	1	0	0	0	0	0	0	0	2	0
P18124	RPL7	0.9	0.68	0	0	31	69	34	57	49	40	72	58	67	39	35	43
P11940	PABPC1	0.81	0.68	0	0	6	10	7	10	14	8	8	8	13	14	9	8
P46087	NOP2	0.89	0.68	0	0	5	14	10	19	12	5	13	13	13	10	8	10
B4DFA2	NSF	1.32	0.68	0	0	53	30	58	41	50	42	8	3	1	73	63	59
Q16629	SRSF7	1.02	0.68	0	0	0	1	0	2	1	0	0	0	0	0	0	0
Q3ZCQ8	TIMM50	1.07	0.68	0	0	1	2	1	1	1	1	1	4	2	1	0	0
P50914	RPL14	0.82	0.68	0	0	20	25	16	24	27	21	33	31	31	25	22	23
Q7Z4H7	HAUS6	1.42	0.67	0	0	14	5	18	8	18	9	2	2	1	24	14	7
P61978	HNRNPK	0.8	0.67	0	0	49	51	44	60	68	57	61	46	70	78	66	66
Q9UBQ5	EIF3K	0.98	0.67	0	0	1	0	2	1	3	1	1	1	2	1	1	0
P35579	MYH9	0.91	0.67	0	0	32	23	39	54	73	33	16	15	40	46	33	36
O00487	PSMD14	0.83	0.67	0	0	4	6	4	7	5	7	7	7	6	4	6	5
P49815	TSC2	1.02	0.67	0	0	0	1	1	1	1	0	1	2	1	0	0	0
P61247	RPS3A	0.82	0.67	0	0	27	27	24	33	35	28	35	50	36	29	27	31
P38432	COIL	0.76	0.67	0	0	7	16	9	18	16	13	17	12	18	16	10	14
P60842	EIF4A1	0.84	0.67	0	0	40	60	39	57	70	67	68	67	71	45	38	38
P49959	MRE11A	1.32	0.66	0	0	32	17	26	16	27	22	1	3	1	44	35	30
P35658	NUP214	1.3	0.66	0	0	29	18	36	29	33	24	0	0	0	59	38	24
C9JZD2	C9JZD2	1.04	0.66	0	0	0	0	1	1	1	1	0	0	0	0	0	0
Q96JM3	CHAMP1	1.08	0.66	0	0	8	9	18	14	20	12	3	1	3	18	14	18
OTTHUM	OTTHUM	0.74	0.66	0	0	62	83	80	125	143	97	98	94	102	128	77	110
Q86WV7	Q86WV7	1.32	0.66	0	0	3	7	4	4	4	1	0	0	0	8	4	9
Q86V85	GPR180	1.01	0.66	0	0	0	1	0	2	0	0	0	0	1	0	0	0
Q75MJ1	ABCF2	0.94	0.66	0	0	5	14	13	17	13	8	11	3	10	16	11	17
Q9BVP2	GNL3	0.76	0.66	0	0	34	43	26	57	47	49	44	41	59	52	43	38
Q9UGR2	ZC3H7B	0.93	0.66	0	0	6	9	6	15	13	6	12	5	7	9	5	3
Q70CQ2	USP34	1.09	0.66	0	0	3	4	1	6	5	2	4	3	3	1	0	0
P39023	RPL3	0.8	0.65	0	0	23	73	27	56	51	49	56	58	60	49	39	46
Q05639	EEF1A2	0.84	0.65	0	0	33	34	35	39	47	44	36	34	36	47	51	47
Q13347	EIF3I	1.03	0.65	0	0	0	0	1	0	1	0	0	0	1	0	0	1
P62277	RPS13	0.94	0.65	0	0	12	8	11	12	20	9	17	17	17	9	3	7
O14497	ARID1A	1.03	0.65	0	0	0	0	1	0	0	0	0	1	0	2	0	0
Q15005	SPCS2	0.92	0.65	0	0	1	0	1	1	1	2	1	0	0	1	1	1
Q9H2U1	DHX36	0.99	0.65	0	0	18	64	17	35	36	31	49	28	55	23	16	30
Q96DT6	ATG4C	1.05	0.65	0	0	1	0	0	1	0	0	0	0	0	1	1	0
Q9H8S9	MOB1A	0.95	0.65	0	0	2	1	2	2	2	1	2	4	3	2	2	0
P41240	CSK	0.86	0.65	0	0	2	2	4	6	5	4	2	1	3	4	3	4
Q96N66	MBOAT7	0.81	0.64	0	0	11	17	9	17	17	10	25	14	22	18	10	14
Q9P1Y5	CAMSAP3	0.86	0.64	0	0	2	3	2	6	3	2	3	2	2	3	4	2
P62266	RPS23	0.77	0.64	0	0	14	24	15	25	22	20	28	30	27	24	21	20
Q9H1E3	NUCKS1	1.04	0.64	0	0	1	0	0	0	1	0	0	0	0	0	0	2
Q13573	SNW1	1.33	0.64	0	0	21	12	31	16	17	23	0	1	0	33	30	29
O43390	HNRNPR	0.82	0.64	0	0	8	16	7	15	17	15	13	11	12	15	5	17
Q9BZL1	UBL5	0.92	0.64	0	0	3	1	2	2	2	3	2	4	3	1	2	3
Q9BY89	KIAA1671	1.05	0.64	0	0	3	24	5	15	12	7	13	8	7	14	6	8
P62917	RPL8	0.81	0.64	0	0	25	44	25	41	41	42	47	51	52	33	27	27
Q15020	SART3	1.08	0.63	0	0	26	17	24	27	35	33	2	2	3	39	24	35
XP_001	XP_001	0.91	0.63	0	0	24	22	29	42	45	12	23	51	25	37	19	18
Q8N5P1	ZC3H8	0.97	0.63	0	0	1	3	1	3	6	1	1	1	1	2	1	1
B7WNN8	B7WNN8	0.98	0.62	0	0	0	1	0	2	0	0	0	0	0	0	1	0
Q96I24	FUBP3	0.76	0.62	0	0	11	17	13	29	30	19	16	14	24	22	12	11
Q9H0A0	NAT10	0.81	0.62	0	0	26	60	22	50	56	34	61	57	49	35	34	33
Q02543	RPL18A	0.75	0.62	0	0	33	45	23	50	58	39	58	50	60	40	40	34
Q92771	Q92771	0.91	0.62	0	0	0	1	0	1	0	0	1	1	1	0	0	0
B5MCX3	2021-09-02	0.96	0.62	0	0	1	0	0	0	1	1	0	0	0	1	1	0
P84098	RPL19	0.9	0.62	0	0	23	38	19	34	33	21	48	38	47	26	16	19
P07355	ANXA2	1.12	0.62	0	0	23	13	25	21	24	26	3	3	2	33	28	33
Q99729	HNRNPAB	0.76	0.62	0	0	7	6	8	11	13	10	11	5	11	9	10	12
Q96GA3	LTV1	1.44	0.62	0	0	7	2	12	4	5	4	1	1	0	13	6	11
Q9NZN8	CNOT2	1.04	0.62	0	0	0	1	1	2	1	1	0	0	0	2	0	0
Q9Y490	TLN1	0.93	0.62	0	0	58	25	60	82	94	57	25	21	30	88	58	61
P22626	HNRNPA2B1	0.87	0.62	0	0	39	36	41	52	58	52	29	26	27	63	67	50
O15270	SPTLC2	0.92	0.62	0	0	4	2	3	5	1	2	5	6	6	3	2	3
C9J9R8	C9J9R8	1.03	0.62	0	0	5	3	4	6	5	2	7	9	6	3	1	0
Q9NZJ9	NUDT4	1.01	0.61	0	0	1	0	0	0	0	1	0	0	0	0	0	2
Q6P3W7	SCYL2	0.89	0.61	0	0	2	4	4	8	6	4	3	0	2	5	3	6
Q96PK6	RBM14-RBM4;RBM1...	0.73	0.61	0	0	14	11	14	20	21	14	23	20	20	19	19	20
Q9NRW1	RAB6B	0.97	0.61	0	0	1	3	1	4	0	1	3	3	3	1	1	0
B4DTY1	YAP1	1.04	0.61	0	0	1	0	1	0	0	1	0	0	0	3	1	1
P62249	RPS16	0.75	0.61	0	0	29	32	25	42	43	38	53	46	51	36	29	30
P09874	PARP1	0.75	0.61	0	0	94	127	102	181	214	151	106	73	134	189	158	163
Q5BKZ1	ZNF326	0.75	0.61	0	0	10	10	10	15	14	17	18	13	16	11	14	11
O00151	PDLIM1	1.18	0.61	0	0	33	30	40	20	37	38	3	6	1	61	47	56
Q13620	CUL4B	0.99	0.61	0	0	7	6	8	10	13	11	2	2	1	13	5	12
P30307	CDC25C	0.88	0.61	0	0	0	0	1	1	1	1	0	0	0	1	1	0
Q9P031	CCDC59	0.97	0.61	0	0	0	1	0	1	0	0	0	1	0	0	0	1
P62753	RPS6	0.82	0.61	0	0	16	38	28	35	28	33	52	44	37	34	20	27
B7Z6B3	B7Z6B3	0.84	0.61	0	0	1	0	0	1	1	1	0	1	0	1	0	1
P56192	MARS	0.78	0.61	0	0	21	38	20	48	50	27	50	37	48	31	15	20
P49755	TMED10	1.1	0.61	0	0	1	1	0	0	0	0	1	1	3	0	0	0
B4DDU2	B4DDU2	0.8	0.61	0	0	10	10	8	14	20	14	19	9	15	12	8	6
P61289	PSME3	1.09	0.61	0	0	10	3	12	8	11	11	2	3	3	15	11	11
C9JUT5	HERC1	0.96	0.6	0	0	0	1	0	0	0	0	1	2	0	0	0	0
Q8TCU4	ALMS1	1.02	0.6	0	0	2	2	2	2	4	2	1	0	0	6	3	1
Q02040	AKAP17A	0.97	0.6	0	0	0	1	0	0	0	0	0	2	1	0	0	0
Q96HC4	PDLIM5	1.31	0.6	0	0	17	8	26	9	15	17	0	3	0	29	23	25
Q6P1L5	FAM117B	1.01	0.6	0	0	2	1	2	2	2	2	0	0	0	4	2	4
Q13111	CHAF1A	1.13	0.6	0	0	4	14	2	3	10	1	7	12	8	7	1	4
Q8IWX8	CHERP	0.98	0.6	0	0	9	8	13	15	17	17	3	3	1	14	17	11
P85037	FOXK1	0.93	0.6	0	0	1	0	1	1	1	2	0	0	0	2	1	1
Q5JRI1	SRSF10	0.88	0.6	0	0	1	0	0	1	0	1	0	1	0	1	1	0
P62857	RPS28	0.99	0.6	0	0	2	3	3	2	2	4	3	1	9	3	1	1
P06493	CDK1	1.15	0.6	0	0	3	0	6	4	4	4	1	2	1	6	2	2
P12956	XRCC6	0.96	0.6	0	0	5	27	4	17	18	7	12	7	18	16	9	9
P55010	EIF5	1.08	0.6	0	0	19	9	15	21	19	22	1	0	1	23	22	20
P61221	ABCE1	0.98	0.6	0	0	5	20	3	11	14	5	11	13	14	9	7	2
B4DHY4	B4DHY4	0.83	0.6	0	0	2	2	3	2	3	3	4	6	4	4	1	2
Q9Y5B9	SUPT16H	0.99	0.6	0	0	0	0	1	1	2	0	0	0	0	1	0	0
P25705	ATP5A1	0.81	0.6	0	0	6	13	12	20	15	15	14	7	22	8	13	8
Q9Y483	MTF2	0.85	0.6	0	0	0	1	0	1	1	1	0	1	1	0	0	0
P35269	GTF2F1	1.08	0.6	0	0	2	2	2	1	4	6	0	0	0	3	1	2
Q8TEQ6	GEMIN5	0.81	0.6	0	0	18	11	20	29	33	30	9	23	16	27	14	20
P60981	DSTN	0.83	0.6	0	0	3	3	4	5	7	3	4	3	9	6	2	3
Q9UJU6	DBNL	1.11	0.59	0	0	13	5	11	8	17	15	0	0	0	16	14	14
O00264	PGRMC1	1	0.59	0	0	1	0	0	0	1	0	0	0	1	2	0	0
Q8IX01	SUGP2	0.88	0.59	0	0	15	12	10	18	21	20	10	8	2	23	13	21
Q9NXV6	CDKN2AIP	0.99	0.59	0	0	2	2	2	2	2	2	0	1	0	5	2	5
Q14847	LASP1	0.92	0.59	0	0	0	0	1	1	0	1	0	0	0	0	1	1
P30837	ALDH1B1	0.8	0.59	0	0	8	7	8	14	14	13	9	14	14	7	4	7
Q8WXX0	DNAH7	0.84	0.59	0	0	0	1	0	1	1	1	0	0	0	1	1	0
Q9HB71	CACYBP	1.13	0.59	0	0	10	6	12	12	15	6	0	0	0	19	13	15
P60468	SEC61B	0.91	0.59	0	0	2	2	2	1	1	3	4	4	5	2	0	2
P61353	RPL27	0.74	0.59	0	0	8	17	6	18	21	16	17	14	19	13	7	9
A8MTG3	ZNF207	1.11	0.59	0	0	5	3	7	6	7	8	0	0	0	11	7	4
Q32NC0	C18orf21	0.8	0.59	0	0	2	4	5	6	4	3	4	4	5	7	6	6
B4DEG8	TARS	0.89	0.59	0	0	0	1	0	1	0	0	0	0	0	1	1	1
Q13404	UBE2V1	0.95	0.59	0	0	0	1	0	0	1	0	0	0	0	0	2	0
C9J4Z3	RPL37A	0.84	0.59	0	0	5	5	6	10	11	4	8	12	9	7	2	2
P51617	IRAK1	0.85	0.58	0	0	7	21	8	17	15	18	20	11	22	14	5	10
O00429	DNM1L	0.82	0.58	0	0	12	7	14	14	23	16	12	11	9	26	12	13
Q9ULX6	AKAP8L	0.91	0.58	0	0	14	5	11	12	21	16	9	17	14	11	7	6
O00231	PSMD11	0.97	0.58	0	0	2	2	2	6	3	3	2	0	2	1	0	4
Q14683	SMC1A	0.98	0.58	0	0	0	0	1	1	2	0	0	1	0	0	0	0
Q9HCK8	CHD8	0.87	0.58	0	0	2	3	3	7	7	3	5	4	1	2	1	2
B4DY08	HNRNPC	0.74	0.58	0	0	4	7	7	10	11	7	9	10	15	8	6	5
Q92783	STAM	0.99	0.58	0	0	3	4	6	8	8	4	0	0	0	9	8	5
Q15008	PSMD6	0.69	0.58	0	0	12	16	12	18	22	21	23	10	28	26	18	22
B0QYK1	EWSR1	1.03	0.58	0	0	1	0	1	1	1	0	0	0	0	4	0	1
C9J1W7	C9J1W7	0.96	0.58	0	0	5	6	3	5	7	4	2	1	2	10	6	9
Q9UBV8	PEF1	0.99	0.58	0	0	1	0	0	0	2	0	1	1	0	0	0	0
Q8NCF7	Q8NCF7	0.77	0.58	0	0	21	35	22	36	36	29	48	45	47	27	23	29
Q9UBM7	DHCR7	0.68	0.57	0	0	17	20	16	39	27	22	36	30	33	20	22	24
Q8WU90	ZC3H15	1	0.57	0	0	4	0	4	3	3	2	1	3	3	4	5	3
IPI:IPI00909083	IPI:IPI00909083	0.84	0.57	0	0	1	1	2	3	3	4	0	0	1	2	2	2
Q9BVK6	TMED9	0.82	0.57	0	0	0	2	2	2	2	2	3	1	3	2	1	1
Q9BUI4	POLR3C	1.03	0.57	0	0	2	1	1	1	3	0	0	0	0	5	2	2
P56589	PEX3	0.94	0.57	0	0	0	1	0	2	1	0	1	0	0	0	0	0
P62244	RPS15A	0.75	0.57	0	0	9	21	9	20	14	13	24	19	27	16	12	18
Q92890	UFD1L	0.9	0.57	0	0	1	0	1	2	2	0	0	0	0	2	1	2
O15381	NVL	0.7	0.57	0	0	9	17	15	28	28	22	17	15	24	19	13	24
O75521	ECI2	1	0.57	0	0	1	4	1	2	6	1	0	2	1	5	0	2
Q9NT62	ATG3	0.74	0.57	0	0	3	4	6	12	10	2	6	6	6	7	6	6
P26373	RPL13	0.8	0.57	0	0	13	33	13	22	15	26	36	33	32	22	17	20
Q05D32	CTDSPL2	0.73	0.57	0	0	0	1	0	1	1	1	1	1	1	0	1	0
P06748	NPM1	1.1	0.57	0	0	3	5	21	14	8	9	6	5	7	9	9	16
P08107	HSPA1A;HSPA1B	0.81	0.57	0	0	39	36	44	59	73	59	29	21	34	67	64	66
B4DJ39	B4DJ39	1.04	0.57	0	0	5	2	2	5	4	4	0	0	0	10	3	3
Q14166	TTLL12	0.74	0.57	0	0	22	30	20	45	52	25	44	46	44	27	17	19
Q00610	CLTC	0.71	0.56	0	0	80	157	67	179	168	135	179	158	200	122	87	102
Q16513	PKN2	0.82	0.56	0	0	5	4	6	16	10	6	7	6	2	4	4	8
IPI:IPI00924991	IPI:IPI00924991	0.93	0.56	0	0	0	1	0	2	0	0	1	0	1	0	0	0
Q92610	ZNF592	0.81	0.56	0	0	1	2	2	2	5	2	2	1	2	3	1	4
Q96IK1	BOD1	0.96	0.56	0	0	0	0	1	0	1	0	0	0	0	2	0	1
Q14671	PUM1	0.93	0.56	0	0	8	3	17	18	20	7	8	8	7	16	8	12
Q96F86	EDC3	0.93	0.56	0	0	10	13	19	17	13	24	7	4	6	26	21	22
P38919	EIF4A3	0.75	0.56	0	0	20	24	20	37	33	31	40	44	38	18	15	21
A0PJ61	A0PJ61	0.81	0.56	0	0	3	15	8	17	6	9	13	15	13	9	5	11
B4DF70	B4DF70	0.92	0.56	0	0	6	4	4	6	7	7	0	1	2	9	7	10
P0C7T9	P0C7T9	0.8	0.56	0	0	1	0	2	2	3	2	0	1	1	2	2	2
Q6ZRI6	C15orf39	0.93	0.56	0	0	2	5	2	7	2	2	2	6	2	6	0	4
P63167	DYNLL1	0.97	0.56	0	0	2	1	3	0	1	2	3	5	5	1	1	2
A6NJA2	USP14	0.75	0.55	0	0	6	7	9	13	17	7	18	9	14	9	6	7
Q9BW83	IFT27	0.98	0.55	0	0	6	5	9	8	11	10	1	1	0	15	7	13
Q8WVD3	RNF138	0.9	0.55	0	0	3	3	1	4	6	4	4	5	3	1	0	0
B4E241	SRSF3	0.8	0.55	0	0	4	3	3	8	8	3	4	6	9	3	2	2
Q9UII5	ZNF107	0.86	0.55	0	0	0	1	0	2	0	1	0	0	1	1	0	0
Q15233	NONO	0.92	0.55	0	0	45	31	51	72	63	59	13	6	13	76	63	80
P00403	MT-CO2	0.71	0.55	0	0	1	3	1	3	3	1	4	4	3	3	2	2
Q9P035	PTPLAD1	0.83	0.55	0	0	7	23	8	17	17	10	26	16	25	15	8	9
P36542	ATP5C1	0.85	0.55	0	0	0	1	0	2	0	0	1	1	1	0	0	0
Q9NR30	DDX21	0.72	0.55	0	0	6	18	11	29	25	14	20	13	16	16	6	17
P38646	HSPA9	1.1	0.55	0	0	3	1	3	3	9	0	1	2	6	2	0	0
Q12824	SMARCB1	0.92	0.55	0	0	0	1	0	1	2	0	0	0	0	0	1	0
Q96T58	SPEN	0.93	0.55	0	0	1	1	3	5	1	3	0	0	0	4	2	3
Q9BY42	RTFDC1	0.92	0.55	0	0	0	1	0	0	1	0	0	0	0	2	0	1
Q53GB9	Q53GB9	0.75	0.54	0	0	9	15	5	19	17	16	21	9	17	9	9	8
Q9Y2Z0	SUGT1	1.02	0.54	0	0	17	9	22	19	28	16	3	2	3	23	30	27
Q5BKT4	ALG10	1.1	0.54	0	0	2	5	1	0	8	2	4	0	6	2	0	1
Q14135	VGLL4	0.94	0.54	0	0	0	0	1	0	0	2	0	0	0	2	0	0
P31948	STIP1	0.74	0.54	0	0	11	10	10	17	29	13	8	7	15	24	12	16
Q13765	NACA	1.03	0.54	0	0	4	1	5	4	8	5	0	0	0	4	4	7
Q9UI36	DACH1	1.13	0.54	0	0	8	2	7	5	8	6	0	0	0	17	7	7
Q6B0I6	KDM4D	0.84	0.54	0	0	0	1	0	2	0	0	1	0	1	0	1	0
P34932	HSPA4	1.12	0.54	0	0	2	3	6	9	14	1	0	1	4	2	2	1
Q12948	FOXC1	0.84	0.54	0	0	4	3	3	6	3	6	2	3	3	4	3	9
Q92766	RREB1	0.79	0.54	0	0	1	3	1	4	3	2	2	1	1	5	1	3
Q8N9T8	KRI1	0.78	0.54	0	0	5	7	3	10	10	7	9	12	7	3	2	4
Q9UK61	FAM208A	0.96	0.54	0	0	2	1	4	2	5	2	1	1	1	8	3	2
Q8NI27	THOC2	0.69	0.54	0	0	19	21	19	47	48	31	23	16	26	31	26	34
P63000	RAC1	0.96	0.54	0	0	1	2	2	0	6	0	2	4	3	3	0	0
P52948	NUP98	0.62	0.54	0	0	17	20	17	35	41	30	26	28	41	39	24	23
Q9BW27	NUP85	0.79	0.54	0	0	1	2	2	5	3	4	1	3	3	3	0	1
Q9UKN8	GTF3C4	0.69	0.54	0	0	6	14	7	20	14	13	18	13	19	12	5	12
Q14103	HNRNPD	0.6	0.53	0	0	12	19	16	27	30	32	29	22	31	29	23	26
B5MCF9	PES1	0.66	0.53	0	0	17	34	16	38	40	30	52	38	40	31	23	27
Q9P0L2	MARK1	1.01	0.53	0	0	1	1	0	2	0	0	2	0	0	0	2	0
P48047	ATP5O	0.77	0.53	0	0	2	4	4	5	6	4	6	7	9	6	1	1
Q8IVW6	ARID3B	0.95	0.53	0	0	1	1	2	2	1	1	0	0	0	2	5	2
Q96C01	FAM136A	0.8	0.53	0	0	5	1	4	5	7	3	6	8	6	6	0	5
O15355	PPM1G	0.8	0.53	0	0	1	2	1	3	5	1	2	1	1	4	1	1
Q15031	LARS2	0.8	0.53	0	0	10	46	13	33	26	25	47	28	39	23	15	23
Q14677	CLINT1	1.19	0.53	0	0	12	5	15	10	6	11	0	0	0	18	17	21
Q9P2R7	SUCLA2	0.8	0.53	0	0	0	1	0	1	1	0	1	1	2	0	0	0
Q9H089	LSG1	0.65	0.53	0	0	4	9	3	12	9	8	9	8	8	8	7	11
IPI:IPI00925034	IPI:IPI00925034	0.85	0.53	0	0	0	1	0	0	1	0	1	1	2	0	0	0
Q5JWF2	GNAS	0.78	0.53	0	0	2	6	2	4	7	4	6	7	7	2	2	3
Q9H0L4	CSTF2T	0.94	0.53	0	0	1	0	0	0	0	0	0	0	0	2	2	0
O00178	GTPBP1	0.85	0.53	0	0	0	1	0	0	1	0	2	0	1	0	0	1
Q9UNM6	PSMD13	0.87	0.53	0	0	1	0	1	1	0	1	0	1	2	1	0	3
P14866	HNRNPL	0.63	0.53	0	0	17	24	12	35	38	19	26	26	32	30	34	28
B2RDM2	TXNDC5	1.18	0.53	0	0	3	4	1	2	8	0	0	2	9	1	0	0
P61011	SRP54	1.05	0.53	0	0	8	5	12	8	10	13	0	0	0	17	16	11
O00400	SLC33A1	0.66	0.53	0	0	0	1	0	1	2	0	1	1	1	1	1	1
Q9BY77	POLDIP3	0.94	0.53	0	0	6	4	12	7	7	9	6	4	2	13	12	14
Q96PV6	LENG8	0.92	0.53	0	0	1	1	1	4	2	0	3	0	0	1	0	2
Q9Y6C9	MTCH2	0.94	0.53	0	0	11	4	8	10	17	17	7	10	14	7	0	3
P53396	ACLY	0.7	0.53	0	0	45	104	49	106	111	80	140	97	134	84	62	71
P53621	COPA	0.97	0.53	0	0	19	90	24	56	51	33	69	67	73	30	11	25
Q9HCS7	XAB2	0.91	0.53	0	0	3	2	7	6	13	1	4	3	6	9	4	1
Q9H3P2	NELFA	1.12	0.52	0	0	2	2	9	7	6	3	0	0	0	5	9	6
P48444	ARCN1	1.1	0.52	0	0	9	4	8	7	7	5	0	1	0	18	11	12
Q6P1R4	DUS1L	0.75	0.52	0	0	0	1	0	1	1	1	0	0	1	2	0	1
Q8IZH2	XRN1	0.79	0.52	0	0	9	18	11	20	33	16	8	3	7	30	18	19
B4DJP7	SNRPD3	0.8	0.52	0	0	4	2	4	7	6	5	2	1	3	7	8	4
O75683	SURF6	0.95	0.52	0	0	1	4	3	1	1	2	1	1	3	6	4	6
Q8WUM4	PDCD6IP	0.71	0.52	0	0	22	18	19	42	46	29	39	42	42	18	8	16
Q9Y696	CLIC4	0.87	0.52	0	0	3	2	2	1	3	2	2	1	2	3	5	7
Q8IYX0	ZNF679	0.83	0.52	0	0	0	1	0	0	0	1	0	0	1	2	0	1
P31930	UQCRC1	0.8	0.52	0	0	9	21	11	18	20	15	19	25	38	11	8	9
Q969R5	L3MBTL2	0.93	0.52	0	0	1	0	0	0	0	0	0	0	0	1	1	2
O00743	PPP6C	1.12	0.52	0	0	3	12	2	4	5	4	11	9	9	3	0	0
P62750	RPL23A	0.68	0.52	0	0	1	2	3	6	2	4	3	4	5	3	3	2
Q9H5V9	CXorf56	1.08	0.52	0	0	11	6	18	14	12	14	0	0	0	18	22	21
Q8TBK5	Q8TBK5	0.64	0.52	0	0	24	57	29	67	66	51	77	70	66	49	42	44
Q8WWH5	TRUB1	0.78	0.52	0	0	1	0	1	1	1	2	0	1	1	2	2	1
Q9Y3Z3	SAMHD1	0.71	0.52	0	0	1	5	3	4	4	3	3	5	5	6	5	6
O96013	PAK4	0.73	0.52	0	0	1	1	2	2	2	3	1	2	2	2	3	3
Q9NR12	PDLIM7	0.96	0.52	0	0	4	3	5	4	5	8	1	0	0	6	7	8
P40429	RPL13A	0.82	0.51	0	0	5	20	7	19	10	8	18	22	18	7	9	8
Q9H8H0	NOL11	0.86	0.51	0	0	13	6	16	20	19	17	4	5	6	24	22	18
Q9Y6R0	NUMBL	0.91	0.51	0	0	0	0	1	0	0	2	0	0	0	1	1	0
O14681	EI24	0.69	0.51	0	0	2	4	3	6	4	3	8	7	6	4	3	4
Q5T3I0	GPATCH4	1.02	0.51	0	0	4	1	5	3	3	6	0	0	0	7	6	6
Q14012	CAMK1	0.86	0.51	0	0	0	0	1	1	3	0	0	0	0	1	0	1
Q9BV86	NTMT1	0.75	0.51	0	0	2	3	3	6	5	2	8	3	6	3	0	5
Q5SNT2	TMEM201	0.74	0.51	0	0	3	2	3	6	7	2	4	8	5	5	1	2
Q8N8S7	ENAH	0.86	0.51	0	0	0	0	1	1	0	0	0	0	0	1	1	2
Q14739	LBR	0.7	0.51	0	0	19	35	22	43	36	25	51	49	55	34	23	29
Q13428	TCOF1	1.2	0.51	0	0	9	2	18	8	17	10	0	0	0	14	15	14
Q15464	SHB	0.86	0.51	0	0	0	0	1	1	1	0	0	1	0	0	2	0
Q9H1B7	IRF2BPL	0.72	0.51	0	0	0	1	0	0	0	1	1	0	2	1	1	1
Q6P1J9	CDC73	0.97	0.51	0	0	16	13	24	26	23	22	2	0	0	40	30	31
Q9HC36	RNMTL1	0.87	0.51	0	0	1	2	0	3	1	0	0	3	2	2	1	0
Q9Y3U8	RPL36	0.73	0.51	0	0	2	7	4	6	7	6	9	9	9	5	3	4
Q6UB35	MTHFD1L	0.81	0.51	0	0	15	40	15	34	20	24	47	39	46	24	9	23
P06737	PYGL	0.59	0.51	0	0	14	18	15	34	40	26	28	22	30	36	28	19
Q1ED39	KNOP1	0.86	0.51	0	0	1	0	1	2	2	1	0	0	0	3	0	2
O75152	ZC3H11A	0.79	0.51	0	0	10	14	15	21	31	18	4	3	7	29	23	23
P60891	PRPS1	0.59	0.5	0	0	18	19	14	35	40	30	37	31	44	28	19	23
P52756	RBM5	0.65	0.5	0	0	6	3	6	13	11	9	5	7	7	11	7	11
P62269	RPS18	0.76	0.5	0	0	1	2	1	3	3	2	3	4	4	1	0	0
P37108	SRP14	0.83	0.5	0	0	3	2	2	3	10	1	2	0	5	4	4	2
P12236	SLC25A6	0.75	0.5	0	0	3	7	2	9	8	6	5	10	7	4	1	3
O14628	ZNF195	0.73	0.5	0	0	2	2	2	6	5	1	1	1	4	3	4	5
Q9UPT8	ZC3H4	1.02	0.5	0	0	5	4	4	3	4	4	0	0	0	11	9	8
O60783	MRPS14	0.71	0.5	0	0	1	6	7	11	8	5	8	7	9	10	2	6
B5MCH7	BZW2	0.81	0.5	0	0	1	0	0	0	1	1	0	0	0	1	2	1
P26368	U2AF2	0.71	0.5	0	0	1	0	0	2	1	0	1	0	2	1	1	1
P42285	SKIV2L2	0.76	0.5	0	0	4	8	4	13	11	4	3	2	9	11	5	12
P08754	GNAI3	0.77	0.5	0	0	8	13	6	8	18	6	17	21	19	11	5	9
P39748	FEN1	0.61	0.5	0	0	7	14	7	18	15	14	18	16	18	18	10	21
P26196	DDX6	0.69	0.5	0	0	2	6	6	6	11	5	7	7	6	15	5	6
Q96C19	EFHD2	1	0.5	0	0	4	4	2	2	5	6	0	0	0	12	2	5
P62258	YWHAE	0.75	0.5	0	0	0	0	1	1	2	0	2	1	1	1	0	0
Q7Z3T8	ZFYVE16	0.89	0.49	0	0	0	0	1	1	2	0	0	0	0	0	0	2
Q9Y4P1	ATG4B	1.11	0.49	0	0	3	0	4	7	8	2	2	0	1	1	0	2
O75179	ANKRD17	0.86	0.49	0	0	3	2	3	4	4	5	0	1	0	11	3	4
P07900	HSP90AA1	0.63	0.49	0	0	32	41	25	58	83	46	71	63	80	38	33	33
O75643	SNRNP200	0.82	0.49	0	0	14	61	15	59	74	25	18	17	49	38	27	32
Q9GZR1	SENP6	0.83	0.49	0	0	0	0	1	0	0	1	0	0	0	1	2	1
Q15813	TBCE	0.6	0.49	0	0	5	6	6	12	6	8	15	12	13	12	8	9
Q14684	RRP1B	0.82	0.49	0	0	5	29	8	22	22	9	24	21	27	17	6	9
NP_001	NP_001	0.9	0.49	0	0	1	3	4	8	9	2	2	4	2	2	0	2
Q8TEA1	NSUN6	0.82	0.49	0	0	0	1	0	1	2	0	2	0	1	0	0	0
B7Z3X5	PDHA1	0.64	0.49	0	0	21	32	12	41	43	26	45	40	49	28	25	29
Q9NR50	EIF2B3	0.8	0.49	0	0	1	4	2	6	6	1	6	2	3	6	0	1
Q9Y570	PPME1	0.61	0.49	0	0	2	6	5	8	7	8	9	10	6	10	7	6
Q14974	KPNB1	0.6	0.49	0	0	19	32	17	47	56	35	50	39	55	25	31	26
Q9HBM6	TAF9B	0.85	0.48	0	0	1	0	1	0	2	1	0	0	0	5	1	1
P49411	TUFM	0.61	0.48	0	0	6	18	11	25	26	11	21	21	32	22	13	14
Q9H0B6	KLC2	0.84	0.48	0	0	1	1	2	2	2	3	0	0	0	2	4	3
Q9BZE4	GTPBP4	0.94	0.48	0	0	6	32	6	16	17	10	26	26	22	12	5	6
P13489	RNH1	0.75	0.48	0	0	7	9	5	11	19	7	16	14	19	3	3	3
XP_002	XP_002	0.86	0.48	0	0	0	1	0	0	2	1	2	0	0	0	0	0
Q6P3X3	TTC27	0.64	0.48	0	0	4	5	2	9	9	5	8	8	10	6	0	6
O95573	ACSL3	0.61	0.48	0	0	16	35	26	49	54	47	57	43	62	40	25	28
Q76FK4	NOL8	0.87	0.48	0	0	2	4	2	1	3	5	0	0	2	10	4	4
B4DGU8	B4DGU8	1.02	0.48	0	0	6	2	4	6	3	3	0	0	0	6	8	11
P46778	RPL21	0.6	0.48	0	0	10	18	6	22	24	15	25	23	23	17	15	16
O15027	SEC16A	0.61	0.48	0	0	9	24	10	31	29	22	33	26	20	32	16	14
Q8TF46	DIS3L	0.8	0.48	0	0	0	1	0	2	0	0	2	1	1	0	0	0
Q6ZN57	ZFP2	0.72	0.48	0	0	0	1	1	1	2	1	0	0	3	2	1	2
P49591	SARS	0.82	0.48	0	0	1	1	2	5	5	2	0	0	1	3	0	3
O15042	U2SURP	0.85	0.48	0	0	22	14	27	27	48	34	0	3	2	53	39	35
P52565	ARHGDIA	0.84	0.48	0	0	0	0	1	2	1	0	0	0	0	1	0	2
Q14573	ITPR3	0.85	0.48	0	0	0	1	0	0	0	0	2	0	3	0	0	0
Q8IXB1	DNAJC10	0.74	0.48	0	0	9	29	10	25	17	18	33	25	37	18	10	16
Q9UEE9	CFDP1	0.98	0.47	0	0	4	3	5	0	5	5	0	0	0	7	9	11
Q8ND82	ZNF280C	0.71	0.47	0	0	4	20	3	14	13	6	16	12	14	17	10	14
B2R5Y4	B2R5Y4	0.74	0.47	0	0	10	9	13	19	25	19	4	3	4	28	17	24
Q8N6L1	KRTCAP2	0.75	0.47	0	0	0	1	0	2	1	0	1	2	1	0	0	0
Q07866	KLC1	0.89	0.47	0	0	7	3	11	13	11	8	1	0	3	19	11	13
Q16799	RTN1	0.69	0.47	0	0	0	0	1	1	1	0	2	1	2	1	1	0
Q14258	TRIM25	0.84	0.47	0	0	0	1	1	1	1	0	0	0	0	1	4	1
O43747	AP1G1	0.58	0.47	0	0	4	11	4	15	18	8	12	11	13	16	7	9
Q9NXF7	DCAF16	0.82	0.47	0	0	0	0	1	1	1	0	1	3	0	0	0	0
P12235	SLC25A4	0.65	0.47	0	0	2	6	2	7	7	5	9	4	9	6	3	3
Q9C0C2	TNKS1BP1	0.89	0.47	0	0	5	3	6	8	6	5	1	0	0	10	11	10
P07814	EPRS	0.68	0.47	0	0	24	77	18	81	90	42	79	55	80	42	31	39
Q9H910	HN1L	0.94	0.47	0	0	16	10	19	19	22	19	1	0	0	35	24	34
Q9UHB9	SRP68	0.56	0.47	0	0	12	39	15	46	43	35	37	34	43	51	35	36
B7ZM63	B7ZM63	0.7	0.47	0	0	0	1	0	2	1	0	2	0	1	0	1	1
Q5H9R7	PPP6R3	0.83	0.47	0	0	2	1	2	3	3	3	0	0	0	4	6	2
P52272	HNRNPM	0.61	0.46	0	0	44	21	37	69	91	59	39	50	62	62	69	61
Q03164	KMT2A	0.74	0.46	0	0	1	9	3	8	7	4	9	8	3	4	4	7
Q7Z5K2	WAPAL	0.64	0.46	0	0	8	9	17	30	34	22	10	9	11	21	20	20
O94906	PRPF6	0.62	0.46	0	0	23	44	27	53	53	44	74	62	78	39	35	37
P16152	CBR1	0.85	0.46	0	0	3	0	2	3	5	1	2	1	0	6	2	3
A6NLH6	CNIH4	0.63	0.46	0	0	2	2	3	7	7	2	7	3	7	5	2	3
B3KVH1	WIZ	0.95	0.46	0	0	2	0	2	2	1	2	0	0	1	6	3	0
P54886	ALDH18A1	0.77	0.46	0	0	14	49	15	42	31	22	55	43	56	30	12	22
P30566	ADSL	0.86	0.46	0	0	1	5	1	1	4	1	0	1	3	6	4	5
A6NL89	A6NL89	0.69	0.46	0	0	1	0	0	1	4	1	1	1	0	1	0	1
O43353	RIPK2	0.75	0.46	0	0	0	0	1	1	0	1	0	0	0	2	1	2
O95363	FARS2	0.79	0.46	0	0	0	1	0	1	0	0	1	2	2	0	0	0
P50995	ANXA11	0.66	0.46	0	0	0	1	1	2	2	1	2	1	4	0	1	1
Q9Y266	NUDC	0.97	0.46	0	0	20	12	21	18	22	20	2	0	0	36	33	41
Q9Y5J1	UTP18	0.72	0.46	0	0	9	26	7	22	22	13	31	27	28	10	13	13
Q7Z4Q2	HEATR3	0.63	0.46	0	0	2	3	4	8	9	4	10	6	6	4	3	2
Q86UP3	ZFHX4	0.79	0.46	0	0	0	0	1	2	3	0	0	0	0	0	1	1
Q14978	NOLC1	0.88	0.46	0	0	3	1	8	6	8	5	2	2	1	5	9	7
P53701	HCCS	0.81	0.45	0	0	2	2	3	0	4	3	5	8	7	2	0	1
Q8NCD3	HJURP	0.8	0.45	0	0	0	0	1	3	0	0	0	1	2	1	0	0
P46781	RPS9	0.59	0.45	0	0	19	39	18	47	49	38	60	56	56	40	26	31
B7Z7A4	TXNDC9	0.86	0.45	0	0	2	1	2	1	3	1	1	0	0	6	4	4
Q9HD20	ATP13A1	0.74	0.45	0	0	0	2	0	3	1	1	2	1	2	0	0	1
P43490	NAMPT	0.68	0.45	0	0	4	6	3	7	10	6	8	12	13	6	0	4
IPI:IPI00878651	IPI:IPI00878651	0.85	0.45	0	0	2	0	2	2	2	3	0	0	0	3	3	4
Q9UPY3	DICER1	0.69	0.45	0	0	6	31	6	28	33	16	28	19	19	13	16	18
O60942	RNGTT	0.72	0.45	0	0	0	1	0	0	0	1	3	1	1	0	0	1
P04150	NR3C1	0.62	0.45	0	0	1	1	1	3	4	3	0	1	1	3	3	3
Q8NBU5	ATAD1	0.62	0.45	0	0	0	1	0	1	1	1	3	1	1	1	1	0
Q92769	HDAC2	0.69	0.45	0	0	0	1	0	1	1	1	2	2	0	1	0	0
P30041	PRDX6	0.63	0.45	0	0	3	3	8	12	10	7	11	12	9	9	4	5
Q8N6T3	ARFGAP1	0.73	0.45	0	0	3	2	3	5	6	5	0	1	1	6	7	7
B7UEF4	ABL2	0.62	0.45	0	0	0	1	0	1	1	1	1	1	0	3	1	1
O60869	EDF1	1.25	0.45	0	0	9	1	13	4	6	8	0	0	0	16	9	15
P37802	TAGLN2	0.71	0.45	0	0	19	9	19	26	25	27	12	17	12	31	34	32
Q9BU23	LMF2	0.72	0.45	0	0	1	3	1	1	1	3	5	5	4	2	1	2
Q6PI48	DARS2	0.67	0.45	0	0	1	1	1	5	4	1	3	3	3	0	1	0
P46782	RPS5	0.74	0.45	0	0	7	15	9	13	20	13	23	28	22	4	7	4
Q9Y5X1	SNX9	0.85	0.45	0	0	3	6	7	10	7	6	1	0	0	10	10	15
O43896	KIF1C	0.56	0.45	0	0	0	1	1	3	3	2	2	1	1	2	2	2
P06280	GLA	0.8	0.44	0	0	0	1	1	2	6	1	0	0	1	0	1	0
Q9Y2W1	THRAP3	0.83	0.44	0	0	13	11	16	17	24	22	0	0	0	34	25	32
Q86YB8	ERO1LB	0.76	0.44	0	0	0	1	0	2	1	0	2	0	2	0	0	0
P78316	NOP14	0.59	0.44	0	0	1	1	3	3	7	3	3	2	5	4	3	4
Q6ZSA3	Q6ZSA3	0.75	0.44	0	0	1	0	0	2	1	1	2	2	0	0	0	0
Q15003	NCAPH	0.56	0.44	0	0	4	4	4	11	9	7	7	3	12	9	8	10
Q9BV38	WDR18	0.72	0.44	0	0	1	0	0	1	1	1	0	0	1	0	1	3
P04843	RPN1	0.64	0.44	0	0	0	1	1	2	1	1	2	2	4	2	0	1
B4DR70	FUS	0.91	0.44	0	0	5	7	7	4	6	8	0	0	0	16	14	15
B4E255	FAM21A	0.84	0.44	0	0	0	0	1	0	1	0	0	0	0	4	0	1
Q14145	KEAP1	0.93	0.44	0	0	3	0	3	2	4	5	0	0	0	3	5	3
Q9NZ01	TECR	0.62	0.44	0	0	9	28	11	31	26	18	39	31	36	25	17	19
B3KU62	B3KU62	0.77	0.44	0	0	5	2	2	3	10	6	0	0	5	9	6	3
Q9BWU0	SLC4A1AP	0.72	0.43	0	0	1	0	1	1	3	3	0	0	0	3	1	2
Q14008	CKAP5	0.63	0.43	0	0	14	16	23	63	58	20	18	22	15	36	26	25
Q9Y383	C7orf55-LUC7L2	0.65	0.43	0	0	3	1	2	3	4	4	7	5	6	4	1	2
A6NIQ6	VKORC1	0.51	0.43	0	0	2	2	1	7	4	4	5	4	4	5	4	3
Q9NWB6	ARGLU1	0.64	0.43	0	0	1	1	1	2	2	3	4	1	4	1	3	0
Q9NVU7	SDAD1	0.72	0.43	0	0	0	1	0	0	1	0	1	3	1	0	1	0
Q8WXX5	DNAJC9	0.74	0.43	0	0	1	0	1	0	2	2	0	0	0	3	2	3
Q5VV42	CDKAL1	0.7	0.43	0	0	0	2	0	1	4	0	1	1	1	1	2	1
Q9HD42	CHMP1A	0.75	0.43	0	0	0	0	2	4	2	2	0	1	0	1	1	1
Q9BVA1	TUBB2B	0.71	0.43	0	0	0	3	1	2	1	4	0	2	4	2	2	2
C9JYJ4	C9JYJ4	0.72	0.43	0	0	0	1	0	3	1	1	1	0	2	0	0	0
Q86XP3	DDX42	0.86	0.43	0	0	17	15	28	34	27	24	1	1	1	47	50	36
Q92625	ANKS1A	0.75	0.43	0	0	1	0	1	1	2	1	0	0	0	4	2	2
A6NG79	PRCC	0.94	0.42	0	0	10	3	12	15	11	8	0	0	0	23	13	19
Q9NS91	RAD18	0.89	0.42	0	0	5	0	5	5	9	4	0	1	3	9	4	6
Q13033	STRN3	0.83	0.42	0	0	1	0	2	4	1	4	0	0	0	3	2	0
O95433	AHSA1	0.61	0.42	0	0	3	4	6	9	13	6	3	6	4	15	9	9
P62263	RPS14	0.58	0.42	0	0	6	8	5	18	17	6	14	20	15	14	6	4
Q53T59	HS1BP3	0.7	0.42	0	0	1	0	1	2	1	2	0	0	0	3	3	2
Q96QC0	PPP1R10	0.74	0.42	0	0	4	4	6	11	7	8	0	0	1	14	12	10
Q4VCS5	AMOT	0.92	0.42	0	0	4	0	8	9	9	8	0	2	1	5	6	5
Q6P1M0	SLC27A4	0.68	0.42	0	0	3	15	4	12	13	11	13	13	22	12	4	3
O00154	ACOT7	0.82	0.42	0	0	0	1	1	0	0	0	2	4	2	0	0	1
Q08J23	NSUN2	0.6	0.42	0	0	1	5	4	11	12	5	6	6	7	6	3	3
O94888	UBXN7	0.69	0.42	0	0	1	0	0	1	2	2	0	0	0	1	1	2
P19338	NCL	0.79	0.42	0	0	14	11	24	27	33	27	1	1	2	39	41	29
P63244	GNB2L1	0.52	0.42	0	0	17	22	18	52	54	29	42	44	58	34	23	29
B7ZB91	B7ZB91	0.73	0.42	0	0	1	4	3	8	9	3	2	1	3	3	2	7
Q8WX93	PALLD	0.99	0.42	0	0	2	0	4	1	2	4	0	0	0	7	4	2
P48507	GCLM	0.85	0.42	0	0	0	3	1	1	3	2	4	1	5	0	0	0
Q969E2	SCAMP4	0.63	0.42	0	0	0	1	1	2	2	1	2	2	0	0	3	2
P52701	MSH6	0.6	0.42	0	0	27	71	23	73	75	57	104	73	96	58	38	47
Q13838	DDX39B	0.56	0.41	0	0	4	4	5	11	12	9	10	8	19	6	6	2
P08708	RPS17	0.55	0.41	0	0	4	5	3	11	8	10	8	13	9	5	7	5
B5MEH6	ZFR	0.86	0.41	0	0	6	17	6	8	12	13	0	1	0	24	17	24
A2RRR4	A2RRR4	0.55	0.41	0	0	30	57	25	84	85	54	93	81	100	60	38	46
O95619	YEATS4	0.75	0.41	0	0	0	0	1	1	0	0	0	0	0	3	2	1
Q9BUK6	MSTO1	0.79	0.41	0	0	5	6	7	7	4	6	21	17	12	3	0	5
P83881	RPL36A	0.51	0.41	0	0	6	8	4	14	15	11	13	15	17	10	13	10
Q15758	SLC1A5	0.7	0.41	0	0	0	0	1	3	2	0	0	2	1	0	0	1
Q8NI08	NCOA7	0.72	0.41	0	0	0	0	1	1	1	0	0	0	0	3	2	1
Q96RP6	UBE2D2	0.76	0.41	0	0	0	0	1	0	0	1	0	3	2	1	0	0
O43809	NUDT21	0.83	0.41	0	0	4	6	10	12	8	8	0	0	0	21	14	14
Q969M3	YIPF5	0.78	0.41	0	0	0	1	0	0	0	0	1	2	3	0	0	0
B7Z781	B7Z781	0.8	0.41	0	0	0	0	1	0	0	0	0	0	0	3	1	2
Q13547	HDAC1	0.5	0.41	0	0	2	4	3	11	10	8	8	7	9	5	3	5
Q6P158	DHX57	0.78	0.41	0	0	0	7	1	4	5	2	6	5	3	4	2	1
A7E1Z6	WDFY3	0.73	0.41	0	0	0	1	0	2	4	0	0	1	1	0	0	0
Q99613	EIF3C	0.57	0.41	0	0	9	17	9	32	25	20	36	27	27	12	9	12
Q8WYP5	AHCTF1	0.66	0.41	0	0	2	7	5	13	14	3	2	3	2	12	10	11
Q99733	NAP1L4	0.85	0.41	0	0	2	1	3	4	1	1	0	0	0	7	3	8
Q6DKI1	RPL7L1	0.79	0.41	0	0	1	5	0	1	4	4	5	4	4	0	1	1
Q86V15	CASZ1	0.67	0.41	0	0	0	5	1	5	7	0	3	2	4	4	3	3
IPI:IPI00945721	IPI:IPI00945721	0.67	0.41	0	0	0	0	1	0	0	2	1	1	2	1	0	2
Q9H0S4	DDX47	0.84	0.4	0	0	5	1	2	6	3	2	0	0	2	5	6	9
B3KMW2	USP36	0.78	0.4	0	0	0	4	1	3	1	1	5	4	4	1	1	1
P48147	PREP	0.6	0.4	0	0	2	3	1	7	10	2	4	4	6	2	2	2
Q13642	FHL1	0.79	0.4	0	0	4	8	8	7	6	13	0	0	1	18	14	18
Q9Y4F3	KIAA0430	0.64	0.4	0	0	0	1	0	3	1	1	2	0	2	1	0	0
Q96AA3	RFT1	0.67	0.4	0	0	5	8	2	8	7	11	14	12	13	2	3	4
Q9UKK9	NUDT5	0.73	0.4	0	0	5	2	4	7	7	9	0	0	0	11	10	8
Q9UPP1	PHF8	0.55	0.4	0	0	2	2	2	6	2	1	6	5	5	5	4	8
Q13371	PDCL	0.82	0.4	0	0	2	1	3	2	4	2	0	0	0	7	8	2
Q9UEG4	ZNF629	0.74	0.4	0	0	1	1	0	2	0	1	0	0	0	2	2	4
Q9UQR0	SCML2	0.59	0.4	0	0	0	1	0	2	1	0	1	2	1	2	0	2
Q53H12	AGK	0.57	0.4	0	0	7	17	9	23	20	16	27	28	31	21	14	6
P04181	OAT	0.7	0.4	0	0	0	0	1	0	3	1	3	1	1	0	0	0
P57088	TMEM33	0.51	0.4	0	0	9	12	4	16	19	17	20	20	25	19	15	12
IPI:IPI00514399	IPI:IPI00514399	0.73	0.4	0	0	0	4	2	4	3	2	5	6	4	3	1	0
P26599	PTBP1	0.48	0.4	0	0	5	3	4	12	15	9	9	12	9	12	8	7
A6NKD9	CCDC85C	0.85	0.4	0	0	2	1	2	0	0	5	0	0	0	6	5	3
Q6IAN0	DHRS7B	0.71	0.4	0	0	0	2	0	4	2	0	1	1	2	0	0	2
Q92620	DHX38	0.77	0.4	0	0	1	8	2	8	4	4	2	1	1	10	6	8
Q13185	CBX3	0.69	0.4	0	0	0	0	1	0	3	2	0	0	0	2	1	1
P82675	MRPS5	0.68	0.4	0	0	0	1	0	1	0	0	1	3	2	0	0	1
P63241	EIF5A	0.53	0.4	0	0	9	10	6	21	25	26	11	9	15	21	15	14
A4FVD0	A4FVD0	0.85	0.4	0	0	0	6	1	9	5	1	3	3	0	2	2	1
Q96SB3	PPP1R9B	0.71	0.4	0	0	0	0	1	1	1	0	0	0	0	2	1	3
Q5HY54	FLNA	0.8	0.4	0	0	17	8	29	26	44	34	0	0	0	39	38	39
Q96PV7	FAM193B	0.64	0.4	0	0	0	1	0	0	2	0	1	2	1	1	2	0
O00116	AGPS	0.73	0.4	0	0	4	14	2	17	18	3	15	7	16	8	2	4
Q7Z401	DENND4A	0.7	0.4	0	0	0	4	0	4	2	2	3	3	2	2	0	2
Q99575	POP1	1.1	0.4	0	0	4	56	6	27	14	10	41	25	29	10	8	8
B1A8Z7	SMARCA4	0.76	0.4	0	0	0	1	5	5	3	4	2	1	2	5	4	2
O15260	SURF4	0.65	0.4	0	0	0	1	1	1	1	0	3	3	1	3	2	0
Q9BUP0	EFHD1	0.92	0.4	0	0	1	0	5	3	5	1	0	0	0	6	3	5
P78347	GTF2I	0.46	0.39	0	0	4	8	7	21	18	16	12	16	20	13	9	15
Q9NTZ6	RBM12	0.88	0.39	0	0	11	3	13	8	18	18	0	0	0	26	20	12
P41214	EIF2D	0.63	0.39	0	0	1	1	0	4	1	1	2	3	1	3	0	1
IPI:IPI00647400	IPI:IPI00647400	0.65	0.39	0	0	1	3	1	2	1	4	7	3	6	2	1	2
P40938	RFC3	0.53	0.39	0	0	8	22	14	28	33	36	40	28	37	27	17	19
Q9BPX3	NCAPG	0.63	0.39	0	0	1	2	1	2	3	5	1	5	1	2	3	2
Q9BRR8	GPATCH1	0.64	0.39	0	0	1	0	0	2	0	2	0	0	0	2	2	2
Q9Y4E8	USP15	0.74	0.39	0	0	2	1	0	4	4	2	0	0	0	2	1	4
P42166	TMPO	0.57	0.39	0	0	6	5	8	15	17	13	7	4	7	21	17	13
Q5RLJ0	Q5RLJ0	0.8	0.39	0	0	0	0	3	3	5	1	0	0	2	3	0	2
P53999	SUB1	0.82	0.39	0	0	3	0	2	3	2	3	0	0	0	5	6	3
P78527	PRKDC	0.51	0.39	0	0	169	372	180	576	542	418	604	576	635	392	309	375
Q9ULV4	CORO1C	0.81	0.39	0	0	1	5	2	3	5	2	0	0	0	7	10	3
Q12788	TBL3	0.78	0.39	0	0	0	0	1	0	5	0	0	0	1	2	0	0
Q8NE71	ABCF1	0.64	0.39	0	0	1	1	1	3	5	2	0	0	1	6	1	3
O95372	LYPLA2	0.87	0.39	0	0	3	1	7	5	6	8	0	0	0	5	8	9
Q86WX3	RPS19BP1	0.58	0.39	0	0	1	0	0	1	2	0	1	3	2	2	1	1
Q8N6N3	C1orf52	0.78	0.39	0	0	0	0	1	1	0	0	0	0	0	4	0	2
Q8N584	TTC39C	0.64	0.39	0	0	0	1	0	1	1	0	3	1	1	0	2	0
Q8IWZ2	ANKHD1-EIF4EBP3...	0.68	0.39	0	0	4	4	6	8	14	14	0	0	0	16	9	9
P51148	RAB5C	0.6	0.39	0	0	0	1	1	3	4	0	2	3	1	3	1	0
Q9HBE1	PATZ1	0.7	0.39	0	0	0	3	0	2	2	1	2	2	5	1	0	1
P11021	HSPA5	0.73	0.39	0	0	4	2	9	8	20	4	2	3	11	15	8	4
Q9UQB8	BAIAP2	0.72	0.39	0	0	1	2	2	3	3	2	0	0	0	5	6	5
P22102	GART	0.55	0.39	0	0	24	21	15	49	54	31	55	62	39	33	19	24
Q9H707	ZNF552	0.78	0.39	0	0	1	3	0	4	5	1	0	0	1	1	4	2
Q96GF2	Q96GF2	0.79	0.39	0	0	14	6	11	10	19	17	2	2	0	26	28	23
B3KNT8	NAP1L1	0.64	0.39	0	0	2	2	3	7	7	4	0	0	2	5	6	9
Q92598	HSPH1	0.59	0.39	0	0	19	18	15	39	45	39	9	6	16	57	33	43
Q13190	STX5	0.78	0.39	0	0	1	1	1	0	0	2	0	0	0	6	3	3
P55198	MLLT6	0.65	0.39	0	0	0	1	1	3	2	1	0	0	0	3	3	2
Q8N0U8	VKORC1L1	0.69	0.39	0	0	0	3	0	4	1	1	3	2	2	1	2	0
Q96G61	NUDT11	0.84	0.39	0	0	3	0	1	0	2	3	0	1	0	7	2	3
Q7Z434	MAVS	0.65	0.39	0	0	0	0	1	1	3	1	0	0	0	2	2	1
O96000	NDUFB10	0.54	0.39	0	0	2	7	4	10	15	11	9	10	13	9	2	4
P52294	KPNA1	0.5	0.39	0	0	2	3	2	9	10	5	6	7	6	6	2	4
Q9BWE0	REPIN1	0.68	0.39	0	0	1	1	1	3	2	4	2	1	6	1	0	0
P60228	EIF3E	0.58	0.39	0	0	8	5	10	12	17	16	16	25	22	12	8	9
P61619	SEC61A1	0.62	0.38	0	0	1	2	1	3	4	2	3	6	6	1	1	0
Q9Y2K7	KDM2A	0.54	0.38	0	0	1	1	1	0	6	3	2	1	2	4	3	4
B4E0U6	ST13	0.63	0.38	0	0	2	2	5	5	6	4	10	9	9	3	4	2
P38159	RBMX	0.91	0.38	0	0	0	1	4	11	0	1	4	1	1	1	0	1
Q8IU60	DCP2	0.53	0.38	0	0	0	3	2	6	6	1	4	4	4	5	4	3
A4VCH6	A4VCH6	0.76	0.38	0	0	1	4	0	4	3	1	7	3	4	0	0	1
P17812	CTPS1	0.47	0.38	0	0	14	13	14	35	47	36	27	23	32	37	31	26
B7Z2T5	B7Z2T5	0.57	0.38	0	0	3	8	3	14	11	8	11	16	10	4	3	5
A8K8P3	SFI1	0.74	0.38	0	0	0	1	0	1	0	0	0	2	4	0	0	0
O43395	PRPF3	0.64	0.38	0	0	4	3	4	6	6	4	3	3	5	11	12	9
Q68CW5	Q68CW5	0.6	0.38	0	0	0	0	1	2	2	3	2	0	0	2	0	1
Q6IN85	SMEK1	0.74	0.38	0	0	4	2	8	10	10	7	1	0	0	16	13	8
Q9NZ63	C9orf78	0.67	0.38	0	0	0	1	3	4	4	3	0	0	0	5	4	3
P19623	SRM	0.56	0.38	0	0	4	10	4	10	12	10	15	18	18	7	7	8
P13797	PLS3	0.5	0.38	0	0	9	9	8	18	34	21	17	15	11	28	17	16
Q5VUA4	ZNF318	0.67	0.38	0	0	0	2	2	5	4	4	1	0	0	5	2	2
Q6GYQ0	RALGAPA1	0.59	0.38	0	0	0	1	0	3	2	0	1	1	1	0	2	1
Q8ND04	SMG8	0.57	0.38	0	0	0	1	0	2	2	0	3	2	1	1	1	0
P23921	RRM1	0.57	0.38	0	0	1	5	6	6	12	10	11	8	11	4	5	5
Q15042	RAB3GAP1	0.53	0.38	0	0	1	2	2	7	0	4	7	4	2	6	2	5
Q9Y3D8	TAF9	0.6	0.38	0	0	0	1	0	3	1	1	1	0	1	2	0	2
O95793	STAU1	0.63	0.38	0	0	8	8	6	18	14	12	4	4	3	26	11	24
B4DKH5	B4DKH5	0.57	0.37	0	0	0	1	0	3	2	2	0	0	1	2	0	2
A5YKK6	CNOT1	0.52	0.37	0	0	12	41	19	54	59	38	78	52	55	37	27	31
Q8TC12	RDH11	0.53	0.37	0	0	2	5	5	9	8	10	12	12	13	5	3	7
Q9UIS9	MBD1	0.54	0.37	0	0	0	1	1	1	2	3	2	2	3	4	1	1
IPI:IPI00917671	IPI:IPI00917671	0.69	0.37	0	0	0	1	0	1	0	0	4	2	1	0	0	0
Q8ND83	SLAIN1	0.52	0.37	0	0	2	5	5	4	5	12	10	8	11	14	5	9
O14745	SLC9A3R1	0.86	0.37	0	0	4	2	8	4	6	6	0	0	0	14	10	13
B4DRT2	MRPS27	0.56	0.37	0	0	2	2	2	5	7	3	7	7	8	2	1	3
O95163	IKBKAP	0.71	0.37	0	0	4	3	7	14	24	5	0	1	1	11	5	11
Q9Y6Y8	SEC23IP	0.6	0.37	0	0	1	5	4	6	12	5	4	2	4	14	6	5
Q86V48	LUZP1	0.82	0.37	0	0	3	1	5	3	3	6	0	0	0	10	4	11
P35610	SOAT1	0.75	0.37	0	0	3	8	0	7	8	2	8	4	11	5	2	2
P61204	ARF3	0.46	0.37	0	0	2	2	3	7	8	7	8	6	10	7	3	4
Q8NEC7	GSTCD	0.57	0.37	0	0	1	1	0	2	2	1	1	2	0	3	3	3
Q2NKX8	ERCC6L	0.59	0.37	0	0	0	0	1	2	3	2	0	0	0	2	2	1
Q7L2E3	DHX30	0.6	0.37	0	0	25	105	28	89	88	67	134	99	134	64	54	62
B4E1G1	DERL1	0.7	0.37	0	0	0	0	2	2	2	1	0	0	4	3	0	2
Q9BTC0	DIDO1	0.68	0.37	0	0	2	6	5	10	9	6	0	0	1	14	12	10
Q96SU4	OSBPL9	0.59	0.37	0	0	0	1	0	2	4	0	2	0	2	1	0	1
Q9ULH0	KIDINS220	0.62	0.37	0	0	0	1	0	0	3	2	1	0	2	0	0	2
P18031	PTPN1	0.68	0.37	0	0	4	3	6	4	8	9	3	1	2	14	14	9
A8K8U5	TTK	0.52	0.37	0	0	4	4	6	12	14	14	6	5	8	14	8	14
Q99714	HSD17B10	0.63	0.37	0	0	0	1	0	2	1	0	2	3	2	0	0	0
P05386	RPLP1	0.64	0.36	0	0	0	1	0	0	2	1	1	0	0	2	3	0
Q8TB03	CXorf38	0.62	0.36	0	0	1	1	1	1	4	2	5	4	5	1	0	0
Q16527	CSRP2	0.73	0.36	0	0	2	0	0	2	1	3	0	0	0	4	2	1
P51114	FXR1	0.75	0.36	0	0	23	8	30	30	42	47	1	1	1	51	40	53
Q9C0J8	WDR33	0.67	0.36	0	0	2	2	1	5	5	3	0	0	0	6	8	1
P53365	ARFIP2	0.7	0.36	0	0	3	1	4	3	6	7	0	0	0	8	6	10
Q86XL3	ANKLE2	0.49	0.36	0	0	2	8	3	16	10	5	10	12	11	11	9	6
Q9UL25	RAB21	0.54	0.36	0	0	0	2	0	3	2	1	2	3	3	2	1	1
Q9UQR1	ZNF148	0.71	0.36	0	0	1	0	0	0	1	0	0	0	0	6	1	1
Q5T9P7	PRPF18	0.64	0.36	0	0	1	0	0	1	1	2	0	0	0	2	3	1
P04049	RAF1	0.7	0.36	0	0	1	2	0	1	2	0	3	6	1	3	0	1
C9JNV8	C9JNV8	0.57	0.36	0	0	0	1	0	2	1	0	1	2	3	1	0	2
P98175	RBM10	0.83	0.36	0	0	10	2	12	8	18	13	0	0	0	20	14	24
Q96I59	NARS2	0.69	0.36	0	0	0	1	0	1	0	0	3	3	1	0	0	0
Q01518	CAP1	0.74	0.36	0	0	0	0	1	0	2	2	0	0	0	0	3	0
Q567V2	MPV17L2	0.61	0.36	0	0	0	1	0	2	1	0	3	1	3	1	0	0
O75131	CPNE3	0.6	0.36	0	0	0	0	1	3	1	0	0	1	2	3	0	2
P54136	RARS	0.48	0.36	0	0	18	38	20	66	65	54	67	60	91	45	22	33
Q8IWS0	PHF6	0.53	0.36	0	0	3	20	6	23	22	18	21	21	29	11	9	16
Q14119	VEZF1	0.48	0.36	0	0	0	2	0	2	3	2	2	2	3	2	2	3
Q12986	NFX1	0.74	0.36	0	0	0	0	2	1	2	1	0	0	0	4	3	1
Q9ULJ3	ZBTB21	0.63	0.35	0	0	0	1	1	2	3	4	0	0	0	4	1	1
O95747	OXSR1	0.57	0.35	0	0	1	0	0	2	3	0	0	3	1	1	2	1
Q93008	USP9X	0.53	0.35	0	0	24	67	22	72	70	55	103	105	97	55	41	50
Q9NYP7	ELOVL5	0.5	0.35	0	0	0	1	0	2	1	2	3	1	1	1	1	2
P38606	ATP6V1A	0.45	0.35	0	0	3	1	2	8	6	4	7	8	6	6	6	4
Q9BVJ6	UTP14A	0.54	0.35	0	0	3	8	5	17	11	10	6	1	7	21	12	14
P24666	ACP1	0.65	0.35	0	0	1	5	0	4	4	2	5	4	8	2	3	0
Q12769	NUP160	0.52	0.35	0	0	7	36	7	38	37	26	38	33	48	29	20	25
Q7Z3K3	POGZ	0.54	0.35	0	0	1	8	1	11	10	5	5	7	9	6	5	4
P53990	IST1	0.7	0.35	0	0	2	0	1	2	2	4	0	1	0	4	4	1
B5MDH9	B5MDH9	0.44	0.35	0	0	7	11	3	24	27	17	19	15	22	14	12	13
P57678	GEMIN4	0.6	0.35	0	0	4	13	4	12	15	19	16	20	17	6	3	4
Q9Y620	RAD54B	0.54	0.35	0	0	0	1	0	3	0	1	3	2	1	2	0	1
P60033	CD81	0.58	0.35	0	0	0	1	0	4	3	0	1	0	2	0	1	1
P32969	RPL9	0.5	0.35	0	0	1	4	3	4	10	9	8	8	7	4	5	3
Q13542	EIF4EBP2	0.52	0.35	0	0	0	1	0	3	3	1	0	0	1	2	2	2
Q9C0C9	UBE2O	0.48	0.35	0	0	2	3	3	12	12	6	7	4	4	10	3	7
A0PJD3	A0PJD3	0.51	0.35	0	0	0	0	2	2	2	2	3	2	2	3	3	2
Q9BTX1	NDC1	0.65	0.35	0	0	5	29	5	26	20	13	29	31	29	15	9	11
P28340	POLD1	0.51	0.35	0	0	5	21	4	28	24	18	26	17	16	22	10	22
Q96EK5	KIAA1279	0.7	0.35	0	0	0	1	0	0	0	3	1	3	0	0	0	0
Q15437	SEC23B	0.55	0.35	0	0	0	1	1	3	4	1	1	2	5	1	2	0
P23258	TUBG1	0.57	0.35	0	0	3	2	2	4	5	4	7	10	9	3	3	2
P09936	UCHL1	0.68	0.35	0	0	1	0	0	0	2	2	2	0	4	0	0	0
Q5T8P6	RBM26	0.98	0.35	0	0	12	0	9	16	11	10	0	0	0	15	13	9
Q13907	IDI1	0.63	0.35	0	0	0	3	0	3	3	2	4	1	4	1	0	1
A1L0T0	ILVBL	0.65	0.35	0	0	0	2	0	0	0	2	3	0	2	3	0	3
A2IDA3	MPG	0.53	0.35	0	0	0	1	1	5	3	3	2	1	3	0	1	2
Q96KG9	SCYL1	0.56	0.34	0	0	0	2	2	7	4	1	2	1	2	4	3	5
Q9BQG0	MYBBP1A	0.55	0.34	0	0	21	114	32	113	97	80	134	130	144	84	51	74
Q14966	ZNF638	0.74	0.34	0	0	4	3	10	5	8	16	2	0	1	18	9	16
P27694	RPA1	0.67	0.34	0	0	9	6	16	16	25	27	0	0	0	33	29	22
P11216	PYGB	0.6	0.34	0	0	1	6	0	5	6	3	4	5	8	6	0	4
B4DP21	PTGES3	0.7	0.34	0	0	1	5	1	2	11	3	5	0	10	4	0	1
Q5JSH3	WDR44	0.68	0.34	0	0	0	0	1	0	1	3	0	0	0	0	2	2
Q96IJ6	GMPPA	0.57	0.34	0	0	0	1	0	2	1	1	1	3	3	1	0	0
P55036	PSMD4	0.48	0.34	0	0	0	0	1	3	4	1	1	2	1	1	2	2
Q96I25	RBM17	0.69	0.34	0	0	6	3	9	13	8	14	0	0	0	22	13	18
Q9P287	BCCIP	0.55	0.34	0	0	1	1	0	2	6	1	3	0	2	3	0	3
Q13541	EIF4EBP1	0.57	0.34	0	0	1	1	4	5	8	4	1	3	1	5	7	6
O95721	SNAP29	0.59	0.34	0	0	2	2	3	5	10	4	0	0	0	9	9	7
P62873	GNB1	0.72	0.34	0	0	1	2	0	8	3	1	1	1	4	0	0	0
O75533	SF3B1	0.5	0.34	0	0	10	19	10	31	39	32	15	8	18	39	40	24
O00483	NDUFA4	0.55	0.34	0	0	0	0	1	1	4	2	3	1	2	1	0	0
Q9NSE4	IARS2	0.56	0.34	0	0	8	23	4	23	30	10	30	27	36	20	10	14
O43639	NCK2	0.8	0.34	0	0	0	2	5	4	3	3	0	0	0	13	3	4
O95400	CD2BP2	0.68	0.34	0	0	0	0	1	1	0	0	0	0	0	1	3	3
Q5T447	HECTD3	0.53	0.34	0	0	1	1	0	2	2	4	3	2	4	2	0	1
Q9H857	NT5DC2	0.44	0.34	0	0	5	7	4	15	17	12	14	17	24	15	7	8
Q9H582	ZNF644	0.86	0.34	0	0	0	8	1	7	4	1	3	0	5	4	0	8
A6NLB5	A6NLB5	0.53	0.34	0	0	0	1	1	4	5	1	1	2	2	4	0	2
Q6UVJ0	SASS6	0.6	0.34	0	0	0	0	1	1	4	1	0	1	0	3	0	2
C9JL12	P4HA1	0.62	0.34	0	0	1	0	1	4	5	1	1	4	1	2	0	0
P53618	COPB1	0.52	0.33	0	0	5	12	11	23	25	16	34	30	27	10	6	7
P16615	ATP2A2	0.49	0.33	0	0	9	29	7	35	30	28	44	33	48	23	18	26
O60716	CTNND1	0.54	0.33	0	0	7	5	6	14	17	16	3	3	3	21	15	22
P24928	POLR2A	0.56	0.33	0	0	0	1	0	2	3	0	0	2	4	2	0	0
B7Z4J8	ZNF346	0.68	0.33	0	0	0	1	0	0	0	0	1	4	3	0	0	0
Q9NYH9	UTP6	0.53	0.33	0	0	0	1	0	2	3	1	2	2	4	0	0	0
B3KMK2	MGEA5	0.46	0.33	0	0	2	6	3	13	10	12	10	7	15	9	4	5
Q9UBB4	ATXN10	0.49	0.33	0	0	4	2	1	7	11	6	8	9	5	5	2	5
P23443	RPS6KB1	0.66	0.33	0	0	1	0	1	1	1	1	0	0	0	4	4	3
P17980	PSMC3	0.67	0.33	0	0	0	0	1	1	4	0	0	0	0	3	2	0
A5JGZ4	A5JGZ4	0.52	0.33	0	0	4	2	1	6	7	3	11	7	9	4	4	3
O60885	BRD4	0.64	0.33	0	0	0	1	0	0	1	0	0	0	1	4	3	0
O60343	TBC1D4	0.48	0.33	0	0	1	4	3	13	11	3	8	6	10	4	3	5
Q9NR09	BIRC6	0.66	0.33	0	0	14	67	17	69	38	34	102	65	83	38	11	18
O60563	CCNT1	0.55	0.33	0	0	1	2	2	7	6	2	1	0	2	10	5	4
Q9H4A3	WNK1	0.54	0.33	0	0	1	0	0	1	3	3	0	0	0	3	2	2
Q09161	NCBP1	0.46	0.32	0	0	4	6	3	10	13	13	16	11	19	7	4	8
Q96H79	ZC3HAV1L	0.43	0.32	0	0	3	6	2	8	14	9	11	12	16	8	6	7
C9JA69	BBX	0.53	0.32	0	0	0	2	1	2	2	1	4	5	1	5	3	1
C9JRC3	C9JRC3	0.44	0.32	0	0	2	5	3	13	10	10	7	4	4	13	11	9
Q8NC04	Q8NC04	0.48	0.32	0	0	0	1	0	2	1	2	3	2	3	3	0	0
P25685	DNAJB1	0.59	0.32	0	0	10	11	13	24	19	31	1	1	1	39	32	36
Q9UNZ2	NSFL1C	0.65	0.32	0	0	0	0	1	2	0	1	0	0	0	4	0	3
Q96ME7	ZNF512	0.67	0.32	0	0	1	18	3	14	11	9	15	16	17	9	4	5
Q5JTH9	RRP12	0.49	0.32	0	0	8	26	10	32	27	26	47	45	40	27	18	21
P55039	DRG2	0.55	0.32	0	0	0	3	0	5	2	1	3	3	1	2	3	2
Q5JPH6	EARS2	0.62	0.32	0	0	2	6	1	5	8	3	9	11	10	2	1	1
Q9UBB6	NCDN	0.4	0.32	0	0	6	4	3	21	17	12	17	9	13	14	7	11
Q9UNQ2	DIMT1	0.58	0.32	0	0	0	1	0	1	4	0	2	3	2	0	0	0
P46940	IQGAP1	0.57	0.32	0	0	0	1	0	3	1	0	2	3	3	0	0	0
P62304	SNRPE	0.58	0.32	0	0	2	1	3	5	4	5	1	0	1	7	7	9
Q5BJF2	TMEM97	0.5	0.32	0	0	0	1	0	1	2	1	3	1	3	3	0	1
P47897	QARS	0.41	0.32	0	0	9	29	6	43	38	37	43	36	40	34	26	33
Q96ST3	SIN3A	0.49	0.32	0	0	0	2	0	4	3	1	4	1	1	3	2	2
Q96AY4	TTC28	0.73	0.32	0	0	0	5	0	4	2	0	7	3	2	3	1	1
P20042	EIF2S2	0.55	0.32	0	0	0	1	0	2	4	3	2	0	2	0	0	0
Q5W0B1	RNF219	0.42	0.32	0	0	2	4	4	12	13	9	6	7	6	10	14	8
O94913	PCF11	0.64	0.32	0	0	1	1	3	3	3	3	0	0	0	8	7	5
P35249	RFC4	0.51	0.31	0	0	5	2	8	18	14	12	4	3	6	18	12	18
Q96L58	B3GALT6	0.59	0.31	0	0	0	1	0	1	2	0	3	4	0	1	0	0
Q9BZZ5	API5	0.53	0.31	0	0	0	0	1	0	1	4	1	1	1	1	3	1
P52907	CAPZA1	0.56	0.31	0	0	0	1	2	1	4	3	2	0	1	7	2	4
Q8WU79	SMAP2	0.67	0.31	0	0	0	0	2	1	0	2	0	0	0	3	4	3
P42224	STAT1	0.63	0.31	0	0	0	3	4	8	10	6	1	1	0	9	2	4
Q9H9A6	LRRC40	0.53	0.31	0	0	2	6	2	8	6	5	17	5	14	5	3	3
Q5QJE6	DNTTIP2	0.57	0.31	0	0	1	2	2	5	4	2	1	0	1	9	7	5
O43823	AKAP8	0.47	0.31	0	0	3	2	0	5	8	6	4	6	6	6	1	4
Q96RN5	MED15	0.55	0.31	0	0	0	0	1	2	0	1	3	0	1	1	1	4
Q9HAV4	XPO5	0.39	0.31	0	0	13	25	16	64	57	45	74	53	59	40	24	32
Q15436	SEC23A	0.51	0.31	0	0	0	1	0	5	3	0	2	2	2	0	0	1
Q8NDI1	EHBP1	0.72	0.31	0	0	0	0	3	3	1	1	0	0	0	6	3	3
Q13151	HNRNPA0	0.51	0.31	0	0	0	6	1	4	7	3	6	5	7	8	3	5
O14654	IRS4	0.48	0.31	0	0	15	50	14	70	60	43	82	80	67	45	26	40
Q9BRT6	LLPH	0.55	0.31	0	0	0	2	0	2	1	2	4	4	2	1	1	0
B5MD66	B5MD66	0.68	0.31	0	0	0	3	0	4	1	0	5	2	4	0	0	1
Q9UJZ1	STOML2	0.51	0.31	0	0	0	0	1	4	2	0	4	2	2	1	1	0
P11908	PRPS2	0.49	0.31	0	0	2	2	0	2	4	4	9	4	4	3	2	3
P17152	TMEM11	0.55	0.31	0	0	0	1	0	2	0	1	1	0	4	0	1	3
P23246	SFPQ	0.63	0.31	0	0	24	12	27	41	50	38	0	2	2	80	63	53
Q96A49	SYAP1	0.87	0.31	0	0	5	0	1	1	6	1	0	0	0	6	8	3
Q05BU6	Q05BU6	0.6	0.31	0	0	0	0	1	3	4	0	0	0	0	1	1	3
Q92621	NUP205	0.57	0.31	0	0	14	84	13	81	67	43	89	75	99	50	25	51
P49321	NASP	0.66	0.31	0	0	9	5	16	16	21	19	0	0	0	40	24	30
O75396	O75396	0.43	0.3	0	0	1	6	1	8	10	8	7	10	8	6	5	5
P18583	SON	0.65	0.3	0	0	2	0	4	7	9	2	1	0	0	9	3	7
P22087	FBL	0.52	0.3	0	0	0	3	3	5	7	7	3	2	8	7	2	3
Q9NRY5	FAM114A2	0.5	0.3	0	0	0	1	0	3	4	0	0	0	0	3	2	3
Q9BTE3	MCMBP	0.41	0.3	0	0	8	21	7	28	32	31	46	34	41	27	19	23
O95218	ZRANB2	0.62	0.3	0	0	7	4	8	11	12	12	0	0	0	28	23	16
P51587	BRCA2	0.59	0.3	0	0	0	3	0	6	5	1	2	1	1	0	2	3
O00193	C11orf58	0.66	0.3	0	0	4	0	4	7	5	7	0	0	0	10	6	10
Q14781	CBX2	0.49	0.3	0	0	1	2	4	8	4	9	5	1	5	5	9	7
O95373	IPO7	0.44	0.3	0	0	3	1	5	11	15	9	5	8	8	6	10	8
B1AKY9	ATP1A2	0.51	0.3	0	0	2	4	2	7	12	2	7	11	13	3	1	4
Q86U38	NOP9	0.53	0.3	0	0	0	2	0	2	1	2	3	4	4	1	1	0
P35998	PSMC2	0.52	0.3	0	0	3	4	2	7	5	6	2	4	1	13	11	11
Q8IWZ8	SUGP1	0.63	0.3	0	0	1	0	3	5	3	3	0	0	0	8	2	6
B4DVY0	HLA-C	0.38	0.3	0	0	2	3	2	11	8	10	9	8	11	6	5	5
Q9HCJ3	RAVER2	0.5	0.3	0	0	0	1	0	3	1	3	0	0	0	2	2	3
Q13555	CAMK2G	0.53	0.3	0	0	1	9	3	15	12	6	16	9	14	6	2	3
A6NJZ9	NOC3L	0.81	0.3	0	0	1	15	0	10	7	3	9	7	12	5	4	2
O14737	PDCD5	0.55	0.3	0	0	4	2	4	13	9	7	0	0	0	12	14	11
Q92922	SMARCC1	0.45	0.3	0	0	1	1	0	4	4	0	2	2	2	3	5	3
Q6PIW4	FIGNL1	0.49	0.3	0	0	2	1	3	9	11	4	1	1	0	9	6	9
Q8N0X7	SPG20	0.63	0.3	0	0	0	1	3	4	8	2	0	0	0	8	2	3
Q9H936	SLC25A22	0.59	0.3	0	0	0	1	0	1	1	0	3	4	2	0	0	0
Q6W2J9	BCOR	0.42	0.3	0	0	5	6	7	29	24	16	13	7	4	24	19	15
Q15056	EIF4H	0.54	0.3	0	0	0	1	1	3	3	1	0	0	0	6	3	3
P04075	ALDOA	0.53	0.3	0	0	0	3	3	7	6	1	7	8	7	2	0	5
P12268	IMPDH2	0.82	0.3	0	0	6	41	2	23	18	10	35	30	33	14	7	6
P16949	STMN1	0.68	0.3	0	0	4	1	8	3	11	11	0	0	0	14	13	13
O96006	ZBED1	0.41	0.3	0	0	0	1	0	3	3	1	4	1	2	3	1	2
Q8IZ21	PHACTR4	0.6	0.3	0	0	3	1	6	9	7	8	1	0	0	16	10	9
Q9NRL2	BAZ1A	0.73	0.3	0	0	6	52	15	34	25	12	69	54	63	16	13	13
O00139	KIF2A	0.58	0.3	0	0	0	4	1	6	3	4	7	3	7	0	1	1
Q05682	CALD1	0.6	0.29	0	0	4	4	8	10	11	11	0	0	0	17	22	17
Q9Y295	DRG1	0.43	0.29	0	0	0	1	1	5	3	2	3	4	5	4	1	0
P17482	HOXB9	0.46	0.29	0	0	1	1	0	3	3	2	1	4	0	5	2	4
P50402	EMD	0.56	0.29	0	0	1	1	1	0	4	5	0	0	0	7	5	2
Q07864	POLE	0.87	0.29	0	0	2	30	1	15	15	10	23	15	21	4	3	4
Q8IY67	Q8IY67	0.51	0.29	0	0	0	1	1	7	4	0	1	0	1	2	3	3
P62081	RPS7	0.4	0.29	0	0	0	2	1	5	8	4	3	3	5	4	1	4
Q13895	BYSL	0.52	0.29	0	0	0	2	0	2	4	1	5	0	2	3	0	3
Q9NNW5	WDR6	0.55	0.29	0	0	0	1	0	4	2	0	3	3	1	0	0	0
Q9UBB9	TFIP11	0.64	0.29	0	0	16	3	13	24	29	20	0	0	0	34	31	32
Q93009	USP7	0.46	0.29	0	0	0	1	0	1	2	3	1	0	1	3	2	3
P10636	MAPT	0.67	0.29	0	0	0	0	2	1	2	0	0	0	0	4	2	5
Q149N8	SHPRH	0.6	0.29	0	0	0	9	3	5	7	5	13	4	12	8	3	7
P13984	GTF2F2	0.68	0.29	0	0	4	1	5	3	7	5	0	0	0	14	11	11
Q9GZU8	FAM192A	0.64	0.29	0	0	0	0	1	0	0	0	0	0	0	6	2	2
P46977	STT3A	0.48	0.29	0	0	2	16	2	16	14	11	15	20	18	12	10	12
Q13509	Q13509	0.41	0.29	0	0	1	1	0	4	4	2	5	3	6	2	1	2
Q9Y5K5	UCHL5	0.47	0.29	0	0	0	3	1	7	6	3	4	6	3	5	1	1
Q9H7B2	RPF2	0.5	0.29	0	0	0	1	0	2	1	1	2	3	5	1	0	0
Q96RT7	TUBGCP6	0.63	0.29	0	0	0	3	0	4	2	0	4	5	3	1	0	0
B4DSD7	B4DSD7	0.48	0.28	0	0	0	0	1	5	3	1	1	0	0	3	3	1
O15091	O15091	0.6	0.28	0	0	0	2	1	1	3	0	6	5	5	0	0	1
Q9NVV4	MTPAP	0.61	0.28	0	0	0	5	1	5	2	2	5	9	7	2	1	1
Q8TCJ2	STT3B	0.6	0.28	0	0	0	3	0	5	3	1	6	1	4	1	0	0
O95299	NDUFA10	0.39	0.28	0	0	5	8	2	14	15	18	20	16	19	14	7	10
P62280	RPS11	0.44	0.28	0	0	9	30	6	37	32	27	41	49	52	33	24	22
Q5VUD6	FAM69B	0.56	0.28	0	0	0	1	0	0	0	0	3	4	3	2	0	0
Q6IQ21	ZNF770	0.63	0.28	0	0	0	9	1	7	9	6	11	7	3	4	2	2
Q6P2E9	EDC4	0.39	0.28	0	0	3	8	2	19	24	8	15	10	11	15	9	9
Q9UPU5	USP24	0.48	0.28	0	0	0	5	1	6	4	6	7	7	5	6	2	2
Q13435	SF3B2	0.53	0.28	0	0	11	5	14	30	36	20	4	1	3	50	28	27
P78332	RBM6	0.63	0.28	0	0	0	0	1	2	3	0	0	0	0	7	0	0
Q13085	ACACA	0.41	0.28	0	0	53	48	38	138	174	126	159	144	235	71	43	55
Q13625	TP53BP2	0.59	0.28	0	0	1	0	2	3	2	1	1	0	0	7	4	5
Q14151	SAFB2	0.47	0.28	0	0	1	1	1	8	7	1	1	3	1	5	5	1
Q15054	POLD3	0.49	0.28	0	0	1	0	2	8	4	3	0	2	0	4	4	5
P09960	LTA4H	0.7	0.28	0	0	0	10	2	12	7	3	11	9	9	2	0	2
P49916	LIG3	0.64	0.28	0	0	0	17	3	14	15	9	12	15	10	7	8	4
O43290	SART1	0.55	0.28	0	0	2	3	11	17	21	13	0	0	0	20	16	14
Q15386	UBE3C	0.65	0.28	0	0	2	13	1	6	11	4	12	17	16	7	2	2
Q13492	PICALM	0.54	0.28	0	0	1	0	2	5	4	6	0	0	0	3	5	3
A8MU28	NAE1	0.49	0.27	0	0	1	6	0	8	6	3	8	6	10	4	2	4
P35251	RFC1	0.48	0.27	0	0	1	4	1	12	9	3	0	2	1	9	7	5
Q9NRG9	AAAS	0.46	0.27	0	0	1	2	2	3	11	1	5	9	9	3	4	1
Q14558	PRPSAP1	0.42	0.27	0	0	0	1	0	4	3	1	1	0	3	4	1	3
Q9Y6J9	TAF6L	0.57	0.27	0	0	0	3	1	5	0	3	4	10	3	2	0	0
P09661	SNRPA1	0.49	0.27	0	0	1	0	2	6	6	4	0	0	0	6	2	7
Q5VYK3	KIAA0368	0.42	0.27	0	0	1	6	4	21	17	11	11	5	12	9	3	6
P18887	XRCC1	0.54	0.27	0	0	1	0	2	1	5	7	0	0	0	4	5	3
O43159	RRP8	0.47	0.27	0	0	0	2	0	3	3	2	2	5	5	1	1	0
P15924	DSP	0.43	0.27	0	0	6	3	4	13	22	14	13	22	10	7	8	5
Q9NZB2	FAM120A	0.38	0.27	0	0	3	9	3	23	18	10	20	20	19	13	6	7
P12270	TPR	0.45	0.27	0	0	0	1	0	2	5	1	1	0	3	4	1	1
C9JRF2	C9JRF2	0.48	0.27	0	0	0	1	0	1	0	4	1	1	2	4	0	2
Q92674	CENPI	0.46	0.27	0	0	0	2	1	4	4	6	3	4	2	6	1	0
Q15046	KARS	0.44	0.27	0	0	0	1	1	4	3	1	3	5	6	2	2	0
P49915	GMPS	0.4	0.27	0	0	8	5	2	20	16	11	15	25	18	15	10	8
Q12965	MYO1E	0.59	0.27	0	0	0	3	0	5	1	0	7	3	2	1	0	2
O14646	CHD1	0.39	0.27	0	0	0	1	0	2	3	3	4	3	0	3	2	1
Q96GM8	TOE1	0.45	0.27	0	0	1	2	0	3	3	3	7	6	4	2	0	3
O60749	SNX2	0.49	0.27	0	0	0	0	1	3	1	3	0	0	0	5	1	3
B3KQY9	B3KQY9	0.57	0.26	0	0	0	2	0	2	2	0	4	5	4	0	0	0
B3KSG9	B3KSG9	0.37	0.26	0	0	1	1	1	7	8	3	7	7	6	0	1	4
Q96HS1	PGAM5	0.5	0.26	0	0	1	2	0	8	4	0	4	5	6	1	0	1
P52732	KIF11	0.44	0.26	0	0	2	0	1	9	5	5	1	1	0	5	4	5
Q9H6S0	YTHDC2	0.66	0.26	0	0	0	9	0	12	5	4	6	4	5	5	1	2
Q9H501	ESF1	0.47	0.26	0	0	0	1	0	3	5	2	0	0	0	4	0	3
Q96EL3	MRPL53	0.5	0.26	0	0	1	1	0	1	0	5	3	1	1	6	0	4
Q5JTZ9	AARS2	0.53	0.26	0	0	0	2	2	4	4	1	6	7	8	2	0	0
Q5VT52	RPRD2	0.62	0.26	0	0	3	0	7	9	13	7	0	0	0	18	7	8
Q8N954	GPATCH11	0.54	0.26	0	0	0	0	2	2	2	3	0	0	0	3	2	7
Q14CA3	TRIP12	0.4	0.26	0	0	2	9	3	19	16	10	17	12	25	9	4	9
Q9BSC4	NOL10	0.42	0.26	0	0	0	1	0	5	3	1	5	2	2	1	0	1
Q99570	PIK3R4	0.53	0.26	0	0	0	4	0	5	3	1	8	4	4	1	1	2
Q9H6T3	RPAP3	0.64	0.26	0	0	1	0	5	6	5	3	0	0	0	9	9	4
P08237	PFKM	0.51	0.26	0	0	0	3	0	1	2	4	4	2	7	4	1	0
P58004	SESN2	0.41	0.26	0	0	0	1	0	3	2	4	2	3	1	4	0	1
P46777	RPL5	0.39	0.26	0	0	4	20	3	23	28	16	33	26	29	26	17	20
Q9NW82	WDR70	0.59	0.26	0	0	1	4	2	0	3	5	0	0	0	15	9	8
A8MZ15	A8MZ15	0.52	0.26	0	0	0	3	1	5	7	5	1	0	1	3	7	1
Q3SXM5	HSDL1	0.37	0.26	0	0	0	1	0	4	0	2	4	3	4	1	1	3
Q7Z6K5	C15orf38-AP3S2;...	0.56	0.26	0	0	0	0	2	2	2	1	0	0	0	5	4	4
P52655	GTF2A1	0.49	0.25	0	0	0	1	2	3	3	4	0	0	0	5	5	7
O00273	DFFA	0.52	0.25	0	0	4	1	9	17	16	14	0	0	0	20	15	16
Q9BSJ2	TUBGCP2	0.38	0.25	0	0	2	4	3	7	5	9	17	13	17	9	5	5
Q8TEX9	IPO4	0.44	0.25	0	0	2	18	7	24	25	20	34	22	37	11	9	14
B4DP28	B4DP28	0.48	0.25	0	0	0	1	0	0	1	2	3	6	2	1	0	0
Q9NRW3	APOBEC3C	0.49	0.25	0	0	0	4	0	3	2	1	6	4	4	3	5	3
Q92576	PHF3	0.47	0.25	0	0	0	0	1	1	2	2	0	0	0	4	5	2
O75319	DUSP11	0.38	0.25	0	0	1	1	2	5	7	4	9	6	11	3	1	4
P31153	MAT2A	0.45	0.25	0	0	0	2	0	1	3	3	5	5	2	2	1	1
Q14674	ESPL1	0.48	0.25	0	0	0	1	0	2	0	0	4	4	4	2	0	0
Q9NVG8	TBC1D13	0.47	0.25	0	0	1	0	0	1	2	0	5	4	1	2	0	3
Q8TCG1	KIAA1524	0.38	0.25	0	0	1	1	2	11	10	7	3	2	4	6	2	5
O60934	NBN	0.44	0.25	0	0	1	1	4	9	5	6	3	2	2	14	7	8
P22695	UQCRC2	0.44	0.25	0	0	4	3	1	4	5	11	10	13	14	9	0	5
P55786	NPEPPS	0.34	0.25	0	0	5	9	7	34	33	13	30	30	37	18	11	13
Q9Y324	FCF1	0.47	0.25	0	0	0	1	1	1	3	1	4	7	5	1	1	0
Q9Y450	HBS1L	0.59	0.25	0	0	0	3	0	3	2	0	0	0	0	8	3	4
Q6FI81	CIAPIN1	0.44	0.25	0	0	4	4	3	9	12	11	2	1	3	23	17	12
P49674	CSNK1E	0.42	0.25	0	0	1	4	0	3	4	6	5	3	4	10	5	6
Q8IZ69	TRMT2A	0.54	0.25	0	0	0	2	0	0	7	0	3	4	4	1	0	0
Q5VW52	GPAM	0.48	0.25	0	0	0	1	0	5	1	1	4	0	2	0	0	3
Q6XZF7	DNMBP	0.47	0.25	0	0	0	0	1	2	2	1	0	0	2	1	7	1
P49821	NDUFV1	0.42	0.25	0	0	0	1	0	2	2	5	2	3	3	1	0	1
P35453	HOXD13	0.5	0.25	0	0	2	1	0	3	5	1	7	8	2	3	0	1
P07737	PFN1	0.45	0.25	0	0	3	6	6	16	17	17	0	0	3	18	22	20
Q7L3T8	PARS2	0.41	0.25	0	0	0	1	3	4	7	4	5	6	9	3	2	4
B3KQI2	B3KQI2	0.55	0.25	0	0	9	88	14	76	55	35	120	87	91	57	23	49
B7Z4B1	NSRP1	0.58	0.25	0	0	2	0	1	1	2	2	0	0	0	11	5	3
A6NDU8	C5orf51	0.32	0.24	0	0	0	1	0	3	5	4	2	3	2	3	3	2
Q6P9B9	INTS5	0.44	0.24	0	0	0	2	0	4	5	2	5	1	6	0	1	1
Q9Y618	NCOR2	0.4	0.24	0	0	1	0	0	4	4	3	0	0	0	4	5	2
P08195	SLC3A2	0.62	0.24	0	0	7	1	11	11	11	15	0	1	0	27	22	18
Q9UGV2	NDRG3	0.48	0.24	0	0	2	2	3	2	5	10	0	1	2	16	6	12
P82933	MRPS9	0.35	0.24	0	0	0	1	0	3	1	3	2	1	5	4	3	2
Q9GZR7	DDX24	0.42	0.24	0	0	0	2	3	6	8	1	7	11	6	6	2	3
P53367	ARFIP1	0.45	0.24	0	0	1	0	0	3	1	2	0	0	0	4	4	4
P14625	HSP90B1	0.4	0.24	0	0	0	2	3	10	8	2	8	9	8	5	1	3
O14976	GAK	0.35	0.24	0	0	0	0	1	5	5	2	5	2	1	3	3	1
Q8N3J3	C17orf53	0.53	0.24	0	0	0	0	1	4	4	0	0	0	0	0	5	1
Q7Z722	Q7Z722	0.4	0.24	0	0	1	1	0	3	3	3	2	0	2	8	5	3
O14802	POLR3A	0.65	0.24	0	0	5	48	5	31	36	14	58	50	45	20	5	7
O43399	TPD52L2	0.62	0.24	0	0	1	0	5	4	5	3	0	0	0	7	8	9
Q15459	SF3A1	0.49	0.24	0	0	5	1	6	11	18	10	0	0	0	18	16	17
Q8N726	CDKN2A	0.47	0.24	0	0	0	5	0	5	4	2	7	6	6	3	3	3
Q9BXJ9	NAA15	0.38	0.24	0	0	9	24	9	37	36	39	51	67	52	33	18	19
Q5VZ89	DENND4C	0.36	0.24	0	0	0	1	0	4	4	3	6	2	2	1	1	1
Q9GZT9	EGLN1	0.47	0.24	0	0	0	1	2	4	6	4	0	0	0	11	4	2
Q13501	SQSTM1	0.44	0.24	0	0	0	1	0	5	4	0	0	0	0	2	4	3
O43865	AHCYL1	0.36	0.24	0	0	0	2	1	3	3	3	5	8	6	4	3	4
P52789	HK2	0.37	0.24	0	0	5	19	9	31	40	24	50	34	54	20	14	20
Q9H0H0	INTS2	0.51	0.24	0	0	0	4	0	6	3	3	7	4	6	1	0	1
Q8TDD1	DDX54	0.71	0.24	0	0	1	13	0	5	9	2	11	12	11	4	1	5
O00425	IGF2BP3	0.49	0.24	0	0	0	5	0	3	7	0	6	6	7	3	2	4
Q9UBX3	SLC25A10	0.56	0.24	0	0	1	10	0	10	6	3	13	10	7	7	3	4
Q9Y2X3	NOP58	0.37	0.24	0	0	3	2	4	8	10	13	12	13	21	9	4	6
Q00535	CDK5	0.34	0.23	0	0	1	1	1	6	9	4	7	8	8	4	0	2
O75569	PRKRA	0.37	0.23	0	0	1	0	0	3	3	1	1	5	1	3	4	3
Q13823	GNL2	0.4	0.23	0	0	0	6	1	8	10	2	8	5	12	8	3	8
O95625	ZBTB11	0.38	0.23	0	0	0	2	0	1	3	3	6	4	3	6	1	2
Q93100	PHKB	0.57	0.23	0	0	2	0	0	2	0	0	8	4	5	1	0	0
Q05655	PRKCD	0.69	0.23	0	0	0	10	0	9	3	1	8	4	10	2	1	7
O60231	DHX16	0.46	0.23	0	0	1	1	0	2	3	2	0	0	0	6	6	4
P49841	GSK3B	0.48	0.23	0	0	0	1	0	0	0	1	6	5	2	0	0	1
O76094	SRP72	0.38	0.23	0	0	0	2	2	4	7	5	2	9	9	4	3	3
Q6NUM9	RETSAT	0.49	0.23	0	0	0	1	0	1	1	0	3	7	3	0	0	0
Q58FF8	Q58FF8	0.53	0.23	0	0	0	3	0	3	10	2	3	0	7	0	0	1
P19367	HK1	0.44	0.23	0	0	2	12	4	11	22	9	32	18	25	12	6	2
Q9Y678	COPG1	0.36	0.23	0	0	0	1	0	5	3	2	5	2	4	0	1	2
Q9NX61	TMEM161A	0.48	0.23	0	0	0	2	0	3	2	1	5	5	5	1	0	0
Q96GQ7	DDX27	0.44	0.23	0	0	2	14	7	26	12	13	26	33	35	9	6	9
A8MUM5	A8MUM5	0.34	0.23	0	0	0	2	0	4	4	3	4	3	3	6	5	1
Q13618	CUL3	0.59	0.23	0	0	0	4	0	1	3	0	8	3	8	2	0	1
Q92900	UPF1	0.42	0.23	0	0	0	0	1	3	4	1	0	0	0	4	4	4
O75122	CLASP2	0.32	0.23	0	0	1	2	0	6	10	4	5	6	7	5	2	4
O75592	MYCBP2	0.54	0.23	0	0	1	25	8	29	20	11	44	31	27	14	7	11
Q9NVN8	GNL3L	0.39	0.23	0	0	5	9	5	24	23	6	33	33	28	9	5	9
Q15417	CNN3	0.38	0.23	0	0	2	2	3	7	12	11	2	3	0	12	14	11
Q9Y4R8	TELO2	0.37	0.23	0	0	0	0	1	4	5	2	1	4	1	3	4	0
Q96PZ0	PUS7	0.47	0.23	0	0	2	0	0	5	2	3	0	0	0	6	5	4
Q9BQ61	C19orf43	0.46	0.23	0	0	1	1	2	3	4	4	0	0	0	10	7	9
Q96N67	DOCK7	0.49	0.22	0	0	3	31	3	25	28	14	50	27	36	26	13	12
Q13129	RLF	0.32	0.22	0	0	0	2	0	4	3	3	5	4	6	6	3	2
Q5T7U1	GTF3C5	0.29	0.22	0	0	0	0	1	6	4	4	5	4	5	3	1	2
Q70EL1	USP54	0.5	0.22	0	0	2	13	3	11	13	10	33	23	18	5	1	3
P54577	YARS	0.29	0.22	0	0	2	2	3	11	14	8	15	13	15	8	10	7
P08670	VIM	0.4	0.22	0	0	9	7	11	37	35	23	1	1	3	42	41	43
Q92547	TOPBP1	0.38	0.22	0	0	0	3	0	5	2	5	7	5	4	5	1	2
P62316	SNRPD2	0.48	0.22	0	0	0	2	1	10	3	1	1	0	0	7	5	2
Q86U86	PBRM1	0.68	0.22	0	0	0	10	1	6	6	1	10	11	13	2	1	1
Q9H583	HEATR1	0.38	0.22	0	0	3	20	4	31	26	18	33	30	43	21	11	12
O60427	FADS1	0.61	0.22	0	0	0	5	0	8	0	1	5	7	7	0	0	1
P46109	CRKL	0.46	0.22	0	0	0	0	2	2	3	4	0	0	0	7	3	5
A6H8Z7	LCLAT1	0.39	0.21	0	0	0	3	0	4	0	3	6	3	8	3	2	5
O75940	SMNDC1	0.69	0.21	0	0	0	0	4	0	1	1	0	0	0	13	3	5
P04637	TP53	0.44	0.21	0	0	3	1	3	7	6	8	0	0	0	16	11	14
Q6PEK6	OPA1	0.42	0.21	0	0	0	1	0	1	1	0	7	2	6	0	1	1
Q96NB3	ZNF830	0.37	0.21	0	0	0	0	1	4	2	3	0	0	0	4	3	7
Q9NXE4	SMPD4	0.46	0.21	0	0	1	18	4	16	17	14	30	20	30	10	6	12
Q7LBC6	KDM3B	0.31	0.21	0	0	2	11	1	25	18	15	18	16	11	20	12	16
P63279	UBE2I	0.33	0.21	0	0	0	2	0	4	5	2	6	6	3	3	4	2
O43768	ENSA	0.39	0.21	0	0	4	3	7	18	21	17	0	0	0	26	21	26
P55060	CSE1L	0.29	0.21	0	0	3	3	3	12	20	16	9	21	17	14	8	7
Q8WVM8	SCFD1	0.34	0.21	0	0	1	0	1	9	5	1	9	4	3	3	1	4
Q9P2X0	DPM3	0.48	0.21	0	0	0	1	0	1	0	0	5	3	7	0	0	0
P30876	POLR2B	0.4	0.21	0	0	0	3	0	6	7	2	6	7	3	1	1	2
O96028	WHSC1	0.56	0.21	0	0	0	9	0	7	7	7	2	3	2	9	8	5
Q15125	EBP	0.37	0.21	0	0	0	6	0	6	7	6	6	7	8	5	7	6
Q9Y4C1	KDM3A	0.36	0.21	0	0	1	2	0	5	5	5	3	3	2	10	1	7
O95696	BRD1	0.51	0.21	0	0	0	4	0	4	2	1	9	7	5	0	0	2
Q8NB78	KDM1B	0.38	0.21	0	0	1	2	0	3	3	3	13	6	4	3	1	3
O95478	NSA2	0.47	0.21	0	0	0	2	0	1	1	0	7	4	6	1	1	1
Q53GG5	PDLIM3	0.4	0.21	0	0	0	0	1	2	3	2	0	0	0	4	4	6
Q99986	VRK1	0.36	0.2	0	0	1	5	0	6	6	10	10	9	11	8	2	2
Q8TC07	TBC1D15	0.37	0.2	0	0	1	1	1	8	4	3	0	0	2	10	9	5
Q06124	PTPN11	0.33	0.2	0	0	0	1	1	6	5	2	1	1	2	7	4	8
Q9Y2W2	WBP11	0.48	0.2	0	0	0	1	2	3	6	0	0	0	0	11	2	8
P78549	NTHL1	0.34	0.2	0	0	0	0	1	2	4	4	5	4	7	1	0	1
Q9H2M9	RAB3GAP2	0.29	0.2	0	0	2	5	2	20	17	10	17	20	15	10	5	7
Q14320	FAM50A	0.5	0.2	0	0	4	1	11	10	14	17	0	0	0	29	21	20
P17655	CAPN2	0.52	0.2	0	0	0	5	0	5	5	1	9	7	8	0	0	1
Q8N6R0	METTL13	0.36	0.2	0	0	0	3	0	6	6	2	8	7	3	2	2	3
Q8WUM0	NUP133	0.32	0.2	0	0	4	17	5	39	38	21	46	33	44	21	11	14
O75027	ABCB7	0.29	0.2	0	0	0	1	0	4	6	2	4	4	6	6	0	1
O43172	PRPF4	0.27	0.2	0	0	0	1	1	6	6	2	7	3	6	9	4	4
Q9P2N5	RBM27	0.45	0.2	0	0	1	0	2	2	3	8	0	0	0	12	3	5
P14868	DARS	0.36	0.2	0	0	0	2	0	8	5	2	7	4	5	2	0	0
Q9Y3A2	UTP11L	0.44	0.2	0	0	0	1	0	0	0	2	4	8	3	0	0	0
O60256	PRPSAP2	0.29	0.2	0	0	2	3	2	13	10	16	15	7	18	9	7	4
C9JFV6	ZNF516	0.39	0.2	0	0	0	2	0	4	7	1	1	2	1	2	7	3
Q6ZMG9	CERS6	0.3	0.2	0	0	0	1	0	7	2	2	5	4	4	1	3	2
Q9UNS1	TIMELESS	0.26	0.2	0	0	0	1	0	4	2	5	3	3	5	5	4	4
B4DQZ7	B4DQZ7	0.38	0.2	0	0	3	1	4	13	16	10	0	0	0	15	17	13
Q9UHB6	LIMA1	0.33	0.2	0	0	1	0	0	4	6	4	0	0	0	5	5	5
Q8IWC1	MAP7D3	0.36	0.2	0	0	5	2	9	27	22	17	6	7	5	30	25	25
P50570	DNM2	0.33	0.2	0	0	0	1	0	3	4	1	4	7	4	1	1	2
Q13045	FLII	0.38	0.2	0	0	1	13	4	15	29	6	29	24	25	15	8	8
Q9P0U3	SENP1	0.37	0.2	0	0	0	1	0	2	0	1	5	7	3	2	1	1
Q14980	NUMA1	0.38	0.2	0	0	0	4	0	9	8	3	2	3	3	6	3	7
O95870	ABHD16A	0.47	0.2	0	0	0	5	0	3	1	1	8	8	8	5	2	3
Q5T9A4	ATAD3B	0.35	0.2	0	0	1	10	2	17	9	13	21	20	19	13	4	9
O00410	IPO5	0.29	0.2	0	0	6	10	10	48	58	34	42	27	62	23	13	14
Q9BXP5	SRRT	0.32	0.19	0	0	2	5	2	13	14	6	16	19	24	8	3	4
Q9Y6G9	DYNC1LI1	0.41	0.19	0	0	2	0	5	8	11	8	1	3	1	14	10	13
Q9P2R3	ANKFY1	0.4	0.19	0	0	0	1	0	1	4	0	3	8	5	0	0	0
Q12768	KIAA0196	0.36	0.19	0	0	0	2	0	5	5	0	6	6	7	0	0	3
O94826	TOMM70A	0.35	0.19	0	0	0	1	1	3	5	4	7	8	7	1	0	0
C9JBR1	C9JBR1	0.55	0.19	0	0	0	2	8	17	18	1	1	0	1	16	7	8
Q9Y223	GNE	0.38	0.19	0	0	0	1	0	2	2	1	0	5	1	6	4	0
Q8TDN6	BRIX1	0.45	0.19	0	0	0	5	1	12	1	2	14	4	10	4	2	1
B7Z5N5	B7Z5N5	0.3	0.19	0	0	0	2	0	5	6	5	6	7	6	2	1	2
B4DS24	B4DS24	0.29	0.19	0	0	0	2	1	6	7	9	8	6	8	3	3	2
P29597	TYK2	0.3	0.19	0	0	0	1	0	5	2	1	8	4	3	3	2	2
O95905	ECD	0.26	0.19	0	0	0	0	1	5	6	4	5	0	3	5	5	5
Q5C9Z4	NOM1	0.37	0.19	0	0	0	2	0	8	4	1	3	1	5	2	6	1
Q9H845	ACAD9	0.28	0.19	0	0	0	2	0	9	6	5	5	5	6	3	2	2
O60664	PLIN3	0.36	0.19	0	0	0	0	1	5	2	4	0	0	0	6	6	1
Q9Y314	NOSIP	0.36	0.19	0	0	1	0	2	4	6	10	3	1	2	8	2	8
P28288	ABCD3	0.64	0.19	0	0	1	26	1	13	12	9	25	20	29	7	5	8
O95782	AP2A1	0.3	0.19	0	0	0	2	0	5	8	2	2	4	9	4	3	3
Q15392	DHCR24	0.46	0.19	0	0	0	4	0	6	4	2	5	10	7	1	0	0
P53007	SLC25A1	0.28	0.19	0	0	1	3	0	9	8	8	9	10	10	6	2	4
Q9BQ52	ELAC2	0.35	0.18	0	0	0	6	0	13	11	4	6	7	9	7	3	5
Q9H6R4	NOL6	0.52	0.18	0	0	0	7	0	5	7	2	12	8	9	2	1	1
B4DY50	B4DY50	0.36	0.18	0	0	0	2	0	4	2	2	2	7	10	2	2	0
Q9BSJ8	ESYT1	0.29	0.18	0	0	0	1	0	8	6	3	1	0	2	5	2	5
Q7Z6Z7	HUWE1	0.36	0.18	0	0	8	31	4	64	46	29	70	67	56	22	11	16
Q8N1G2	CMTR1	0.45	0.18	0	0	0	12	0	7	13	10	13	7	10	12	6	6
P53992	SEC24C	0.33	0.18	0	0	0	1	0	6	8	1	3	5	3	3	0	0
P04183	TK1	0.25	0.18	0	0	2	3	1	13	9	7	15	17	14	13	4	10
Q9P258	RCC2	0.4	0.18	0	0	0	0	1	1	0	2	0	0	0	4	10	2
O95817	BAG3	0.36	0.18	0	0	1	2	3	7	8	8	0	0	0	14	15	13
Q13112	CHAF1B	0.36	0.18	0	0	1	1	2	5	5	5	0	0	0	17	10	8
Q12931	TRAP1	0.31	0.18	0	0	1	4	1	10	7	4	16	11	16	6	5	4
Q8N122	RPTOR	0.48	0.18	0	0	0	7	0	7	5	1	12	10	6	5	2	3
Q96RL1	UIMC1	0.3	0.18	0	0	1	1	0	7	6	2	3	0	3	11	5	6
Q6PGP7	TTC37	0.44	0.18	0	0	2	7	0	11	11	4	17	14	16	1	0	1
P21359	NF1	0.39	0.18	0	0	0	5	0	11	6	4	9	8	6	2	1	3
Q8WTW3	COG1	0.29	0.18	0	0	0	0	2	10	7	3	5	2	2	6	5	6
O00411	POLRMT	0.36	0.18	0	0	5	43	8	59	42	39	83	72	81	31	23	33
Q7L576	CYFIP1	0.27	0.18	0	0	6	17	4	38	38	26	48	53	45	27	23	22
P57740	NUP107	0.33	0.18	0	0	0	1	0	4	2	5	3	8	3	1	0	0
Q9UGI8	TES	0.36	0.18	0	0	0	1	1	2	4	4	0	0	0	11	4	7
A8MTM6	DLGAP5	0.27	0.18	0	0	1	2	2	18	13	8	5	2	0	16	9	11
Q9NVP1	DDX18	0.27	0.17	0	0	0	2	0	8	8	3	5	5	1	6	7	2
Q14566	MCM6	0.3	0.17	0	0	0	1	0	6	10	2	2	5	5	2	0	1
Q9Y5B6	PAXBP1	0.3	0.17	0	0	0	2	1	8	6	2	4	3	3	11	2	11
P46060	RANGAP1	0.31	0.17	0	0	2	1	7	24	17	14	4	6	8	23	17	15
Q9UHD1	CHORDC1	0.35	0.17	0	0	4	1	2	8	11	14	0	0	0	20	15	14
Q96L73	NSD1	0.34	0.17	0	0	0	6	0	11	12	4	7	6	6	11	8	2
Q9Y2P8	RCL1	0.38	0.17	0	0	0	6	0	11	8	5	9	11	6	7	1	2
B4DQY1	B4DQY1	0.33	0.17	0	0	2	0	4	16	20	5	14	10	14	3	2	2
O60318	MCM3AP	0.35	0.17	0	0	1	10	1	17	16	8	28	18	10	8	6	7
Q8WWK9	CKAP2	0.27	0.17	0	0	1	2	2	11	5	10	5	5	1	13	15	12
C9J3W3	PPAN	0.38	0.17	0	0	0	4	0	9	1	5	7	9	9	3	1	0
O95235	KIF20A	0.33	0.17	0	0	0	2	0	8	5	1	8	7	4	1	0	2
Q9UHR5	SAP30BP	0.36	0.17	0	0	0	0	2	3	5	4	0	0	0	7	5	9
Q92917	GPKOW	0.29	0.17	0	0	0	1	0	6	6	1	1	0	1	6	6	5
Q8IYB5	SMAP1	0.35	0.17	0	0	0	1	0	2	0	4	0	0	0	7	3	7
Q8WVX9	FAR1	0.45	0.17	0	0	0	5	0	5	1	2	9	10	8	3	2	1
Q9UDY2	TJP2	0.38	0.17	0	0	0	1	3	7	10	2	0	0	0	11	10	8
Q96A72	MAGOHB	0.4	0.17	0	0	0	0	1	0	0	2	0	0	0	9	7	2
Q8N8A6	DDX51	0.4	0.17	0	0	0	5	2	10	6	1	16	11	15	1	3	3
B4DQR0	B4DQR0	0.43	0.17	0	0	0	11	1	11	14	6	13	7	25	5	4	8
Q15149	PLEC	0.31	0.17	0	0	1	1	0	6	8	2	5	10	8	2	1	0
Q14160	SCRIB	0.3	0.17	0	0	1	0	0	7	3	3	1	0	0	9	5	5
O95470	SGPL1	0.38	0.17	0	0	0	1	0	3	0	0	4	8	6	1	0	0
P49756	RBM25	0.3	0.17	0	0	0	0	1	4	7	3	0	0	0	7	6	5
Q96E22	NUS1	0.37	0.17	0	0	0	5	0	6	5	2	8	12	8	5	2	4
Q9UJS0	SLC25A13	0.32	0.17	0	0	0	1	0	8	5	0	5	2	7	1	0	2
B3KYA7	STK3	0.3	0.16	0	0	0	0	1	3	6	7	0	0	0	6	6	3
O75165	DNAJC13	0.28	0.16	0	0	0	0	1	5	1	3	8	5	8	3	1	2
Q9NRZ9	HELLS	0.21	0.16	0	0	1	5	1	16	18	13	18	15	12	12	13	13
C9JR94	C9JR94	0.43	0.16	0	0	0	11	1	11	9	5	24	11	14	9	4	5
O00186	STXBP3	0.3	0.16	0	0	0	4	0	8	9	5	8	9	12	3	0	5
O75694	NUP155	0.28	0.16	0	0	4	20	4	42	43	26	57	48	52	24	11	22
Q49A26	GLYR1	0.25	0.16	0	0	0	1	0	5	4	2	7	7	6	5	1	1
Q9Y2A7	NCKAP1	0.37	0.16	0	0	1	10	3	8	16	8	26	25	30	7	3	5
A2ICT2	HSPA4L	0.22	0.16	0	0	0	0	1	5	9	3	5	5	9	6	3	3
Q9UJX2	CDC23	0.35	0.16	0	0	0	1	0	4	0	0	8	6	6	0	0	1
A8MTH1	MPP1	0.32	0.16	0	0	0	2	0	5	3	3	2	1	0	9	8	4
Q14204	DYNC1H1	0.31	0.16	0	0	21	181	31	297	268	206	339	288	359	185	135	129
O60264	SMARCA5	0.28	0.16	0	0	0	8	2	14	16	10	21	17	16	13	10	9
Q14997	PSME4	0.24	0.16	0	0	1	5	2	13	21	16	20	20	19	10	8	5
Q8NG31	CASC5	0.24	0.16	0	0	0	1	0	11	6	4	3	2	5	4	1	5
P51570	GALK1	0.39	0.16	0	0	2	6	0	7	8	4	16	19	15	4	2	1
P33993	MCM7	0.48	0.16	0	0	0	16	2	17	18	7	21	19	27	4	3	3
Q96H55	MYO19	0.48	0.16	0	0	0	4	0	3	2	0	7	11	9	0	0	1
Q9Y2R4	DDX52	0.21	0.15	0	0	0	1	0	8	10	6	3	1	3	8	5	4
P25205	MCM3	0.31	0.15	0	0	0	0	2	4	15	4	2	4	10	2	1	2
Q9NVM4	PRMT7	0.31	0.15	0	0	0	0	1	3	3	2	0	0	0	9	8	4
Q01968	OCRL	0.21	0.15	0	0	0	1	0	6	10	4	3	4	4	5	5	6
P17858	PFKL	0.28	0.15	0	0	0	7	3	16	14	16	20	10	22	6	6	17
P13010	XRCC5	0.29	0.15	0	0	3	17	4	31	39	10	43	44	63	15	10	14
Q8N201	INTS1	0.25	0.15	0	0	1	4	0	10	10	7	16	12	12	11	5	3
O95602	POLR1A	0.69	0.15	0	0	1	35	1	21	15	5	45	25	34	8	2	3
Q14807	KIF22	0.26	0.15	0	0	0	1	0	4	7	1	6	4	11	1	2	1
O15294	OGT	0.26	0.15	0	0	0	1	1	6	9	2	7	11	11	1	1	2
Q12789	GTF3C1	0.53	0.15	0	0	2	41	2	30	31	15	50	39	60	9	6	10
O00232	PSMD12	0.29	0.15	0	0	2	0	3	12	18	10	3	2	1	20	9	7
Q6PJG6	BRAT1	0.25	0.15	0	0	1	2	0	9	13	7	12	11	11	1	1	1
Q14690	PDCD11	0.33	0.15	0	0	0	2	1	5	4	0	13	6	14	2	0	3
P42704	LRPPRC	0.22	0.15	0	0	5	13	7	45	60	40	56	49	75	27	17	13
Q5JVF3	PCID2	0.26	0.15	0	0	1	5	1	13	13	6	18	19	20	12	2	5
Q9Y3T9	NOC2L	0.28	0.15	0	0	0	2	0	2	4	3	5	8	12	4	3	2
Q8NEZ5	FBXO22	0.2	0.15	0	0	3	2	2	13	20	22	21	9	20	18	13	11
Q06210	GFPT1	0.21	0.15	0	0	2	7	2	23	34	16	28	26	28	16	9	12
A8K8Z0	A8K8Z0	0.36	0.15	0	0	0	3	0	6	9	3	0	0	0	9	2	11
Q96DF8	DGCR14	0.3	0.15	0	0	0	0	1	3	3	4	0	0	0	6	5	9
Q9H1A4	ANAPC1	0.3	0.14	0	0	1	5	1	11	9	4	22	21	15	7	0	4
Q7L8L6	FASTKD5	0.31	0.14	0	0	0	0	1	4	0	1	10	6	8	0	0	2
Q5LJ98	TROVE2	0.23	0.14	0	0	0	1	0	7	6	7	3	0	6	10	3	2
Q8N1F7	NUP93	0.22	0.14	0	0	0	4	1	17	11	10	14	12	12	11	7	3
Q6PL18	ATAD2	0.22	0.14	0	0	0	1	0	10	8	1	7	6	8	2	1	3
Q9Y4W2	LAS1L	0.25	0.14	0	0	1	14	4	37	26	26	40	22	47	24	10	23
O43913	ORC5	0.28	0.14	0	0	0	4	0	11	9	7	7	13	7	8	1	2
Q04446	GBE1	0.35	0.14	0	0	0	0	3	4	7	3	0	0	0	14	6	10
A2RRP1	NBAS	0.35	0.14	0	0	3	20	2	34	24	13	55	36	46	14	2	7
Q9H3U1	UNC45A	0.22	0.14	0	0	0	1	2	12	7	8	11	13	11	4	5	4
Q8IUI2	MAZ	0.24	0.14	0	0	0	1	0	5	7	6	0	0	3	8	7	3
P17028	ZNF24	0.28	0.14	0	0	0	0	1	4	1	6	0	0	0	11	5	7
B4DH39	B4DH39	0.34	0.14	0	0	0	3	0	4	2	2	10	9	10	2	2	1
Q5T6V5	C9orf64	0.3	0.14	0	0	0	1	0	2	2	0	7	10	7	2	0	0
C9JV95	DDX56	0.27	0.14	0	0	1	5	1	11	8	7	15	23	22	8	3	5
Q93050	ATP6V0A1	0.35	0.14	0	0	0	3	0	6	2	0	14	9	7	3	0	0
Q86WJ1	CHD1L	0.33	0.14	0	0	0	2	0	5	2	1	10	11	5	1	0	0
Q8IY37	DHX37	0.46	0.14	0	0	0	12	0	9	3	10	19	14	12	4	2	8
Q13395	TARBP1	0.32	0.14	0	0	1	10	1	15	13	9	27	25	23	10	2	6
Q15717	ELAVL1	0.27	0.14	0	0	0	0	3	7	8	5	4	12	10	7	7	1
Q8N3C0	ASCC3	0.35	0.13	0	0	0	10	1	14	11	7	22	18	21	9	2	3
Q01813	PFKP	0.21	0.13	0	0	2	3	1	16	20	7	25	16	24	10	5	7
Q9BWH6	RPAP1	0.33	0.13	0	0	0	3	0	6	2	2	11	13	8	0	0	1
O94762	RECQL5	0.26	0.13	0	0	0	4	0	11	9	5	18	7	7	8	3	3
P11388	TOP2A	0.22	0.13	0	0	1	2	0	11	17	6	7	14	11	7	2	1
P62879	GNB2	0.18	0.13	0	0	0	2	0	10	9	5	8	6	8	8	11	5
O00567	NOP56	0.19	0.13	0	0	0	2	2	15	19	10	9	14	13	11	9	2
Q86XI2	NCAPG2	0.26	0.13	0	0	0	7	1	17	16	7	15	19	20	10	5	7
Q96QE3	ATAD5	0.34	0.13	0	0	0	5	0	8	5	1	14	12	10	4	1	4
Q3B7T1	C10orf137	0.33	0.13	0	0	0	6	0	8	10	8	13	15	10	4	2	0
P54132	BLM	0.21	0.13	0	0	0	4	1	11	16	12	7	7	8	15	9	15
Q9NTJ5	SACM1L	0.23	0.13	0	0	0	1	0	5	4	3	8	7	11	2	0	2
O96011	PEX11B	0.33	0.13	0	0	0	3	0	5	4	0	9	9	15	0	1	1
Q96F07	CYFIP2	0.21	0.13	0	0	0	4	0	13	13	5	10	11	14	9	5	9
Q5SRE5	NUP188	0.27	0.12	0	0	2	27	3	49	33	30	62	50	66	36	20	15
Q9H7Z3	NRDE2	0.29	0.12	0	0	0	4	0	7	8	1	11	11	15	3	5	1
Q9NZJ4	SACS	0.28	0.12	0	0	0	6	1	15	12	5	26	16	8	9	0	5
Q03701	CEBPZ	0.22	0.12	0	0	1	2	0	10	7	3	16	13	12	4	6	4
O15504	NUPL2	0.28	0.12	0	0	1	0	0	3	3	2	0	0	0	11	7	9
O94822	LTN1	0.32	0.12	0	0	0	5	0	12	5	4	15	15	8	3	1	0
P42356	PI4KA	0.25	0.12	0	0	5	21	3	53	28	24	66	72	62	31	14	22
P26358	DNMT1	0.38	0.12	0	0	0	7	0	1	18	8	1	0	1	7	12	14
Q13557	CAMK2D	0.29	0.12	0	0	0	5	0	11	6	4	11	16	12	5	3	3
P51003	PAPOLA	0.22	0.12	0	0	1	1	3	12	17	14	0	1	0	22	20	17
O00159	MYO1C	0.53	0.12	0	0	0	34	2	37	18	10	47	30	42	10	2	8
Q9UBD5	ORC3	0.22	0.12	0	0	1	5	0	17	10	11	21	11	19	10	6	8
Q14146	URB2	0.41	0.12	0	0	1	18	0	17	23	5	24	25	29	9	5	8
Q9NVI1	FANCI	0.21	0.12	0	0	0	3	0	8	14	7	9	10	10	13	3	2
Q14692	BMS1	0.45	0.12	0	0	0	19	0	23	14	3	22	12	26	14	8	9
Q8WUA2	PPIL4	0.23	0.11	0	0	0	0	1	0	6	6	0	0	0	9	10	10
Q96CT7	CCDC124	0.24	0.11	0	0	0	0	1	0	3	7	0	0	0	10	11	8
Q9Y508	RNF114	0.19	0.11	0	0	0	1	0	6	7	5	1	1	2	10	8	10
O94832	MYO1D	0.38	0.11	0	0	0	10	0	10	6	4	24	19	15	2	4	2
P14635	CCNB1	0.21	0.11	0	0	0	0	1	9	5	5	0	0	0	10	9	9
O43592	XPOT	0.18	0.11	0	0	0	1	1	18	15	4	11	11	8	5	1	5
Q86UV5	USP48	0.17	0.11	0	0	0	1	0	6	8	6	7	11	12	6	2	2
Q9NYL9	TMOD3	0.26	0.11	0	0	1	0	0	4	8	1	0	0	0	10	12	3
Q7Z3U7	MON2	0.25	0.11	0	0	0	7	0	12	13	8	18	15	19	11	4	7
A4D2Q0	SUN1	0.29	0.1	0	0	0	8	0	10	8	6	18	18	22	9	3	5
Q96T76	MMS19	0.16	0.1	0	0	1	1	0	10	13	9	10	14	21	4	3	2
P42695	NCAPD3	0.17	0.1	0	0	0	1	0	9	12	4	10	7	15	3	0	4
Q14784	MYO6	0.16	0.1	0	0	0	2	0	10	5	8	14	13	10	9	6	4
A6NKB8	RNPEP	0.3	0.1	0	0	0	9	0	11	15	9	23	17	18	8	1	3
Q9NQC3	RTN4	0.18	0.1	0	0	2	1	0	19	11	15	0	1	0	16	14	17
Q15021	NCAPD2	0.15	0.1	0	0	0	1	0	11	11	6	9	11	13	6	4	2
P42345	MTOR	0.16	0.1	0	0	0	1	0	9	9	5	12	10	11	3	3	5
B4DX01	B4DX01	0.22	0.1	0	0	1	0	0	4	3	7	0	0	0	14	8	11
Q93074	MED12	0.31	0.1	0	0	0	8	0	13	9	3	26	11	19	9	2	3
P46020	PHKA1	0.26	0.1	0	0	0	6	0	15	5	9	22	18	14	4	2	2
Q9NZJ0	DTL	0.17	0.09	0	0	0	3	0	13	11	5	18	15	13	11	4	3
O94761	O94761	0.27	0.09	0	0	0	13	1	20	20	14	38	29	31	9	4	5
Q13535	ATR	0.16	0.09	0	0	0	2	0	16	8	1	14	17	12	7	0	8
Q86VP6	CAND1	0.14	0.09	0	0	1	4	2	34	34	18	31	25	44	11	7	7
C9JMB9	C9JMB9	0.18	0.09	0	0	0	0	1	6	6	5	2	1	1	14	10	11
Q9ULK4	MED23	0.18	0.09	0	0	0	3	0	11	8	6	16	12	21	6	3	3
Q9UHX1	PUF60	0.15	0.08	0	0	0	0	1	7	8	10	0	0	0	19	14	10
B3KWT6	B3KWT6	0.26	0.08	0	0	0	21	2	31	24	21	54	53	42	19	13	11
O60287	URB1	0.24	0.08	0	0	0	8	0	14	13	4	27	21	27	8	2	6
Q5SY16	NOL9	0.19	0.07	0	0	0	8	0	27	12	6	36	22	23	11	7	11
Q5T4S7	UBR4	0.27	0.07	0	0	0	19	1	37	29	16	58	40	41	9	4	5
Q8IZT6	ASPM	0.32	0.07	0	0	1	40	2	49	26	12	115	74	85	21	6	11
Q9NQW6	ANLN	0.13	0.07	0	0	0	1	0	10	10	16	1	3	1	15	13	9
O75691	UTP20	0.11	0.06	0	0	0	1	0	9	17	5	13	23	20	4	3	2
Q8NCM8	DYNC2H1	0.12	0.06	0	0	0	1	0	16	10	5	22	18	18	3	0	2
P42858	HTT	0.2	0.06	0	0	1	16	0	34	27	15	65	50	50	17	4	10
B3KWD0	XPO1	0.09	0.06	0	0	1	2	0	24	36	24	25	30	34	13	5	11
Q9ULW0	TPX2	0.09	0.05	0	0	0	5	1	36	37	27	9	11	5	56	42	37
O14776	TCERG1	0.09	0.05	0	0	1	0	1	21	20	20	0	0	1	36	34	24
Q9Y4A5	TRRAP	0.21	0.05	0	0	0	33	2	66	46	38	97	81	95	38	12	20
Q9NU22	MDN1	0.17	0.04	0	0	0	32	1	83	53	51	95	91	105	51	23	36
B4DMY8	B4DMY8	0	0	0	0	0	0	0	0	0	0	2	0	0	1	0	0
Q7Z460	CLASP1	0	0	0	0	0	0	0	2	1	1	1	1	3	2	1	1
Q5TAX3	ZCCHC11	0	0	0	0	0	0	0	4	7	1	2	0	0	3	3	2
Q9NZL3	ZNF224	0	0	0	0	0	0	0	0	0	0	2	1	2	0	0	0
Q9HC77	CENPJ	0	0	0	0	0	0	0	0	0	0	1	0	0	0	0	0
Q86Y07	VRK2	0	0	0	0	0	0	0	0	0	0	3	0	1	0	0	1
Q9BUF5	TUBB6	0	0	0	0	0	0	0	2	1	1	0	0	1	0	0	0
Q9P0L0	VAPA	0	0	0	0	0	0	0	0	0	0	0	0	0	1	1	2
B1AL16	FAM178A	0	0	0	0	0	0	0	0	0	0	1	0	2	0	0	0
P40616	ARL1	0	0	0	0	0	0	0	0	0	0	0	0	0	0	0	1
Q69YN2	CWF19L1	0	0	0	0	0	0	0	1	0	0	0	0	0	3	5	1
Q69YN4	KIAA1429	0	0	0	0	0	0	0	0	0	0	0	2	2	0	1	0
P18077	RPL35A	0	0	0	0	0	0	0	1	0	2	2	3	1	0	0	0
Q9BW85	CCDC94	0	0	0	0	0	0	0	0	0	0	0	0	0	2	0	0
P38398	BRCA1	0	0	0	0	0	0	0	3	2	1	0	0	0	1	1	1
Q12830	BPTF	0	0	0	0	0	0	0	5	4	5	1	1	1	5	3	3
Q12834	CDC20	0	0	0	0	0	0	0	3	4	0	0	0	0	3	0	2
Q00403	GTF2B	0	0	0	0	0	0	0	1	0	1	0	0	0	1	1	0
Q9UKJ3	GPATCH8	0	0	0	0	0	0	0	3	6	0	0	0	0	6	2	3
O95644	NFATC1	0	0	0	0	0	0	0	1	0	0	0	0	0	1	0	2
Q9Y2U5	MAP3K2	0	0	0	0	0	0	0	1	1	0	0	0	0	0	0	0
A0AVT1	UBA6	0	0	0	0	0	0	0	0	1	0	0	0	0	0	0	0
Q9Y2U8	LEMD3	0	0	0	0	0	0	0	0	0	1	0	2	1	0	0	0
Q96T67	Q96T67	0	0	0	0	0	0	0	0	0	2	0	0	0	0	0	0
A8MUW3	A8MUW3	0	0	0	0	0	0	0	0	0	0	0	0	0	3	0	0
Q9H814	PHAX	0	0	0	0	0	0	0	2	2	1	0	0	0	5	2	5
Q96AC1	FERMT2	0	0	0	0	0	0	0	1	4	5	0	1	0	4	7	11
Q9NVP2	ASF1B	0	0	0	0	0	0	0	0	0	1	0	0	0	1	1	2
Q96CS3	FAF2	0	0	0	0	0	0	0	1	1	0	0	0	0	0	0	0
Q9NUQ2	AGPAT5	0	0	0	0	0	0	0	1	1	1	2	0	2	0	0	0
C9JJ88	QSER1	0	0	0	0	0	0	0	0	1	0	0	0	0	0	0	0
Q9BXW9	FANCD2	0	0	0	0	0	0	0	0	7	1	5	2	3	2	0	0
P43304	GPD2	0	0	0	0	0	0	0	0	0	0	0	0	1	0	0	0
Q99640	PKMYT1	0	0	0	0	0	0	0	1	0	1	2	0	2	1	0	0
Q9H8H3	METTL7A	0	0	0	0	0	0	0	1	3	0	0	1	2	2	0	0
P09001	MRPL3	0	0	0	0	0	0	0	0	0	0	0	1	1	0	0	0
IPI:IPI00909843	IPI:IPI00909843	0	0	0	0	0	0	0	1	1	2	0	0	0	2	1	2
Q8NFF5	FLAD1	0	0	0	0	0	0	0	0	1	0	0	0	0	1	0	0
Q14562	DHX8	0	0	0	0	0	0	0	3	1	0	0	0	3	1	1	1
O60763	USO1	0	0	0	0	0	0	0	1	1	0	0	0	0	0	1	0
Q9BSK0	MARVELD1	0	0	0	0	0	0	0	0	0	0	0	2	1	0	0	0
Q6P1A2	LPCAT3	0	0	0	0	0	0	0	0	1	0	3	5	1	0	1	0
Q9NW75	GPATCH2	0	0	0	0	0	0	0	1	1	0	0	0	0	2	2	0
Q9NPF0	CD320	0	0	0	0	0	0	0	0	0	0	0	1	0	0	0	0
C9J2P0	UBE2E1	0	0	0	0	0	0	0	1	1	0	0	0	0	0	0	0
Q96FF9	CDCA5	0	0	0	0	0	0	0	0	1	1	0	0	0	2	0	0
O43248	HOXC11	0	0	0	0	0	0	0	1	2	2	0	1	0	1	0	0
B7Z5F9	B7Z5F9	0	0	0	0	0	0	0	1	0	0	0	0	0	0	0	0
O43795	MYO1B	0	0	0	0	0	0	0	0	0	1	1	0	2	0	0	0
Q8N684	CPSF7	0	0	0	0	0	0	0	0	0	1	0	0	0	2	0	0
P27448	MARK3	0	0	0	0	0	0	0	3	2	1	0	0	1	1	4	0
Q9HAP2	MLXIP	0	0	0	0	0	0	0	1	1	2	0	2	2	0	1	0
O43426	SYNJ1	0	0	0	0	0	0	0	2	0	1	0	0	0	1	2	6
P54098	POLG	0	0	0	0	0	0	0	0	0	0	2	4	0	0	0	0
Q9UGP8	SEC63	0	0	0	0	0	0	0	3	1	1	7	2	5	0	0	0
Q5VZL5	ZMYM4	0	0	0	0	0	0	0	0	4	2	0	0	0	2	1	0
B4DID0	RANBP10	0	0	0	0	0	0	0	1	2	2	2	2	2	0	0	0
Q14746	COG2	0	0	0	0	0	0	0	0	1	0	0	0	0	0	0	1
Q8N2A8	PLD6	0	0	0	0	0	0	0	0	1	0	0	0	0	0	0	0
O94806	PRKD3	0	0	0	0	0	0	0	0	1	0	2	0	0	2	0	0
B7Z5H7	B7Z5H7	0	0	0	0	0	0	0	0	0	0	0	1	0	0	0	0
Q8N720	ZNF655	0	0	0	0	0	0	0	0	0	0	0	0	0	0	0	1
Q8IXQ4	GPALPP1	0	0	0	0	0	0	0	1	0	0	0	0	0	5	2	2
Q9P2D3	HEATR5B	0	0	0	0	0	0	0	1	2	0	2	2	0	0	0	0
Q8IXQ3	C9orf40	0	0	0	0	0	0	0	0	0	0	0	0	0	1	0	0
Q96RU2	USP28	0	0	0	0	0	0	0	2	1	1	0	0	0	0	0	1
Q6VMQ6	ATF7IP	0	0	0	0	0	0	0	0	0	0	0	0	0	1	0	0
P20585	MSH3	0	0	0	0	0	0	0	0	2	0	3	2	0	3	0	0
B9A018	USP39	0	0	0	0	0	0	0	2	0	0	0	0	0	4	0	1
P16333	NCK1	0	0	0	0	0	0	0	2	3	3	0	0	0	8	5	5
B8ZZW8	FCHSD2	0	0	0	0	0	0	0	0	0	0	0	0	0	0	0	2
P30040	ERP29	0	0	0	0	0	0	0	2	0	0	3	0	2	0	0	0
P49773	HINT1	0	0	0	0	0	0	0	1	0	1	0	0	0	1	1	1
Q9ULV3	CIZ1	0	0	0	0	0	0	0	0	0	0	0	0	0	0	0	1
O95630	STAMBP	0	0	0	0	0	0	0	0	0	1	0	0	0	0	1	1
Q6P6C2	ALKBH5	0	0	0	0	0	0	0	0	1	1	0	0	0	2	0	0
A0MZ66	KIAA1598	0	0	0	0	0	0	0	0	0	0	0	0	0	0	0	1
Q03188	CENPC	0	0	0	0	0	0	0	5	6	2	0	1	0	3	8	5
A8K4L9	TIAL1	0	0	0	0	0	0	0	0	1	1	0	0	0	2	1	0
Q9H6R6	ZDHHC6	0	0	0	0	0	0	0	1	0	0	1	0	1	0	0	0
Q9HAU0	PLEKHA5	0	0	0	0	0	0	0	2	0	1	0	0	0	1	0	0
O15063	KIAA0355	0	0	0	0	0	0	0	0	1	0	0	1	0	0	0	0
Q9HC62	SENP2	0	0	0	0	0	0	0	2	3	2	2	2	1	3	1	2
P07099	EPHX1	0	0	0	0	0	0	0	0	0	0	0	2	0	0	0	0
Q9NW68	BSDC1	0	0	0	0	0	0	0	1	2	1	0	0	0	1	2	1
Q96BY7	ATG2B	0	0	0	0	0	0	0	1	1	0	0	0	0	2	0	0
Q7Z4H3	HDDC2	0	0	0	0	0	0	0	1	1	2	1	2	1	0	0	0
Q96GX5	MASTL	0	0	0	0	0	0	0	3	2	1	0	0	0	4	2	1
C9JA60	C9JA60	0	0	0	0	0	0	0	3	2	1	4	3	5	3	2	1
P56545	CTBP2	0	0	0	0	0	0	0	2	3	1	0	4	2	3	1	1
Q5QNZ2	ATP5F1	0	0	0	0	0	0	0	0	0	0	1	1	2	0	0	0
Q96KB5	PBK	0	0	0	0	0	0	0	0	0	1	0	0	0	0	0	1
O60810	PRAMEF4	0	0	0	0	0	0	0	0	0	0	0	0	0	1	0	0
Q15170	TCEAL1	0	0	0	0	0	0	0	1	1	0	0	0	0	1	2	0
Q9Y617	PSAT1	0	0	0	0	0	0	0	0	1	0	0	0	0	0	0	0
Q9Y613	FHOD1	0	0	0	0	0	0	0	4	5	3	0	0	0	4	4	1
Q9Y436	SUCLG2	0	0	0	0	0	0	0	0	0	0	0	1	0	0	0	0
Q9UIA9	XPO7	0	0	0	0	0	0	0	3	1	3	4	8	10	1	0	1
Q5JSM1	SUFU	0	0	0	0	0	0	0	0	0	0	0	0	0	2	0	1
Q6PJI9	WDR59	0	0	0	0	0	0	0	0	1	0	0	1	1	1	0	0
P02751	FN1	0	0	0	0	0	0	0	0	7	0	0	0	0	0	0	0
Q9Y6D6	ARFGEF1	0	0	0	0	0	0	0	0	0	0	0	1	0	0	0	0
Q92604	LPGAT1	0	0	0	0	0	0	0	0	0	0	3	1	1	0	0	0
Q68EM7	ARHGAP17	0	0	0	0	0	0	0	0	0	2	0	0	0	2	1	1
Q969J2	ZKSCAN4	0	0	0	0	0	0	0	0	0	0	0	0	0	1	0	0
C9JFV3	C9JFV3	0	0	0	0	0	0	0	1	2	0	0	1	1	0	1	0
B3KPH3	B3KPH3	0	0	0	0	0	0	0	0	0	1	0	5	2	0	0	0
P10071	GLI3	0	0	0	0	0	0	0	1	2	0	0	0	2	0	1	0
Q8IVD9	NUDCD3	0	0	0	0	0	0	0	0	0	0	0	0	0	0	1	0
Q6NYC6	Q6NYC6	0	0	0	0	0	0	0	0	0	0	0	0	0	1	0	0
Q14126	DSG2	0	0	0	0	0	0	0	0	3	0	0	0	0	1	0	0
Q8NFP9	NBEA	0	0	0	0	0	0	0	0	0	0	0	0	0	1	0	0
P27695	APEX1	0	0	0	0	0	0	0	0	0	0	0	0	0	1	0	0
Q5T0B9	ZNF362	0	0	0	0	0	0	0	1	1	0	0	0	0	0	1	0
O00560	SDCBP	0	0	0	0	0	0	0	2	1	3	0	0	0	8	1	3
Q14353	GAMT	0	0	0	0	0	0	0	2	7	0	0	0	0	6	1	5
Q6NTE8	C5orf45	0	0	0	0	0	0	0	4	2	0	3	1	2	4	3	3
Q9NPG3	UBN1	0	0	0	0	0	0	0	3	2	1	0	0	0	2	3	1
Q9H425	C1orf198	0	0	0	0	0	0	0	0	0	0	0	0	0	2	1	1
P53350	PLK1	0	0	0	0	0	0	0	5	6	0	1	3	1	3	0	0
Q13136	PPFIA1	0	0	0	0	0	0	0	2	1	0	0	0	0	0	0	0
Q9UPM8	AP4E1	0	0	0	0	0	0	0	1	3	1	0	0	0	0	1	1
A8MXB3	A8MXB3	0	0	0	0	0	0	0	0	0	0	0	0	0	1	1	4
Q68D10	SPTY2D1	0	0	0	0	0	0	0	0	0	0	0	0	0	0	1	2
O43435	TBX1	0	0	0	0	0	0	0	0	1	0	0	0	0	0	1	0
Q9BWT1	CDCA7	0	0	0	0	0	0	0	0	0	0	2	2	1	0	0	0
Q14534	SQLE	0	0	0	0	0	0	0	2	1	0	0	0	0	0	0	0
Q14004	CDK13	0	0	0	0	0	0	0	2	1	0	0	1	0	0	2	0
Q6P2H3	CEP85	0	0	0	0	0	0	0	1	0	0	0	0	0	1	0	0
A6NNK5	TP53BP1	0	0	0	0	0	0	0	0	1	1	0	0	0	0	0	0
P40937	RFC5	0	0	0	0	0	0	0	0	1	1	1	0	0	1	1	1
O00401	WASL	0	0	0	0	0	0	0	1	1	1	1	2	2	1	1	0
Q9NY74	ETAA1	0	0	0	0	0	0	0	2	1	0	0	0	0	0	1	1
Q8WUA4	GTF3C2	0	0	0	0	0	0	0	5	2	2	2	3	4	0	0	0
P31946	YWHAB	0	0	0	0	0	0	0	0	1	0	0	0	0	0	0	0
P31949	S100A11	0	0	0	0	0	0	0	0	1	0	0	0	0	1	0	1
Q96MF7	NSMCE2	0	0	0	0	0	0	0	0	0	0	0	0	0	0	0	1
B4DST5	PTPN23	0	0	0	0	0	0	0	4	2	3	0	2	0	0	0	1
Q9UJT0	TUBE1	0	0	0	0	0	0	0	0	1	0	0	1	0	0	0	0
P50416	CPT1A	0	0	0	0	0	0	0	1	0	1	1	1	2	0	0	0
Q9NUQ6	SPATS2L	0	0	0	0	0	0	0	3	2	0	2	1	1	1	0	0
P61421	ATP6V0D1	0	0	0	0	0	0	0	0	0	0	0	2	1	0	0	0
Q58EX2	SDK2	0	0	0	0	0	0	0	0	0	0	0	0	0	0	1	0
Q16643	DBN1	0	0	0	0	0	0	0	6	6	2	0	0	0	9	3	4
Q9NX05	FAM120C	0	0	0	0	0	0	0	1	0	0	1	0	0	0	0	0
Q13217	DNAJC3	0	0	0	0	0	0	0	0	0	0	1	0	0	0	0	0
Q7Z2T5	TRMT1L	0	0	0	0	0	0	0	6	7	3	4	4	2	4	4	2
Q9H0C8	ILKAP	0	0	0	0	0	0	0	0	1	0	0	0	0	0	1	0
Q8WZA0	LZIC	0	0	0	0	0	0	0	0	0	2	3	3	0	2	0	2
Q9HD26	GOPC	0	0	0	0	0	0	0	0	0	0	0	0	0	0	1	0
P50897	PPT1	0	0	0	0	0	0	0	3	1	0	0	3	0	0	0	0
O14757	CHEK1	0	0	0	0	0	0	0	1	1	1	0	1	0	3	1	2
Q13586	STIM1	0	0	0	0	0	0	0	2	2	0	0	0	0	2	0	1
IPI:IPI00788624	IPI:IPI00788624	0	0	0	0	0	0	0	0	0	0	0	0	0	1	0	0
P28749	RBL1	0	0	0	0	0	0	0	0	1	0	0	0	0	0	0	0
B4DJR3	B4DJR3	0	0	0	0	0	0	0	1	0	0	3	0	0	0	0	0
Q9NW13	RBM28	0	0	0	0	0	0	0	5	2	1	4	1	4	2	0	1
Q68DK7	MSL1	0	0	0	0	0	0	0	1	0	0	1	0	0	1	0	1
Q9UJV9	DDX41	0	0	0	0	0	0	0	2	0	1	0	0	0	0	0	1
C9J0I9	ZC3HC1	0	0	0	0	0	0	0	0	0	1	0	0	0	0	0	0
IPI:IPI00740074	IPI:IPI00740074	0	0	0	0	0	0	0	0	0	0	1	0	0	0	0	0
B3KUU2	UGDH	0	0	0	0	0	0	0	1	1	0	0	0	1	1	0	1
A5PL33	KRBA1	0	0	0	0	0	0	0	0	2	0	0	0	0	0	0	0
[truncated: 808 more rows]

## Sheet: NSP2
PROTID	GENE	NSP2_FC_A	NSP2_FC_B	NSP2_SP	NSP2_iREF	IP_NSP2-3	IP_NSP2-2	IP_NSP2-1	IP_eGFPHigh-3	IP_eGFPHigh-2	IP_eGFPHigh-1
P61158	ACTR3	11	10.78	1	0	10	22	7	0	0	0
P40939	HADHA	9.73	8.83	1	0	11	23	3	0	0	0
Q9H0D6	XRN2	8.8	8.71	1	0	42	79	32	9	6	0
C9J9K3	RPSA	8.02	7.97	1	0	8	14	5	0	0	0
P07195	LDHB	8.05	7.9	1	0	9	15	4	0	0	0
P00338	LDHA	7.45	7.41	1	0	15	22	12	3	1	0
P29692	EEF1D	7.3	7.2	1	0	16	21	14	1	3	0
Q92499	DDX1	6.99	6.97	1	0	8	11	4	0	0	0
Q9Y265	RUVBL1	6.7	6.7	0.97	0	42	49	25	11	5	0
Q13561	DCTN2	6.07	5.95	0.98	0	14	12	5	1	1	0
P62906	RPL10A	6.19	5.85	0.98	0	9	10	2	0	0	0
A8MYH0	A8MYH0	5.82	5.71	0.91	0	10	15	4	2	0	0
B4DRW7	B4DRW7	5.76	5.68	1	0	8	7	3	0	0	0
P29966	MARCKS	5.82	5.68	1	0	8	7	6	1	0	0
Q9NZ30	Q9NZ30	5.51	5.4	0.95	0	17	20	15	6	2	0
P30101	PDIA3	5.26	5.15	0.95	0	9	18	5	2	1	0
A0MZ66	KIAA1598	5.34	5.13	1	0	7	4	4	0	0	0
Q9NR46	SH3GLB2	5.34	5.13	1	0	7	4	4	0	0	0
Q8N3F8	MICALL1	5.12	5.07	0.91	0	10	10	4	2	0	0
Q86UE4	MTDH	5.09	5.05	0.9	0	22	27	17	9	3	0
Q9BY44	EIF2A	5.08	5.01	0.97	0	12	18	11	4	2	0
P62195	PSMC5	5.02	4.97	0.98	0	8	15	6	2	1	0
P52732	KIF11	4.86	4.75	0.79	0	23	20	8	5	3	0
Q96C36	PYCR2	4.81	4.73	0.98	0	6	7	2	0	0	0
P49757	NUMB	4.82	4.68	1	0	5	4	4	0	0	0
P37198	NUP62	4.74	4.68	0.95	0	10	20	7	3	2	0
Q8IXW5	RPAP2	4.68	4.67	1	0	6	7	4	1	0	0
Q14847	LASP1	4.98	4.62	1	0	4	7	7	0	1	0
Q9H7E2	TDRD3	4.59	4.57	1	0	5	5	3	0	0	0
B4DLQ1	ALDH16A1	4.61	4.54	0.98	0	6	6	2	0	0	0
O75367	H2AFY	4.55	4.51	0.98	0	7	9	3	0	1	0
P61160	ACTR2	4.64	4.44	0.98	0	6	10	8	2	1	0
P35908	KRT2	4.73	4.4	0.89	0	7	20	12	3	3	0
O43660	PLRG1	4.64	4.25	0.67	0	7	7	1	0	0	0
P12277	CKB	4.39	4.2	0.78	0	11	14	3	1	2	0
Q6P1N0	CC2D1A	4.22	4.19	1	0	6	6	4	0	1	0
B4DEG8	TARS	4.25	4.16	0.87	0	9	9	3	1	1	0
Q9BZE1	MRPL37	4.22	4.15	0.98	0	4	9	3	1	0	0
P55327	TPD52	4.15	4.04	0.81	0	8	8	7	4	0	0
Q53EZ4	CEP55	4.06	4.02	0.98	0	4	8	3	1	0	0
Q9NSD9	FARSB	4.02	3.99	0.88	0	7	12	4	2	1	0
P78318	IGBP1	4.04	3.97	0.92	0	10	16	10	4	3	0
O14639	ABLIM1	4.41	3.9	0.67	0	9	8	1	1	0	0
P52209	PGD	4.23	3.88	0.71	0	11	13	2	2	1	0
P22234	PAICS	3.88	3.88	0.69	0	31	40	18	12	6	1
Q96B36	AKT1S1	4.02	3.85	0.98	0	6	3	2	0	0	0
Q16527	CSRP2	3.83	3.78	0.86	0	9	13	8	4	2	0
P23381	WARS	3.89	3.78	0.72	0	10	17	4	3	2	0
P30419	NMT1	3.8	3.74	0.89	0	6	6	2	1	0	0
Q9Y3S2	ZNF330	4.47	3.71	0.77	0	9	2	7	1	1	0
O95801	TTC4	3.72	3.66	0.69	0	19	17	12	8	4	0
O00161	SNAP23	3.81	3.61	0.98	0	5	3	4	1	0	0
Q9UHB6	LIMA1	3.69	3.59	0.89	0	13	14	12	4	5	0
Q9NRV9	HEBP1	3.6	3.59	0.86	0	6	8	3	1	1	0
Q9UJW0	DCTN4	3.73	3.53	0.98	0	4	2	3	0	0	0
O60271	SPAG9	3.61	3.52	1	0	14	14	12	4	2	1
O95630	STAMBP	3.62	3.51	0.88	0	4	9	2	0	1	0
Q9NQ48	LZTFL1	3.66	3.51	0.67	0	4	6	1	0	0	0
P54819	AK2	3.5	3.46	0.98	0	4	3	2	0	0	0
Q8WU90	ZC3H15	3.53	3.46	0.81	0	15	13	10	4	5	0
Q9UJ41	RABGEF1	3.43	3.42	0.85	0	5	8	3	1	1	0
Q13190	STX5	3.43	3.41	0.67	0	13	16	6	5	3	0
O14777	NDC80	3.39	3.39	0.88	0	7	8	4	1	2	0
Q5JSH3	WDR44	3.53	3.38	0.81	0	9	5	3	0	2	0
P36873	PPP1CC	3.37	3.37	0.74	0	7	10	4	3	1	0
Q96FZ2	HMCES	3.37	3.36	0.88	0	4	6	2	1	0	0
Q96CT7	CCDC124	3.56	3.35	0.51	0	28	21	24	10	11	0
O15145	ARPC3	3.47	3.31	0.87	0	2	7	3	1	0	0
P13645	KRT10	3.51	3.28	0.55	0	6	21	5	3	3	0
Q9P270	SLAIN2	3.41	3.27	0.97	0	2	3	3	0	0	0
Q14CX7	NAA25	3.4	3.27	0.66	0	3	6	1	0	0	0
O95684	FGFR1OP	3.76	3.26	0.67	0	9	4	1	1	0	0
Q9Y2X7	GIT1	3.55	3.26	0.66	0	1	5	3	0	0	0
Q14444	CAPRIN1	3.32	3.24	0.81	0	10	7	4	2	2	0
P35998	PSMC2	3.39	3.23	0.35	0	28	23	24	12	11	0
C9JSZ5	C9JSZ5	3.24	3.22	0.97	0	3	3	2	0	0	0
Q8N4V1	MMGT1	3.24	3.22	0.97	0	3	3	2	0	0	0
Q9H425	C1orf198	3.4	3.21	0.85	0	3	6	5	1	1	0
Q9H2J4	PDCL3	3.21	3.2	0.77	0	5	5	3	2	0	0
Q5HYK7	SH3D19	3.23	3.2	0.69	0	7	6	3	3	0	0
B4DTG6	LSM14A	3.3	3.19	0.96	0	4	2	2	0	0	0
Q1ED39	KNOP1	3.19	3.19	0.69	0	6	7	3	3	0	0
P0C7T9	P0C7T9	3.35	3.17	0.83	0	7	4	5	2	1	0
Q9H974	QTRTD1	4.09	3.15	0.67	0	5	9	0	0	0	0
B3KW52	UBFD1	3.29	3.13	0.91	0	8	5	6	2	2	0
Q9NWS0	PIH1D1	3.21	3.13	0.66	0	3	5	1	0	0	0
Q9NUL3	STAU2	3.1	3.08	0.7	0	8	12	4	2	3	0
P30520	ADSS	3.09	3.03	0.72	0	6	5	2	2	0	0
Q86UK7	ZNF598	3.07	3.03	0.63	0	18	19	7	6	6	0
Q8WVJ2	NUDCD2	3.72	3.02	0.77	0	2	2	6	1	0	0
Q8IX90	SKA3	3.05	3	0.88	0	11	11	4	1	1	1
Q9UGI8	TES	3	2.99	0.35	0	14	19	10	11	3	0
Q9P013	CWC15	3.04	2.97	0.96	0	3	2	2	0	0	0
B0V043	VARS	3.76	2.97	0.61	0	19	47	3	9	5	0
Q9UNZ2	NSFL1C	3.01	2.96	0.77	0	13	11	5	4	0	1
Q15650	TRIP4	2.98	2.95	0.96	0	2	3	2	0	0	0
Q9NRY5	FAM114A2	3.01	2.95	0.76	0	6	8	6	3	2	0
Q9NVX0	HAUS2	3.12	2.91	0.88	0	2	4	4	0	1	0
Q8IYA6	CKAP2L	3.12	2.91	0.67	0	6	4	1	1	0	0
Q9Y5V3	MAGED1	3.5	2.9	0.58	0	8	1	4	2	0	0
Q14145	KEAP1	2.87	2.87	0.59	0	10	14	6	3	5	0
Q07157	TJP1	2.88	2.87	0.25	0	21	23	13	14	6	0
P49773	HINT1	2.92	2.86	0.75	0	6	5	2	1	1	0
P31150	GDI1	2.95	2.86	0.65	0	2	5	1	0	0	0
Q9UMH6	SSB	2.91	2.84	0.69	0	6	8	2	2	1	0
Q3B867	Q3B867	2.86	2.82	0.67	0	47	43	28	16	11	4
Q14152	EIF3A	2.81	2.8	0.39	0	35	60	23	20	10	3
Q9H9C1	VIPAS39	2.81	2.78	0.66	0	3	3	1	0	0	0
P20290	BTF3	2.81	2.78	0.66	0	3	3	1	0	0	0
NP_001	NP_001	2.85	2.76	0.66	0	4	5	1	1	0	0
Q5T3I0	GPATCH4	2.75	2.75	0.6	0	18	24	11	8	6	1
Q13492	PICALM	2.86	2.75	0.56	0	8	10	9	3	5	0
Q92575	UBXN4	2.78	2.74	0.77	0	2	5	2	1	0	0
P31350	RRM2	2.79	2.74	0.68	0	17	17	6	4	4	1
O95816	BAG2	2.87	2.74	0.67	0	5	5	1	0	1	0
P53990	IST1	2.84	2.73	0.53	0	10	8	8	4	4	0
Q9BRP8	WIBG	2.8	2.72	1	0	15	17	14	4	4	2
C4AMC7	C4AMC7	2.78	2.72	0.94	0	2	2	2	0	0	0
Q8IVM0	CCDC50	2.78	2.72	0.94	0	2	2	2	0	0	0
IPI:IPI00847300	IPI:IPI00847300	2.75	2.71	0.65	0	2	4	1	0	0	0
O75874	IDH1	2.75	2.71	0.65	0	2	4	1	0	0	0
Q9NQS1	AVEN	2.76	2.7	0.71	0	4	5	4	2	1	0
P14618	PKM	2.72	2.7	0.67	0	43	67	23	14	13	5
Q6L8Q7	PDE12	2.87	2.7	0.63	0	3	3	4	2	0	0
Q9BZI7	UPF3B	2.81	2.7	0.48	0	9	5	4	4	1	0
A8K8N7	A8K8N7	2.71	2.7	0.37	0	13	22	9	6	8	0
Q14258	TRIM25	2.71	2.69	0.61	0	6	9	5	1	4	0
P48444	ARCN1	2.69	2.69	0.57	0	39	48	22	18	11	3
P30084	ECHS1	3.37	2.68	0.66	0	3	8	0	0	0	0
Q16555	DPYSL2	3.6	2.67	0.67	0	8	8	0	0	1	0
B4DFP5	B4DFP5	2.84	2.67	0.64	0	3	1	2	0	0	0
B4DUS9	BPNT1	2.87	2.66	0.95	0	4	7	7	1	0	1
Q8WX93	PALLD	2.72	2.62	0.98	0	16	18	16	7	4	2
Q12986	NFX1	2.9	2.62	0.42	0	14	5	4	3	3	0
Q9Y3F4	STRAP	2.63	2.61	0.64	0	44	41	24	17	10	4
P14923	JUP	2.68	2.61	0.62	0	9	12	3	2	4	0
Q86WR7	PROSER2	2.72	2.59	0.66	0	5	4	1	0	1	0
Q16850	CYP51A1	3.17	2.58	0.66	0	3	7	0	0	0	0
Q12905	ILF2	2.59	2.58	0.62	0	4	4	2	2	0	0
Q96JH7	VCPIP1	2.67	2.58	0.6	0	2	5	3	2	0	0
Q96EB1	ELP4	2.83	2.58	0.37	0	12	8	12	5	6	0
P35606	COPB2	2.58	2.57	0.7	0	4	5	2	1	1	0
P30050	RPL12	2.67	2.57	0.51	0	8	8	2	5	0	0
Q96MF7	NSMCE2	2.61	2.56	0.64	0	3	2	1	0	0	0
Q9NWB7	IFT57	2.61	2.56	0.64	0	3	2	1	0	0	0
Q9UHV9	PFDN2	2.84	2.56	0.43	0	5	4	7	4	1	0
Q00587	CDC42EP1	2.55	2.54	0.64	0	2	3	1	0	0	0
B3KPL1	B3KPL1	2.55	2.54	0.64	0	2	3	1	0	0	0
Q96IK1	BOD1	2.65	2.54	0.56	0	2	7	2	2	0	0
B4DRG7	B4DRG7	2.58	2.54	0.26	0	20	16	10	9	8	0
B4DSH1	B4DSH1	2.59	2.53	0.67	0	9	16	4	4	1	1
Q9Y230	RUVBL2	3.31	2.53	0.65	0	2	9	0	0	0	0
P84157	MXRA7	2.69	2.53	0.33	0	1	5	1	0	0	0
Q13033	STRN3	2.67	2.52	0.66	0	9	6	2	2	2	0
O43237	DYNC1LI2	2.62	2.52	0.65	0	3	6	1	0	1	0
P11171	EPB41	2.57	2.5	0.57	0	3	3	3	2	0	0
Q9UJU6	DBNL	2.52	2.49	0.69	0	44	52	35	17	14	6
P50395	GDI2	2.74	2.48	0.62	0	5	10	1	2	1	0
B4DNA0	B4DNA0	2.59	2.47	0.55	0	2	6	1	1	0	0
Q8N954	GPATCH11	2.53	2.47	0.5	0	5	6	5	3	2	0
Q9UKK9	NUDT5	2.55	2.46	0.71	0	25	29	25	11	10	3
Q96EA4	SPDL1	2.52	2.46	0.62	0	4	5	4	0	3	0
P31689	DNAJA1	2.53	2.45	0.65	0	4	3	1	1	0	0
Q9BRS2	RIOK1	2.44	2.44	0.66	0	4	5	2	0	2	0
P35520	CBS	2.59	2.44	0.46	0	6	6	7	2	4	0
P20340	RAB6A	2.46	2.43	0.75	0	2	3	2	1	0	0
Q7Z478	DHX29	2.44	2.43	0.22	0	17	27	11	14	8	0
Q14697	GANAB	3.76	2.42	0.66	0	7	20	0	1	2	0
B5MCX3	2021-09-02	2.56	2.42	0.61	0	4	7	1	1	1	0
Q9Y371	SH3GLB1	2.47	2.42	0.24	0	7	10	7	6	3	0
O60869	EDF1	2.48	2.42	0.05	0	21	25	19	15	9	1
P30307	CDC25C	2.41	2.4	0.62	0	3	5	2	1	1	0
Q7Z406	MYH14	2.53	2.4	0.55	0	4	3	4	2	1	0
Q5JRX3	PITRM1	2.49	2.4	0.33	0	1	4	1	0	0	0
C9JZ20	PHB	2.49	2.4	0.33	0	1	4	1	0	0	0
Q96A33	CCDC47	2.89	2.39	0.66	0	5	3	0	0	0	0
P24390	KDELR1	2.89	2.39	0.66	0	5	3	0	0	0	0
Q9H0H5	RACGAP1	2.6	2.39	0.63	0	1	3	3	1	0	0
P49591	SARS	2.59	2.39	0.51	0	4	9	1	3	0	0
Q86V48	LUZP1	2.39	2.38	0.27	0	13	17	6	10	4	0
Q9BVA0	KATNB1	2.91	2.37	0.65	0	2	7	0	0	0	0
IPI:IPI00815732	IPI:IPI00815732	2.39	2.37	0.55	0	4	4	3	2	1	0
B4DUI3	EIF3J	2.49	2.37	0.41	0	10	5	4	3	3	0
Q08209	PPP3CA	2.41	2.37	0.3	0	6	10	6	5	3	0
Q08752	PPID	2.43	2.35	0.52	0	5	3	3	2	1	0
P14635	CCNB1	2.43	2.35	0.13	0	17	19	16	9	9	1
Q9UJV9	DDX41	2.35	2.34	0.63	0	2	2	1	0	0	0
Q08945	SSRP1	2.35	2.34	0.63	0	2	2	1	0	0	0
Q9UNF0	PACSIN2	2.35	2.34	0.63	0	2	2	1	0	0	0
O00505	KPNA3	2.35	2.34	0.63	0	2	2	1	0	0	0
A6PVM9	AIF1L	2.35	2.34	0.63	0	2	2	1	0	0	0
Q15006	EMC2	2.35	2.34	0.63	0	2	2	1	0	0	0
Q71RC2	LARP4	2.34	2.34	0.22	0	13	17	8	8	7	0
Q6ZSJ8	C1orf122	2.37	2.33	0.53	0	2	5	2	2	0	0
Q9Y6A5	TACC3	2.6	2.32	0.67	0	8	9	1	0	0	1
B4DJT7	B4DJT7	2.42	2.32	0.48	0	9	5	3	2	3	0
P00558	PGK1	3.23	2.31	0.65	0	5	13	0	1	1	0
Q3KQU3	MAP7D1	2.81	2.31	0.57	0	1	8	6	3	1	0
P53365	ARFIP2	2.38	2.31	0.25	0	13	16	13	8	6	1
Q6PJT7	ZC3H14	2.32	2.31	0.21	0	22	36	15	19	9	1
B8ZZW8	FCHSD2	2.41	2.3	0.33	0	3	1	1	0	0	0
O75934	BCAS2	2.41	2.3	0.33	0	3	1	1	0	0	0
Q9NYL9	TMOD3	2.32	2.3	0.03	0	20	19	13	10	12	0
B3KUB9	B3KUB9	2.54	2.29	0.53	0	7	3	1	1	1	0
Q8IWZ3	ANKHD1	2.37	2.29	0.01	0	15	23	17	16	9	0
P10636	MAPT	2.45	2.28	0.94	0	12	9	12	4	2	2
Q9Y448	KNSTRN	2.52	2.28	0.63	0	3	1	3	0	1	0
B4DEI4	B4DEI4	2.28	2.27	0.85	0	6	8	5	2	1	1
Q9BV38	WDR18	2.3	2.27	0.75	0	2	3	2	0	1	0
Q8WWQ0	PHIP	2.71	2.27	0.65	0	2	6	0	0	0	0
Q05CP8	Q05CP8	2.71	2.27	0.65	0	2	6	0	0	0	0
P61758	VBP1	2.71	2.27	0.65	0	2	6	0	0	0	0
P52294	KPNA1	2.29	2.27	0.55	0	8	12	7	5	2	1
P17655	CAPN2	2.63	2.26	0.66	0	4	3	0	0	0	0
B7Z7A4	TXNDC9	2.29	2.26	0.41	0	11	12	4	6	4	0
P57076	C21orf59	2.3	2.26	0.4	0	3	7	3	3	1	0
Q8N9T8	KRI1	2.45	2.26	0.4	0	4	13	2	3	2	0
Q8N6T3	ARFGAP1	2.31	2.25	0.39	0	14	13	11	5	7	1
C9JT19	KRT25	2.29	2.25	0.33	0	1	3	1	0	0	0
O75937	DNAJC8	2.29	2.25	0.33	0	1	3	1	0	0	0
O15372	EIF3H	2.3	2.23	0.46	0	9	6	3	3	3	0
Q9Y4E8	USP15	2.28	2.22	0.45	0	4	3	3	2	1	0
Q9ULV4	CORO1C	2.26	2.22	0.17	0	16	13	8	6	9	0
Q16643	DBN1	2.25	2.21	0.3	0	10	14	4	8	3	0
P06493	CDK1	2.24	2.21	0.25	0	9	7	4	6	2	0
A6NLG0	FAM21C	2.21	2.2	0.4	0	4	6	2	4	0	0
P61011	SRP54	2.21	2.19	0.05	0	35	33	19	16	16	2
B8ZZP3	COPS8	2.27	2.18	0.95	0	12	9	9	3	2	2
Q9HBM6	TAF9B	2.23	2.18	0.17	0	8	6	5	6	2	0
Q9NUQ3	TXLNG	2.25	2.18	0.14	0	11	8	7	6	5	0
P20042	EIF2S2	2.85	2.17	0.33	0	1	8	0	0	0	0
C9JR25	C9JR25	2.32	2.17	0.31	0	1	1	2	0	0	0
Q00688	FKBP3	2.32	2.17	0.31	0	1	1	2	0	0	0
O95721	SNAP29	2.23	2.16	0.75	0	20	22	19	9	8	3
Q9NW68	BSDC1	2.19	2.16	0.54	0	5	4	2	1	2	0
Q9BYG3	MKI67IP	2.26	2.16	0.51	0	2	3	3	1	1	0
Q96A49	SYAP1	2.24	2.16	0.14	0	13	14	13	6	8	1
Q8IVD9	NUDCD3	2.64	2.14	0.67	0	4	7	0	0	1	0
Q9NYJ8	TAB2	2.14	2.14	0.47	0	4	4	2	2	1	0
O14974	PPP1R12A	2.15	2.14	0.34	0	6	9	4	3	4	0
B4DKA3	B4DKA3	2.14	2.13	0.67	0	17	17	8	4	6	2
B4DNQ9	B4DNQ9	2.72	2.13	0.61	0	5	8	0	2	0	0
Q92615	LARP4B	2.28	2.13	0.61	0	4	13	7	2	3	1
Q9NUP1	BLOC1S4	2.14	2.13	0.46	0	4	5	3	2	2	0
Q9UHR5	SAP30BP	2.16	2.13	0.35	0	12	12	9	6	5	1
P31948	STIP1	2.15	2.13	0	0	33	34	22	25	12	2
P11940	PABPC1	2.18	2.12	0.33	0	22	31	8	13	9	1
O00221	NFKBIE	2.13	2.12	0.27	0	12	17	8	9	4	1
Q9Y6I9	TEX264	2.21	2.12	0.17	0	5	6	6	4	3	0
Q13596	SNX1	2.14	2.12	0.16	0	17	16	10	9	7	1
Q86YZ3	HRNR	2.45	2.11	0.5	0	5	1	4	2	1	0
Q5MNZ6	WDR45B	2.15	2.11	0.31	0	2	1	1	0	0	0
Q96T21	SECISBP2	2.15	2.11	0.31	0	2	1	1	0	0	0
A7BI36	A7BI36	2.15	2.11	0.31	0	2	1	1	0	0	0
P78417	GSTO1	2.15	2.11	0.31	0	2	1	1	0	0	0
Q99460	PSMD1	2.37	2.1	0.66	0	3	3	0	0	0	0
A6NKV8	PAIP1	2.57	2.1	0.65	0	4	0	3	0	1	0
P36871	PGM1	2.5	2.09	0.66	0	4	5	0	1	0	0
Q9NZ32	ACTR10	2.1	2.09	0.53	0	2	3	1	1	0	0
O95071	UBR5	2.43	2.09	0.33	0	0	5	1	0	0	0
P53367	ARFIP1	2.1	2.09	0.28	0	8	8	4	4	4	0
Q9Y5X3	SNX5	2.14	2.09	0.04	0	36	33	27	16	16	4
Q9UQR0	SCML2	2.29	2.08	0.38	0	3	1	3	2	0	0
Q9Y617	PSAT1	2.09	2.08	0.31	0	1	2	1	0	0	0
B4DNE4	2021-09-07	2.09	2.08	0.31	0	1	2	1	0	0	0
Q32MZ4	LRRFIP1	2.09	2.08	0.31	0	1	2	1	0	0	0
Q9P031	CCDC59	2.09	2.08	0.31	0	1	2	1	0	0	0
Q9UBW8	COPS7A	2.09	2.08	0.31	0	1	2	1	0	0	0
Q96F24	NRBF2	2.09	2.08	0.31	0	1	2	1	0	0	0
Q9UNH7	SNX6	2.09	2.08	0.31	0	1	2	1	0	0	0
C9JUT4	LPP	2.12	2.07	0.52	0	3	5	1	1	1	0
Q9HAD4	WDR41	2.13	2.07	0.35	0	3	3	3	2	1	0
P47756	CAPZB	2.21	2.07	0.31	0	3	12	4	5	2	0
O15511	ARPC5	2.06	2.06	0.38	0	5	6	3	2	3	0
Q9Y2U5	MAP3K2	2.56	2.06	0.33	0	1	0	3	0	0	0
P35579	MYH9	2.09	2.06	0.01	0	68	93	28	45	33	3
Q9Y5K6	CD2AP	2.14	2.06	0	0	35	37	34	30	15	3
Q8NC51	SERBP1	2.2	2.06	0	0	147	123	138	61	61	23
A8MTM6	DLGAP5	2.06	2.05	0.11	0	26	27	12	16	8	2
Q9NW82	WDR70	2.07	2.04	0.03	0	20	23	8	15	9	0
A6NKD9	CCDC85C	2.06	2.03	0.08	0	10	8	6	6	5	0
P22061	PCMT1	2.02	2.02	0.81	0	9	11	5	2	1	2
P62841	RPS15	2.56	2.02	0.55	0	2	8	0	1	0	0
Q9Y2H2	INPP5F	2.13	2.02	0.44	0	2	1	2	1	0	0
O15144	ARPC2	2.03	2.01	0.14	0	7	10	6	4	6	0
Q24JQ7	ATXN2	2.06	2.01	0.13	0	5	6	5	4	3	0
Q9UQN3	CHMP2B	2.09	2.01	0.03	0	13	14	13	8	8	1
O43776	NARS	2.12	2	0.69	0	9	6	2	1	1	1
Q86WV7	Q86WV7	2.13	2	0.02	0	7	8	9	8	4	0
Q06203	PPAT	2.26	1.99	0.63	0	0	2	2	0	0	0
C9J8N3	C9J8N3	2.12	1.99	0.24	0	3	3	4	3	1	0
B4DM33	B4DM33	2.33	1.98	0.66	0	4	4	0	1	0	0
B4DHQ1	B4DHQ1	2.23	1.98	0.33	0	0	4	1	0	0	0
Q9BUT9	FAM195A	2.27	1.98	0.31	0	1	1	3	1	0	0
P16333	NCK1	1.99	1.98	0.12	0	10	13	5	8	5	0
O95219	SNX4	2.05	1.97	0.78	0	11	8	3	1	0	2
Q15029	EFTUD2	2.1	1.97	0.49	0	9	11	2	4	4	0
Q96DT6	ATG4C	2.03	1.97	0.48	0	4	3	1	1	1	0
Q96D09	GPRASP2	2.2	1.97	0.47	0	5	11	1	3	2	0
Q6P1L5	FAM117B	1.98	1.96	0.21	0	6	5	3	4	2	0
P24534	EEF1B2	1.96	1.96	0.17	0	17	20	11	11	6	2
A8MXH2	NAP1L4	1.96	1.95	0.72	0	14	17	11	7	3	3
Q9H4A5	GOLPH3L	2.28	1.95	0.65	0	3	5	0	1	0	0
Q5SW79	CEP170	1.97	1.95	0	0	62	65	42	46	39	2
C9J572	PHACTR2	2.18	1.94	0.64	0	3	2	0	0	0	0
Q9NR12	PDLIM7	1.94	1.94	0.49	0	14	20	9	6	7	2
Q9BZV1	UBXN6	2.28	1.94	0.39	0	2	1	4	1	1	0
P41252	IARS	2.13	1.94	0.19	0	47	60	10	26	21	1
P49023	PXN	1.97	1.93	0.88	0	8	9	7	3	1	2
Q8TD16	BICD2	1.93	1.93	0.44	0	2	2	1	1	0	0
IPI:IPI00883655	IPI:IPI00883655	1.93	1.93	0.44	0	2	2	1	1	0	0
Q15785	TOMM34	1.93	1.93	0.44	0	2	2	1	1	0	0
P22681	CBL	1.93	1.93	0.44	0	2	2	1	1	0	0
P62750	RPL23A	1.94	1.93	0.31	0	4	8	3	3	3	0
Q8N0X7	SPG20	1.94	1.93	0.18	0	11	10	6	8	2	1
Q96GA3	LTV1	1.94	1.93	0.11	0	19	20	10	13	5	2
Q9C0C2	TNKS1BP1	1.93	1.93	0.07	0	13	20	8	10	10	0
Q9NZJ9	NUDT4	2.12	1.92	0.64	0	2	3	0	0	0	0
O60493	SNX3	2.12	1.92	0.64	0	2	3	0	0	0	0
IPI:IPI00893541	IPI:IPI00893541	2.12	1.92	0.64	0	2	3	0	0	0	0
P20248	CCNA2	1.96	1.92	0.37	0	2	5	2	2	1	0
Q147X3	NAA30	2.25	1.92	0.33	0	1	5	0	0	0	0
Q8TAT6	NPLOC4	2.25	1.92	0.33	0	1	5	0	0	0	0
O00299	CLIC1	2.25	1.92	0.33	0	1	5	0	0	0	0
O75534	CSDE1	1.94	1.92	0	0	70	86	58	36	35	12
P14868	DARS	1.95	1.91	0.36	0	2	2	2	2	0	0
Q9UIG0	BAZ1B	2.04	1.91	0.33	0	67	109	20	41	23	7
Q9ULX3	NOB1	1.96	1.91	0.21	0	10	7	4	3	6	0
Q8NE71	ABCF1	1.95	1.91	0.09	0	5	5	4	6	1	0
Q9H6T3	RPAP3	1.93	1.91	0.08	0	14	18	6	9	9	0
O75940	SMNDC1	2.03	1.91	0.03	0	14	9	11	12	3	1
O75179	ANKRD17	1.92	1.91	0.03	0	10	10	5	10	3	0
Q96T17	MAP7D2	1.92	1.9	0.35	0	4	7	2	3	2	0
Q9HAU0	PLEKHA5	1.98	1.9	0.31	0	3	1	1	1	0	0
Q9NY12	GAR1	1.91	1.9	0.27	0	4	4	2	3	1	0
O96013	PAK4	1.97	1.9	0.18	0	4	4	4	2	3	0
P18031	PTPN1	1.92	1.9	0	0	22	21	11	14	14	0
C9JFK9	BAG3	1.93	1.89	0	0	12	12	10	9	9	0
Q6UUV7	CRTC3	1.91	1.88	0.65	0	6	5	4	2	1	1
Q9UGV2	NDRG3	1.93	1.88	0	0	13	20	14	17	6	1
Q05682	CALD1	1.92	1.88	0	0	33	36	28	17	21	4
Q8TCG1	KIAA1524	1.88	1.87	0.09	0	5	7	4	6	2	0
Q8N5U6	RNF10	1.89	1.87	0	0	1	1	1	0	0	0
C9JZK6	C9JZK6	1.89	1.87	0	0	1	1	1	0	0	0
Q9NQY0	BIN3	1.89	1.87	0	0	1	1	1	0	0	0
Q5QPB1	ZFAND5	1.89	1.87	0	0	1	1	1	0	0	0
Q12959	DLG1	1.89	1.87	0	0	1	1	1	0	0	0
IPI:IPI00792109	IPI:IPI00792109	1.89	1.87	0	0	1	1	1	0	0	0
Q96GW9	MARS2	2.72	1.86	0.44	0	2	13	0	1	1	0
O60749	SNX2	2.04	1.86	0.41	0	7	8	1	5	1	0
Q9UBT2	UBA2	2.03	1.86	0.33	0	0	3	1	0	0	0
O96011	PEX11B	2.03	1.86	0.33	0	0	3	1	0	0	0
Q53T59	HS1BP3	1.87	1.86	0.26	0	4	7	3	3	3	0
P49006	MARCKSL1	1.97	1.86	0.11	0	4	4	5	3	3	0
Q14579	PRDX3	2.18	1.85	0.66	0	4	4	0	0	1	0
Q9HD26	GOPC	1.92	1.85	0.33	0	1	4	1	0	1	0
Q7Z7E8	UBE2Q1	1.88	1.85	0.33	0	8	17	6	6	5	1
Q9UNM6	PSMD13	1.89	1.85	0.31	0	1	3	1	1	0	0
Q96C19	EFHD2	1.85	1.85	0.27	0	24	32	16	16	5	5
P35527	KRT9	1.98	1.85	0	0	11	16	16	6	16	0
Q15050	RRS1	2.23	1.84	0.65	0	5	3	0	0	1	0
P37840	SNCA	1.85	1.84	0.03	0	11	15	9	12	4	1
O43399	TPD52L2	1.89	1.84	0.02	0	11	13	11	7	8	1
P18669	PGAM1	2.05	1.83	0.6	0	3	6	7	0	3	1
Q8IZW2	TAB1	1.88	1.83	0.37	0	7	7	2	1	5	0
Q9NVN8	GNL3L	1.84	1.83	0.25	0	11	18	6	9	5	1
P13489	RNH1	2.04	1.82	0.47	0	6	11	1	3	3	0
C9J7W0	C9J7W0	1.81	1.81	0.44	0	2	2	1	0	1	0
O95232	LUC7L3	1.94	1.81	0.37	0	2	7	1	2	1	0
P04264	KRT1	1.87	1.81	0.2	0	22	45	25	13	21	4
Q86YP4	GATAD2A	1.82	1.81	0.07	0	6	10	5	7	4	0
B7Z209	SLAIN1	1.87	1.81	0	0	13	10	9	14	5	0
Q9P0L0	VAPA	1.84	1.8	0.31	0	2	2	2	1	1	0
Q16594	TAF9	1.95	1.8	0.31	0	2	0	1	0	0	0
Q8IUD2	ERC1	1.95	1.8	0.31	0	2	0	1	0	0	0
Q96EV8	DTNBP1	1.92	1.8	0.27	0	9	4	3	3	4	0
Q9H6D7	HAUS4	2.06	1.79	0.31	0	0	1	2	0	0	0
Q08AD1	CAMSAP2	1.87	1.79	0.26	0	3	9	2	5	1	0
Q5VWZ2	LYPLAL1	1.91	1.79	0.22	0	1	1	2	1	0	0
O43242	PSMD3	1.92	1.78	0.63	0	2	2	0	0	0	0
Q9BUB1	PRKAR2A	1.92	1.78	0.63	0	2	2	0	0	0	0
Q4KMP7	TBC1D10B	1.92	1.78	0.63	0	2	2	0	0	0	0
Q9UPT9	USP22	1.83	1.78	0.42	0	4	9	5	3	2	1
P33176	KIF5B	1.79	1.78	0.28	0	3	3	2	1	2	0
P54577	YARS	1.79	1.78	0.01	0	10	13	8	8	9	0
O95793	STAU1	1.82	1.78	0	0	34	40	31	26	11	7
O95292	VAPB	1.9	1.77	0.3	0	5	2	1	3	0	0
B3KXT9	B3KXT9	1.8	1.77	0.17	0	7	5	3	3	4	0
Q5TFE4	NT5DC1	1.84	1.76	0.52	0	5	5	1	2	2	0
Q9BPX3	NCAPG	1.91	1.76	0.51	0	7	6	1	2	3	0
P26641	EEF1G	1.79	1.76	0.32	0	15	13	9	7	6	2
P51572	BCAP31	1.82	1.76	0.3	0	4	2	2	1	2	0
Q9BXS6	NUSAP1	1.88	1.75	0.38	0	3	8	1	2	2	0
P40222	TXLNA	1.98	1.75	0.33	0	3	1	0	0	0	0
Q15654	TRIP6	1.98	1.75	0.33	0	3	1	0	0	0	0
C9JVY5	AKAP2	1.98	1.75	0.33	0	3	1	0	0	0	0
P55081	MFAP1	1.91	1.74	0.62	0	5	10	1	2	0	1
P53701	HCCS	2.08	1.74	0.5	0	3	6	0	2	0	0
O60841	EIF5B	2.08	1.74	0.5	0	3	6	0	2	0	0
O14641	DVL2	1.75	1.74	0.34	0	3	6	2	0	4	0
B3KMU0	B3KMU0	1.77	1.74	0.22	0	2	1	1	1	0	0
Q5T5Y3	CAMSAP1	1.77	1.74	0.22	0	2	1	1	1	0	0
Q9UBQ5	EIF3K	1.96	1.73	0.63	0	3	3	0	1	0	0
Q9HD42	CHMP1A	1.8	1.73	0.31	0	1	3	2	1	1	0
B3KU62	B3KU62	1.75	1.73	0.04	0	14	12	7	9	6	1
O75794	CDC123	1.76	1.72	0.2	0	3	2	2	2	1	0
Q9H0B6	KLC2	1.75	1.72	0.16	0	14	12	5	8	5	1
Q99613	EIF3C	1.74	1.72	0.1	0	21	23	8	12	9	2
Q5QNY5	PEX19	2.01	1.71	0.55	0	4	2	0	1	0	0
Q7Z3T8	ZFYVE16	1.86	1.71	0.33	0	1	3	0	0	0	0
C9JEE8	C9JEE8	1.86	1.71	0.33	0	1	3	0	0	0	0
Q9NX40	OCIAD1	1.86	1.71	0.33	0	1	3	0	0	0	0
Q06330	RBPJ	1.74	1.71	0.31	0	3	7	2	2	3	0
P04075	ALDOA	1.81	1.71	0.24	0	2	1	2	2	0	0
Q6P2H3	CEP85	1.72	1.71	0.22	0	1	2	1	1	0	0
P49588	AARS	1.72	1.71	0.22	0	1	2	1	1	0	0
Q68EM7	ARHGAP17	1.73	1.71	0.2	0	2	3	2	2	1	0
P50402	EMD	1.74	1.71	0.02	0	6	9	6	7	5	0
Q6WKZ4	RAB11FIP1	1.71	1.7	0.1	0	7	8	3	4	5	0
O43303	CCP110	1.91	1.69	0.55	0	2	4	0	1	0	0
B4DIP3	B4DIP3	2.09	1.69	0.48	0	4	7	0	3	0	0
Q9Y6R0	NUMBL	1.73	1.69	0.31	0	3	2	1	1	1	0
O94888	UBXN7	1.73	1.69	0.31	0	3	2	1	1	1	0
Q96NB3	ZNF830	1.9	1.69	0.08	0	4	3	6	4	3	0
Q13442	PDAP1	1.68	1.68	0.58	0	12	15	8	6	3	3
Q14978	NOLC1	1.79	1.68	0.14	0	16	8	5	6	9	0
Q96HC4	PDLIM5	1.69	1.68	0.02	0	51	63	24	29	22	8
P13693	TPT1	1.79	1.67	0.22	0	1	1	2	0	1	0
Q5T0B9	ZNF362	1.79	1.67	0.22	0	1	1	2	0	1	0
P30566	ADSL	1.75	1.67	0.13	0	10	6	3	6	4	0
O95372	LYPLA2	1.73	1.67	0.06	0	11	15	12	7	8	2
P13984	GTF2F2	1.68	1.67	0.01	0	13	22	8	14	11	0
B4DY32	B4DY32	1.68	1.67	0	0	61	71	40	39	27	11
P62937	PPIA	1.94	1.66	0.48	0	3	5	0	2	0	0
P24752	ACAT1	2.19	1.66	0.33	0	0	6	0	0	0	0
Q9UPQ9	TNRC6B	1.71	1.66	0.25	0	11	25	12	10	10	2
Q9NXV6	CDKN2AIP	1.71	1.66	0.03	0	4	4	4	5	2	0
Unknown	Unknown	1.68	1.66	0	0	27	28	18	23	9	4
P55010	EIF5	1.66	1.66	0	0	46	50	23	23	22	7
Q6FI81	CIAPIN1	1.67	1.66	0	0	25	30	17	23	15	2
Q96F86	EDC3	1.68	1.65	0	0	31	34	25	22	20	4
Q13428	TCOF1	1.67	1.65	0	0	19	17	10	14	14	0
Q9Y696	CLIC4	1.74	1.64	0.65	0	11	17	3	3	4	2
O75475	PSIP1	1.86	1.64	0.44	0	0	2	2	1	0	0
Q5VV42	CDKAL1	1.66	1.64	0.33	0	3	4	1	1	2	0
Q92783	STAM	1.65	1.64	0.28	0	9	12	4	6	4	1
P60468	SEC61B	1.64	1.64	0.24	0	2	2	1	2	0	0
Q9NZZ3	CHMP5	1.64	1.63	0.63	0	3	6	2	0	1	1
A8K6Z3	STK25	1.75	1.63	0.37	0	4	8	1	2	3	0
P24941	CDK2	1.84	1.63	0.33	0	0	4	1	1	0	0
Q96PV7	FAM193B	1.65	1.63	0.2	0	2	3	2	1	2	0
Q5T9P7	PRPF18	1.74	1.63	0.13	0	2	4	4	2	3	0
Q9H467	CUEDC2	1.7	1.63	0.05	0	3	4	4	3	3	0
Q9HD15	SRA1	1.92	1.62	0.39	0	4	0	2	1	1	0
Q9BZE4	GTPBP4	1.92	1.62	0.29	0	11	25	2	12	5	0
Q9BY89	KIAA1671	1.86	1.62	0.28	0	11	28	3	14	6	0
A8MWD3	EIF3D	1.63	1.62	0.24	0	25	32	12	16	7	5
IPI:IPI00514399	IPI:IPI00514399	1.64	1.62	0.16	0	2	4	2	3	1	0
Q8N726	CDKN2A	1.79	1.62	0.08	0	3	3	5	3	3	0
Q92890	UFD1L	1.99	1.61	0.54	0	4	7	0	2	1	0
Q96AG4	LRRC59	1.68	1.61	0.52	0	12	7	4	3	2	2
Q9Y613	FHOD1	1.64	1.61	0.34	0	6	12	4	4	4	1
B7UEF4	ABL2	1.65	1.61	0.26	0	3	5	1	3	1	0
P84090	ERH	1.62	1.61	0.06	0	5	5	3	3	4	0
Q7Z6K5	C15orf38-AP3S2;...	1.64	1.61	0.06	0	8	7	6	5	4	1
Q9Y4P8	WIPI2	1.69	1.6	0.57	0	9	6	7	1	4	2
Q15555	MAPRE2	1.79	1.6	0.53	0	3	2	0	1	0	0
A6NDG6	PGP	2.04	1.6	0.33	0	4	0	0	0	0	0
Q99575	POP1	2.01	1.6	0.32	0	11	32	2	10	8	0
Q5JVS0	HABP4	1.72	1.6	0.31	0	2	1	0	0	0	0
B4DY44	PIP4K2C	1.72	1.6	0.31	0	2	1	0	0	0	0
A8MWZ2	A8MWZ2	1.72	1.6	0.31	0	2	1	0	0	0	0
O43815	STRN	1.72	1.6	0.31	0	2	1	0	0	0	0
C9JBZ4	HAUS8	1.72	1.6	0.31	0	2	1	0	0	0	0
Q9BWE0	REPIN1	1.72	1.6	0.31	0	2	1	0	0	0	0
O15143	ARPC1B	1.61	1.6	0.22	0	1	2	1	0	1	0
O75683	SURF6	1.69	1.6	0.01	0	5	5	6	6	4	0
Q16881	TXNRD1	1.69	1.6	0	0	1	0	1	0	0	0
P56211	ARPP19	1.69	1.6	0	0	1	0	1	0	0	0
Q14244	MAP7	1.69	1.6	0	0	1	0	1	0	0	0
Q15758	SLC1A5	1.69	1.6	0	0	1	0	1	0	0	0
C9J663	C9J663	1.69	1.6	0	0	1	0	1	0	0	0
Q15018	FAM175B	1.69	1.6	0	0	1	0	1	0	0	0
Q9H1I8	ASCC2	1.69	1.6	0	0	1	0	1	0	0	0
O15212	PFDN6	1.69	1.6	0	0	1	0	1	0	0	0
Q8NB46	ANKRD52	1.69	1.6	0	0	1	0	1	0	0	0
P21953	BCKDHB	1.74	1.59	0.53	0	2	3	0	1	0	0
O95373	IPO7	1.66	1.59	0.17	0	6	18	6	6	10	0
O60343	TBC1D4	1.61	1.59	0.08	0	3	5	3	3	3	0
P30041	PRDX6	1.63	1.59	0.04	0	10	7	6	8	3	1
P61081	UBE2M	1.68	1.59	0	0	48	35	36	27	25	7
Q5T6F2	UBAP2	1.64	1.59	0	0	34	29	25	27	14	5
Q8IWC1	MAP7D3	1.62	1.59	0	0	31	31	22	30	23	1
B4DHE3	CDC40	1.86	1.58	0.33	0	1	5	0	1	0	0
A8MXL3	A8MXL3	1.62	1.58	0.25	0	7	15	4	8	3	1
Q92540	SMG7	1.72	1.58	0.18	0	1	5	3	5	0	0
A8MUM5	A8MUM5	1.6	1.58	0.12	0	6	11	3	6	5	0
Q15084	PDIA6	1.59	1.58	0.05	0	13	18	6	9	9	1
O00232	PSMD12	1.59	1.58	0	0	17	19	7	20	8	0
Q04637	EIF4G1	1.59	1.58	0	0	61	68	34	42	34	8
B4E3G8	B4E3G8	1.66	1.57	0.31	0	1	2	0	0	0	0
P35241	RDX	1.66	1.57	0.31	0	1	2	0	0	0	0
Q96CN9	GCC1	1.66	1.57	0.31	0	1	2	0	0	0	0
A0AVT1	UBA6	1.66	1.57	0.31	0	1	2	0	0	0	0
O95983	MBD3	1.66	1.57	0.31	0	1	2	0	0	0	0
Q9NY61	AATF	1.66	1.57	0.31	0	1	2	0	0	0	0
Q8TD30	GPT2	1.66	1.57	0.31	0	1	2	0	0	0	0
O94763	URI1	1.66	1.57	0.31	0	1	2	0	0	0	0
A2A3N8	ADD1	1.66	1.57	0.31	0	1	2	0	0	0	0
P14649	MYL6B	1.66	1.57	0.31	0	1	2	0	0	0	0
P63261	ACTG1	1.66	1.57	0.31	0	1	2	0	0	0	0
Q9BRT9	GINS4	1.66	1.57	0.31	0	1	2	0	0	0	0
B4E0R0	B4E0R0	1.66	1.57	0.31	0	1	2	0	0	0	0
Q9H0W8	SMG9	1.66	1.57	0.31	0	1	2	0	0	0	0
P36542	ATP5C1	1.66	1.57	0.31	0	1	2	0	0	0	0
Q5STN0	MRPS18B	1.66	1.57	0.31	0	1	2	0	0	0	0
O60504	SORBS3	1.66	1.57	0.31	0	1	2	0	0	0	0
B4DRM1	BRAP	1.66	1.57	0.31	0	1	2	0	0	0	0
Q96BH1	RNF25	1.66	1.57	0.31	0	1	2	0	0	0	0
O95067	CCNB2	1.66	1.57	0.31	0	1	2	0	0	0	0
P47974	ZFP36L2	1.66	1.57	0.31	0	1	2	0	0	0	0
Q5TH58	C6orf106	1.66	1.57	0.31	0	1	2	0	0	0	0
Q9H2G9	BLZF1	1.66	1.57	0.31	0	1	2	0	0	0	0
P82094	TMF1	1.66	1.57	0.31	0	1	2	0	0	0	0
B7Z4P1	B7Z4P1	1.66	1.57	0.31	0	1	2	0	0	0	0
P17980	PSMC3	1.64	1.57	0.29	0	4	6	1	3	2	0
Q5QJE6	DNTTIP2	1.57	1.57	0.01	0	9	12	5	9	7	0
P60709	ACTB	1.57	1.57	0	0	44	48	24	27	22	7
P04183	TK1	1.58	1.57	0	0	11	11	5	14	4	0
Q5VZE5	NAA35	1.59	1.56	0.33	0	3	4	1	0	3	0
Q9BVJ6	UTP14A	1.57	1.56	0	0	18	23	13	21	12	1
O00139	KIF2A	1.89	1.55	0.33	0	1	6	0	0	1	0
Q96SB3	PPP1R9B	1.65	1.55	0.16	0	3	1	2	2	1	0
P22695	UQCRC2	1.59	1.55	0.02	0	6	4	3	9	0	0
P06748	NPM1	1.55	1.55	0.01	0	16	16	8	10	8	2
Q99439	CNN2	1.65	1.55	0	0	23	15	18	15	15	2
Q96SI9	STRBP	1.56	1.55	0	0	8	8	5	6	7	0
Q86U86	PBRM1	1.67	1.54	0.32	0	1	6	1	2	1	0
B4DS24	B4DS24	1.67	1.54	0.29	0	7	5	1	3	3	0
A0PJ61	A0PJ61	1.54	1.54	0.01	0	8	10	4	9	5	0
Q99640	PKMYT1	1.56	1.54	0	0	1	1	1	1	0	0
Q8N9N2	ASCC1	1.63	1.54	0	0	0	1	1	0	0	0
Q9P2P6	STARD9	1.63	1.54	0	0	0	1	1	0	0	0
Q9BRP1	PDCD2L	1.63	1.54	0	0	0	1	1	0	0	0
IPI:IPI00923618	IPI:IPI00923618	1.63	1.54	0	0	0	1	1	0	0	0
O43768	ENSA	1.62	1.54	0	0	33	29	29	26	22	4
Q14157	UBAP2L	1.54	1.54	0	0	71	78	43	42	24	17
Q96A73	KIAA1191	1.63	1.54	0	0	0	1	1	0	0	0
Q9H4L4	SENP3	1.56	1.54	0	0	1	1	1	1	0	0
Q6P582	MZT2A	1.56	1.54	0	0	1	1	1	1	0	0
Q86UP2	KTN1	1.63	1.54	0	0	0	1	1	0	0	0
Q68DK7	MSL1	1.56	1.54	0	0	1	1	1	1	0	0
C9JNN7	C9JNN7	1.63	1.54	0	0	0	1	1	0	0	0
IPI:IPI00916030	IPI:IPI00916030	1.87	1.53	0.31	0	0	0	2	0	0	0
Q86UE8	TLK2	1.87	1.53	0.31	0	0	0	2	0	0	0
Q9Y3U8	RPL36	1.58	1.53	0.08	0	7	5	2	5	3	0
Q9BW83	IFT27	1.55	1.53	0.01	0	23	20	12	15	7	4
P62316	SNRPD2	1.61	1.53	0	0	7	5	6	7	5	0
Q6DKI1	RPL7L1	1.63	1.52	0.53	0	3	8	1	0	1	1
Q5TBB1	RNASEH2B	1.63	1.52	0.12	0	1	1	2	2	0	0
Q9Y2Z0	SUGT1	1.62	1.52	0	0	41	38	41	23	29	8
Q9Y520	PRRC2C	1.53	1.52	0	0	78	93	56	70	52	10
Q8TB72	PUM2	1.53	1.51	0.02	0	8	7	3	6	5	0
P07305	H1F0	1.59	1.51	0.01	0	6	4	5	6	4	0
Q12906	ILF3	1.51	1.51	0	0	50	61	25	32	21	10
P49189	ALDH9A1	1.69	1.5	0.33	0	1	4	0	1	0	0
B5MEG3	B5MEG3	1.8	1.5	0.33	0	0	4	0	0	0	0
Q9UQB8	BAIAP2	1.51	1.5	0.24	0	8	13	4	5	6	1
P50991	CCT4	1.53	1.5	0	0	16	23	6	12	15	0
Q9NRN7	AASDHPPT	1.54	1.5	0	0	12	11	9	9	9	1
P05388	RPLP0	1.51	1.49	0.6	0	8	10	7	3	2	3
Q13572	ITPK1	1.54	1.49	0.6	0	4	5	1	1	0	1
Q9BYV8	CEP41	1.78	1.49	0.33	0	3	0	0	0	0	0
Q7Z434	MAVS	1.5	1.49	0.31	0	5	5	3	2	2	1
Q9HC39	Q9HC39	1.74	1.49	0.3	0	5	14	1	6	3	0
Q13542	EIF4EBP2	1.59	1.49	0.08	0	2	2	3	2	2	0
Q8NCN4	RNF169	1.59	1.49	0.04	0	2	5	4	5	2	0
Q15813	TBCE	1.56	1.49	0.01	0	16	10	5	12	8	0
Q9H2P9	DPH5	1.63	1.48	0.53	0	2	3	0	0	1	0
Q6ZWJ1	STXBP4	1.63	1.48	0.53	0	2	3	0	0	1	0
Q9NWX6	THG1L	1.51	1.48	0.16	0	3	2	1	2	1	0
B8ZZV2	WIPF3	1.51	1.48	0.12	0	2	1	1	2	0	0
P52594	AGFG1	1.48	1.48	0.08	0	3	4	2	2	3	0
Q06830	PRDX1	1.6	1.48	0.01	0	19	16	20	12	8	5
Q7L2R6	ZNF765	1.52	1.47	0.22	0	2	5	1	3	1	0
B3KSH1	EIF3F	1.52	1.47	0.2	0	4	3	1	2	2	0
Q13283	G3BP1	1.49	1.47	0.14	0	50	45	22	21	20	10
Q9Y5N6	ORC6	1.55	1.47	0.04	0	3	2	3	3	2	0
Q96G61	NUDT11	1.49	1.47	0.03	0	6	6	2	7	2	0
Q7KZF4	SND1	1.48	1.47	0.01	0	8	12	6	9	5	1
P78371	CCT2	1.49	1.47	0	0	38	40	14	28	15	5
O14737	PDCD5	1.54	1.47	0	0	11	18	14	12	14	1
B7Z4B1	NSRP1	1.48	1.47	0	0	9	9	4	10	5	0
P11413	G6PD	1.58	1.46	0.44	0	2	2	0	1	0	0
P62258	YWHAE	1.52	1.46	0.24	0	3	6	1	3	2	0
P25054	APC	1.52	1.46	0.24	0	3	6	1	3	2	0
Q9BVA1	TUBB2B	1.49	1.46	0.2	0	3	4	1	2	2	0
Q8WWH5	TRUB1	1.47	1.46	0.08	0	2	3	2	2	2	0
B4DX01	B4DX01	1.5	1.46	0	0	10	14	11	14	8	1
A6H8Z7	LCLAT1	1.58	1.45	0.32	0	2	8	1	3	2	0
Q9NW64	RBM22	1.55	1.45	0.13	0	9	5	2	4	5	0
Q9NRL3	STRN4	1.46	1.45	0.12	0	1	2	1	2	0	0
Q9Y6G9	DYNC1LI1	1.46	1.45	0.01	0	16	23	8	14	10	2
Q15942	ZYX	1.48	1.45	0	0	67	63	50	44	32	15
O95817	BAG3	1.45	1.44	0.59	0	16	15	8	5	6	4
Q12800	TFCP2	1.62	1.44	0.37	0	2	4	0	2	0	0
Q68CZ6	HAUS3	1.63	1.44	0.31	0	3	1	0	1	0	0
O15226	NKRF	1.61	1.44	0.25	0	10	25	3	10	10	0
Q9NQS7	INCENP	1.47	1.44	0.14	0	3	7	2	4	3	0
P41227	NAA10	1.48	1.44	0.13	0	5	9	2	4	5	0
Q99447	PCYT2	1.46	1.44	0	0	1	1	1	0	1	0
Q9Y508	RNF114	1.53	1.44	0	0	12	8	10	10	8	1
A6NHI8	A6NHI8	1.46	1.44	0	0	1	1	1	0	1	0
O14545	TRAFD1	1.46	1.44	0	0	1	1	1	0	1	0
Q5T928	Q5T928	1.46	1.44	0	0	1	1	1	0	1	0
Q12834	CDC20	1.43	1.43	0.13	0	2	2	1	3	0	0
Q04446	GBE1	1.45	1.43	0.13	0	17	24	16	13	6	6
C9JQ10	C9JQ10	1.45	1.43	0.11	0	3	3	1	3	1	0
P38606	ATP6V1A	1.51	1.43	0.07	0	8	11	2	6	6	0
Q5H9R7	PPP6R3	1.45	1.43	0.01	0	6	5	4	4	6	0
A6NMJ5	A6NMJ5	1.48	1.43	0	0	11	7	6	9	8	0
Q13418	ILK	1.43	1.42	0.44	0	3	5	2	1	1	1
O14802	POLR3A	1.75	1.42	0.21	0	14	30	2	19	5	0
Q8NC96	NECAP1	1.44	1.42	0.16	0	3	2	1	1	2	0
IPI:IPI00647400	IPI:IPI00647400	1.5	1.42	0.08	0	2	1	2	2	1	0
Q99426	TBCB	1.44	1.42	0.02	0	20	29	19	15	12	6
O60566	BUB1B	1.5	1.42	0.01	0	7	4	5	5	6	0
O75439	PMPCB	1.46	1.42	0	0	1	1	0	0	0	0
O95159	ZFPL1	1.46	1.42	0	0	1	1	0	0	0	0
P32929	CTH	1.46	1.42	0	0	1	1	0	0	0	0
Q13136	PPFIA1	1.46	1.42	0	0	1	1	0	0	0	0
Q58HM9	PDCD2	1.46	1.42	0	0	1	1	0	0	0	0
C9J4G0	C9J4G0	1.46	1.42	0	0	1	1	0	0	0	0
Q96IZ0	PAWR	1.46	1.42	0	0	1	1	0	0	0	0
B4E363	FARSA	1.46	1.42	0	0	1	1	0	0	0	0
Q9P0M6	H2AFY2	1.46	1.42	0	0	1	1	0	0	0	0
Q59GH5	Q59GH5	1.46	1.42	0	0	1	1	0	0	0	0
Q01546	KRT76	1.46	1.42	0	0	1	1	0	0	0	0
P62847	RPS24	1.46	1.42	0	0	1	1	0	0	0	0
B7Z200	NEK4	1.46	1.42	0	0	1	1	0	0	0	0
Q2TAL1	Q2TAL1	1.46	1.42	0	0	1	1	0	0	0	0
P50851	LRBA	1.46	1.42	0	0	1	1	0	0	0	0
P08240	SRPR	1.46	1.42	0	0	1	1	0	0	0	0
Q8NFW8	CMAS	1.46	1.42	0	0	1	1	0	0	0	0
P22059	OSBP	1.46	1.42	0	0	1	1	0	0	0	0
Q8NFH3	NUP43	1.46	1.42	0	0	1	1	0	0	0	0
Q9H1K0	ZFYVE20	1.46	1.42	0	0	1	1	0	0	0	0
Q14181	POLA2	1.46	1.42	0	0	1	1	0	0	0	0
Q14155	ARHGEF7	1.46	1.42	0	0	1	1	0	0	0	0
Q5XKE4	LARP6	1.46	1.42	0	0	1	1	0	0	0	0
Q9UG54	MAP3K7	1.46	1.42	0	0	1	1	0	0	0	0
Q9BZE9	ASPSCR1	1.46	1.42	0	0	1	1	0	0	0	0
A1L020	MEX3A	1.46	1.42	0	0	1	1	0	0	0	0
P00387	CYB5R3	1.46	1.42	0	0	1	1	0	0	0	0
Q14161	GIT2	1.46	1.42	0	0	1	1	0	0	0	0
Q8IZ21	PHACTR4	1.5	1.42	0	0	14	12	13	16	10	1
B3KQY9	B3KQY9	1.6	1.41	0.33	0	0	3	0	0	0	0
B4E3L9	BRD1	1.6	1.41	0.33	0	0	3	0	0	0	0
A8CDT9	A8CDT9	1.6	1.41	0.33	0	0	3	0	0	0	0
A8MYI2	NAV1	1.6	1.41	0.33	0	0	3	0	0	0	0
Q9NRA8	EIF4ENIF1	1.6	1.41	0.33	0	0	3	0	0	0	0
C9J9P9	C9J9P9	1.6	1.41	0.33	0	0	3	0	0	0	0
Q10713	PMPCA	1.6	1.41	0.33	0	0	3	0	0	0	0
Q8IYB5	SMAP1	1.43	1.41	0.02	0	6	8	5	7	3	1
Q9UNY4	TTF2	1.47	1.41	0.01	0	10	14	3	10	7	0
O43390	HNRNPR	1.43	1.41	0	0	15	30	9	24	7	2
Q9NWU5	MRPL22	1.53	1.4	0.31	0	1	3	0	1	0	0
Q15005	SPCS2	1.42	1.4	0.1	0	2	1	1	1	1	0
Q7Z2K8	GPRIN1	1.64	1.39	0.43	0	4	4	0	2	1	0
P53621	COPA	1.61	1.39	0.27	0	25	57	6	29	10	3
B8ZZI3	B8ZZI3	1.5	1.39	0.22	0	2	0	1	0	1	0
P50552	VASP	1.58	1.39	0.21	0	2	0	2	1	1	0
Q96AA3	RFT1	1.4	1.39	0.04	0	3	3	2	2	3	0
A8MRT0	A8MRT0	1.41	1.39	0.02	0	10	19	6	11	9	1
B4DQZ7	B4DQZ7	1.43	1.39	0	0	14	15	13	15	17	0
Q8TF74	WIPF2	1.4	1.38	0.55	0	12	11	8	3	4	4
Q9Y3B9	RRP15	1.47	1.38	0.07	0	3	1	2	3	1	0
C9JRC3	C9JRC3	1.41	1.38	0	0	11	11	9	13	11	0
O15381	NVL	1.39	1.38	0	0	13	23	8	19	13	0
Q9Y266	NUDC	1.42	1.38	0	0	64	55	43	37	33	14
Q8WWK9	CKAP2	1.45	1.38	0	0	17	14	15	12	15	2
Q9NTK5	OLA1	1.43	1.37	0.55	0	1	4	2	0	0	1
Q9Y678	COPG1	1.48	1.37	0.44	0	2	2	0	0	1	0
Q9Y5L4	TIMM13	1.52	1.37	0.31	0	2	0	0	0	0	0
Q9BQ39	DDX50	1.52	1.37	0.31	0	2	0	0	0	0	0
B4DKR6	CASC3	1.52	1.37	0.31	0	2	0	0	0	0	0
IPI:IPI00552603	IPI:IPI00552603	1.52	1.37	0.31	0	2	0	0	0	0	0
B7Z649	B7Z649	1.52	1.37	0.31	0	2	0	0	0	0	0
Q9BUM1	G6PC3	1.52	1.37	0.31	0	2	0	0	0	0	0
P51571	SSR4	1.52	1.37	0.31	0	2	0	0	0	0	0
Q59GG9	SOS1	1.52	1.37	0.31	0	2	0	0	0	0	0
B5MDQ0	ERCC6L	1.39	1.37	0.1	0	3	3	1	2	2	0
A8MVW0	FAM171A2	1.38	1.37	0.1	0	1	2	1	1	1	0
P61221	ABCE1	1.4	1.37	0.01	0	9	12	3	9	7	0
Q13642	FHL1	1.41	1.37	0	0	28	29	24	18	14	8
Q96ME7	ZNF512	1.37	1.37	0	0	7	7	4	10	4	0
Q9C0B0	UNK	1.37	1.36	0.51	0	7	7	3	3	1	2
O14979	HNRNPDL	1.36	1.36	0.02	0	9	11	4	7	6	1
P46060	RANGAP1	1.41	1.36	0	0	22	29	7	23	17	0
P08195	SLC3A2	1.45	1.36	0	0	31	26	29	27	22	5
Q96GF2	Q96GF2	1.38	1.36	0	0	42	40	28	26	28	8
P07737	PFN1	1.4	1.36	0	0	27	25	22	19	23	4
C9JWB0	RAI1	1.5	1.35	0.33	0	11	38	6	14	4	4
Q86WP2	GPBP1	1.38	1.35	0.31	0	5	6	5	2	2	2
B9ZVN9	POLR1A	1.46	1.35	0.27	0	4	15	3	8	2	1
P46109	CRKL	1.5	1.35	0.07	0	8	8	1	7	3	0
IPI:IPI00909083	IPI:IPI00909083	1.38	1.35	0.04	0	2	2	2	2	2	0
P48643	CCT5	1.44	1.35	0.04	0	18	42	8	23	14	2
Q9NYF8	BCLAF1	1.36	1.35	0	0	29	37	19	34	25	2
Q96I24	FUBP3	1.39	1.35	0	0	28	33	9	22	12	4
Q14671	PUM1	1.38	1.34	0.11	0	15	29	7	16	8	3
Q99614	TTC1	1.34	1.34	0.03	0	4	6	2	4	4	0
Q9NVZ3	NECAP2	1.35	1.33	0.55	0	2	4	1	0	0	1
Q8WVM8	SCFD1	1.64	1.33	0.35	0	3	7	0	3	1	0
Q53SZ4	CAD	1.65	1.33	0.32	0	9	37	3	14	4	2
P12236	SLC25A6	1.35	1.33	0.25	0	4	7	2	4	1	1
P05165	PCCA	1.76	1.33	0.24	0	30	14	2	13	11	0
Q8IYL3	C1orf174	1.39	1.33	0.08	0	1	2	2	1	2	0
O60506	SYNCRIP	1.35	1.33	0.02	0	17	24	7	14	9	3
Q00341	HDLBP	1.34	1.33	0	0	60	69	31	36	25	16
O15504	NUPL2	1.39	1.33	0	0	15	14	4	11	8	1
C9JRF2	C9JRF2	1.39	1.32	0.05	0	2	1	2	4	0	0
Q8N5F7	NKAP	1.43	1.32	0	0	0	0	1	0	0	0
Q9BUF5	TUBB6	1.43	1.32	0	0	0	0	1	0	0	0
Q96D71	REPS1	1.43	1.32	0	0	0	0	1	0	0	0
Q96KB5	PBK	1.43	1.32	0	0	0	0	1	0	0	0
P62633	CNBP	1.43	1.32	0	0	0	0	1	0	0	0
Q9NQZ2	UTP3	1.43	1.32	0	0	0	0	1	0	0	0
Q86X95	CIR1	1.39	1.32	0	0	1	0	1	1	0	0
Q53F19	C17orf85	1.39	1.32	0	0	1	0	1	1	0	0
Q86VF7	NRAP	1.43	1.32	0	0	0	0	1	0	0	0
Q15032	R3HDM1	1.43	1.32	0	0	0	0	1	0	0	0
C9J5Q8	C9J5Q8	1.39	1.32	0	0	1	0	1	1	0	0
B3KN91	B3KN91	1.43	1.32	0	0	0	0	1	0	0	0
Q9P2D0	IBTK	1.39	1.32	0	0	1	0	1	1	0	0
Q13951	CBFB	1.43	1.32	0	0	0	0	1	0	0	0
P56589	PEX3	1.43	1.32	0	0	0	0	1	0	0	0
Q9UL15	BAG5	1.39	1.32	0	0	1	0	1	1	0	0
Q92785	DPF2	1.43	1.32	0	0	0	0	1	0	0	0
P37837	TALDO1	1.43	1.32	0	0	0	0	1	0	0	0
Q9H444	CHMP4B	1.36	1.32	0	0	26	27	22	17	16	7
Q9BTX7	TTPAL	1.43	1.32	0	0	0	0	1	0	0	0
Q96H20	SNF8	1.39	1.32	0	0	1	0	1	1	0	0
Q96LS1	Q96LS1	1.39	1.32	0	0	1	0	1	1	0	0
Q9H4M9	EHD1	1.43	1.32	0	0	0	0	1	0	0	0
B4DDB7	B4DDB7	1.43	1.32	0	0	0	0	1	0	0	0
Q06546	GABPA	1.43	1.32	0	0	0	0	1	0	0	0
B3KMW3	B3KMW3	1.43	1.31	0.31	0	1	3	0	0	1	0
Q92747	ARPC1A	1.43	1.31	0.31	0	1	3	0	0	1	0
O14965	AURKA	1.43	1.31	0.31	0	1	3	0	0	1	0
O43432	EIF4G3	1.43	1.31	0.31	0	1	3	0	0	1	0
Q86VQ1	GLCCI1	1.39	1.31	0.2	0	1	5	1	3	1	0
Q16543	CDC37	1.31	1.31	0.06	0	13	20	8	9	10	3
Q9H3U1	UNC45A	1.34	1.31	0.03	0	5	8	2	5	5	0
P52655	GTF2A1	1.33	1.31	0.01	0	6	7	5	5	5	1
P60866	RPS20	1.39	1.31	0	0	7	7	8	8	6	1
O43175	PHGDH	1.32	1.31	0	0	38	52	28	31	28	9
Q9BTJ3	Q9BTJ3	1.32	1.31	0	0	1	1	1	2	0	0
Q01804	OTUD4	1.4	1.3	0.31	0	0	2	0	0	0	0
Q9UHK0	NUFIP1	1.4	1.3	0.31	0	0	2	0	0	0	0
O75820	ZNF189	1.4	1.3	0.31	0	0	2	0	0	0	0
Q6ICA4	Q6ICA4	1.4	1.3	0.31	0	0	2	0	0	0	0
Q86US8	SMG6	1.4	1.3	0.31	0	0	2	0	0	0	0
B4DE94	B4DE94	1.4	1.3	0.31	0	0	2	0	0	0	0
B2RAQ1	B2RAQ1	1.4	1.3	0.31	0	0	2	0	0	0	0
Q8N3Z6	ZCCHC7	1.4	1.3	0.31	0	0	2	0	0	0	0
O60826	CCDC22	1.4	1.3	0.31	0	0	2	0	0	0	0
B4DJE2	B4DJE2	1.4	1.3	0.31	0	0	2	0	0	0	0
A0AV37	PKP2	1.4	1.3	0.31	0	0	2	0	0	0	0
P45974	USP5	1.4	1.3	0.31	0	0	2	0	0	0	0
Q9BTV6	DPH7	1.4	1.3	0.31	0	0	2	0	0	0	0
Q15436	SEC23A	1.4	1.3	0.31	0	0	2	0	0	0	0
P63313	TMSB10	1.4	1.3	0.31	0	0	2	0	0	0	0
O14531	DPYSL4	1.4	1.3	0.31	0	0	2	0	0	0	0
P52952	NKX2-5	1.4	1.3	0.31	0	0	2	0	0	0	0
Q9NP92	MRPS30	1.4	1.3	0.31	0	0	2	0	0	0	0
Q2PZI1	DPY19L1	1.4	1.3	0.31	0	0	2	0	0	0	0
Q16626	MEA1	1.4	1.3	0.31	0	0	2	0	0	0	0
Q9BYC9	MRPL20	1.4	1.3	0.31	0	0	2	0	0	0	0
Q3MJ13	WDR72	1.4	1.3	0.31	0	0	2	0	0	0	0
Q15121	PEA15	1.4	1.3	0.31	0	0	2	0	0	0	0
B2RNA2	B2RNA2	1.4	1.3	0.31	0	0	2	0	0	0	0
Q9Y5Y2	NUBP2	1.4	1.3	0.31	0	0	2	0	0	0	0
Q8WUH6	C12orf23	1.4	1.3	0.31	0	0	2	0	0	0	0
Q9NWV8	BABAM1	1.4	1.3	0.31	0	0	2	0	0	0	0
Q6ZN17	LIN28B	1.4	1.3	0.31	0	0	2	0	0	0	0
Q08AE8	SPIRE1	1.4	1.3	0.31	0	0	2	0	0	0	0
Q9Y5M8	SRPRB	1.4	1.3	0.31	0	0	2	0	0	0	0
P49755	TMED10	1.4	1.3	0.31	0	0	2	0	0	0	0
A8K9K4	A8K9K4	1.4	1.3	0.31	0	0	2	0	0	0	0
Q96SK2	TMEM209	1.4	1.3	0.31	0	0	2	0	0	0	0
Q14012	CAMK1	1.37	1.3	0.22	0	1	2	0	1	0	0
O94826	TOMM70A	1.37	1.3	0.22	0	1	2	0	1	0	0
P62851	RPS25	1.37	1.3	0.22	0	1	2	0	1	0	0
Q12965	MYO1E	1.37	1.3	0.22	0	1	2	0	1	0	0
Q9NPD8	UBE2T	1.33	1.3	0.12	0	1	3	1	2	1	0
[truncated: 1,643 more rows]

## Sheet: NSP5
PROTID	GENE	NSP5_FC_A	NSP5_FC_B	NSP5_SP	NSP5_iREF	IP_NSP5-3	IP_NSP5-2	IP_NSP5-1	IP_eGFPMed-3	IP_eGFPMed-2	IP_eGFPMed-1	IP_eGFPLow-3	IP_eGFPLow-2	IP_eGFPLow-1	IP_eGFPHigh-3	IP_eGFPHigh-2	IP_eGFPHigh-1
[truncated: 2,972 more rows]

[truncated: 12 more sheets: NSP9, NSP14, NSP15, ORF3A, ORF3B, ORF6, ORF7A, ORF7B, ORF8, ORF9B, ORF9C, ORF10]
