# Supplementary material for: The proximal proteome of 17 SARS-CoV-2 proteins links to disrupted antiviral signaling and host translation
Source: PLoS Pathog. 2021 Oct 1;17(10):e1009412. doi: 10.1371/journal.ppat.1009412 (PMC8513853; doi:10.1371/journal.ppat.1009412)
Supplement: S2 Table — Complete list for each viral protein of Molecular Function, Biological Process, and Cellular component GO-term analysis. Enrichment scores are given as -Log10 p-values (XLSX) [file ppat.1009412.s011.xlsx]

## Sheet: MolecularFunction_GO
	Description	M -Log10_pValue	N -Log10_pValue	Nsp1 -Log10_pValue	Nsp2 -Log10_pValue	Nsp5 -Log10_pValue	Nsp9 -Log10_pValue	Nsp14 -Log10_pValue	Nsp15 -Log10_pValue	Orf3a -Log10_pValue	Orf3b -Log10_pValue	Orf6 -Log10_pValue	Orf7a -Log10_pValue	Orf7b -Log10_pValue	Orf8 -Log10_pValue	Orf9b -Log10_pValue	Orf9c -Log10_pValue	Orf10 -Log10_pValue
1	1-phosphatidylinositol binding	1.5301	NA	NA	NA	NA	NA	NA	NA	2.35369	NA	NA	NA	NA	NA	NA	NA	NA
2	1-phosphatidylinositol-3-kinase activity	0.113068	NA	NA	NA	NA	NA	NA	NA	NA	NA	NA	NA	NA	NA	NA	NA	NA
3	14-3-3 protein binding	0.164506	NA	NA	NA	NA	0.176293	NA	NA	0.962076	0.51328	NA	NA	NA	NA	NA	NA	NA
4	2 iron, 2 sulfur cluster binding	0.188388	NA	NA	NA	NA	NA	NA	NA	NA	NA	0.181953	0.394621	0.410521	NA	0.734554	0.423683	NA
5	3'-5' exonuclease activity	0.0892893	NA	0.744678	0.650251	NA	0.108901	0.780333	0.268006	NA	0.373252	0.159231	0.303685	NA	NA	NA	NA	NA
6	3'-5'-exoribonuclease activity	0.15098	NA	0.823791	0.723345	NA	0.162784	0.784443	0.343701	NA	0.488952	0.176712	0.367781	NA	NA	NA	NA	NA
7	4 iron, 4 sulfur cluster binding	0.129688	NA	0.823791	NA	NA	0.143215	NA	NA	0.391619	NA	0.159231	0.350447	0.377009	NA	0.616427	0.423683	NA
8	actin binding	0.210315	0.577459	0.268535	1.3265	0.767129	0.166853	0.277272	0.638614	0.57448	0.168014	0.242176	0.435369	0.159996	0.0329424	0.977897	0.298582	0.0603265
9	actin filament binding	0.210315	1.3674	0.452432	1.32288	0.730793	0.558875	0.505277	0.665202	0.466946	0.169611	0.265764	0.426417	0.0973186	NA	0.865656	0.165258	NA
10	actin monomer binding	0.164506	1.07894	NA	NA	NA	0.176293	NA	0.366145	0.452205	0.51328	0.176712	0.378925	NA	NA	0.721274	NA	NA
11	actinin binding	0.134984	NA	NA	0.716537	NA	0.148766	NA	0.32379	NA	NA	NA	NA	NA	NA	0.625328	NA	NA
12	active ion transmembrane transporter activity	0.345342	NA	NA	NA	NA	NA	NA	NA	0.57448	0.359257	NA	0.255784	0.454828	0.360953	NA	NA	NA
13	active transmembrane transporter activity	0.995335	NA	NA	NA	NA	NA	NA	NA	1.36952	0.79539	0.0378893	0.394621	0.645274	0.0479739	NA	0.217186	0.282973
14	acyl-CoA hydrolase activity	0.209303	NA	NA	NA	NA	NA	NA	NA	NA	NA	NA	NA	NA	NA	NA	NA	NA
15	adenine nucleotide transmembrane transporter activity	0.212804	NA	NA	NA	NA	NA	NA	NA	NA	NA	NA	0.425534	NA	NA	NA	NA	NA
16	ADP binding	0.134984	0.439143	1.53356	0.716537	NA	1.16964	0.784443	0.556454	0.398792	NA	0.165584	0.867548	0.699417	NA	NA	0.423683	NA
17	aldehyde dehydrogenase (NAD) activity	0.212804	NA	NA	NA	NA	NA	NA	NA	NA	NA	NA	NA	NA	NA	NA	NA	NA
18	aldehyde-lyase activity	0.242982	NA	NA	NA	NA	NA	NA	NA	NA	NA	NA	NA	NA	NA	NA	NA	NA
19	alkali metal ion binding	0.212804	NA	NA	NA	NA	0.24142	NA	0.434755	0.514807	0.584942	NA	0.425534	0.427529	NA	NA	NA	NA
20	alpha-actinin binding	0.151015	NA	NA	0.725292	NA	0.166575	NA	0.347654	NA	NA	NA	NA	NA	NA	0.689695	NA	NA
21	alpha-catenin binding	0.976795	NA	NA	0.786423	NA	0.249753	NA	0.434755	2.69949	NA	NA	NA	NA	NA	0.791518	NA	NA
22	amide binding	0.575592	0.197656	0.310586	0.205875	NA	0.0797027	NA	0.00988096	0.231768	0.2108	0.242176	2.16693	0.427529	1.56593	0.430955	0.217186	1.58301
23	amide transmembrane transporter activity	0.233635	NA	NA	NA	NA	NA	NA	NA	0.738639	NA	NA	0.867548	0.454828	NA	NA	NA	0.526367
24	amino acid binding	0.0811877	NA	0.743094	NA	NA	NA	NA	NA	NA	NA	NA	NA	NA	NA	NA	NA	NA
25	amino acid transmembrane transporter activity	1.00137	NA	NA	NA	NA	NA	NA	NA	1.50755	1.83517	0.181953	0.720922	0.644235	NA	NA	0.316932	NA
26	amino acid:cation symporter activity	0.577962	NA	NA	NA	NA	NA	NA	NA	1.08477	1.1941	0.181953	0.817984	0.416132	NA	NA	0.423683	NA
27	amino acid:sodium symporter activity	0.746989	NA	NA	NA	NA	NA	NA	NA	1.26901	1.38988	0.203902	0.867548	0.427529	NA	NA	0.423683	NA
28	ammonium ion binding	0.0533065	NA	NA	NA	NA	NA	NA	NA	NA	NA	0.140379	0.23611	0.252539	NA	NA	0.316932	NA
29	ammonium transmembrane transporter activity	0.15098	NA	NA	NA	NA	NA	NA	NA	NA	NA	NA	NA	NA	NA	NA	0.423683	NA
30	AMP binding	0.230047	NA	NA	NA	NA	NA	NA	NA	NA	NA	0.203902	0.426417	NA	NA	NA	NA	NA
31	amyloid-beta binding	1.28947	NA	NA	NA	NA	NA	NA	NA	NA	0.359257	0.203902	0.426417	0.286464	0.367312	NA	0.350253	0.459683
32	anion channel activity	0.143409	NA	NA	NA	NA	0.152298	NA	NA	0.219066	NA	0.176712	0.391545	0.220277	0.295463	NA	0.289291	0.369312
33	anion transmembrane transporter activity	1.12852	NA	NA	NA	NA	0.00143611	NA	NA	0.805995	0.84322	0.1521	0.454993	0.471472	0.195961	NA	0.389892	0.293795
34	anion:anion antiporter activity	0.146452	NA	NA	NA	NA	NA	NA	NA	0.420492	NA	NA	NA	0.387815	NA	NA	NA	NA
35	anion:cation symporter activity	0.196789	NA	NA	NA	NA	NA	NA	NA	NA	NA	NA	NA	NA	NA	NA	0.423683	NA
36	anion:sodium symporter activity	0.230047	NA	NA	NA	NA	NA	NA	NA	NA	NA	NA	NA	NA	NA	NA	0.423683	NA
37	antigen binding	0.00740182	NA	NA	NA	NA	0.00143611	NA	NA	NA	NA	NA	0.22273	0.252482	0.621718	NA	NA	0.774986
38	antioxidant activity	0.143409	NA	NA	NA	NA	0.0569453	NA	NA	NA	NA	0.126216	NA	NA	0.666212	NA	NA	0.774986
39	antiporter activity	0.158519	NA	NA	NA	NA	NA	NA	NA	0.514807	0.326456	0.140379	NA	0.248823	NA	NA	NA	NA
40	apolipoprotein binding	1.48534	NA	NA	0.73322	NA	NA	NA	0.434755	NA	NA	0.188684	0.418088	0.427529	0.659609	NA	NA	0.738315
41	aspartic-type endopeptidase activity	0.164506	NA	NA	NA	NA	NA	NA	NA	NA	NA	0.176712	NA	0.402079	NA	NA	0.423683	NA
42	aspartic-type peptidase activity	0.164506	NA	NA	NA	NA	NA	NA	NA	NA	NA	0.176712	NA	0.402079	NA	NA	0.423683	NA
43	ATP-dependent microtubule motor activity	0.117548	NA	NA	NA	NA	NA	NA	NA	NA	NA	NA	NA	NA	NA	NA	0.420158	NA
44	ATP-dependent microtubule motor activity, plus-end-directed	0.164506	NA	NA	NA	NA	NA	NA	NA	NA	NA	NA	NA	NA	NA	NA	0.423683	NA
45	ATPase activator activity	0.447622	NA	NA	NA	NA	NA	NA	NA	0.452205	NA	0.372737	0.723019	1.06975	0.557879	NA	0.671535	NA
46	ATPase activity	0.15142	0.572938	0.576518	0.677096	0.560026	0.105417	0.273228	0.16863	0.0710082	0.0478186	0.0033709	0.00861494	0.379651	0.43237	0.782487	0.0495296	0.80628
47	ATPase activity, coupled	0.143409	0.669452	0.669667	0.73322	0.644442	0.128345	0.323603	0.265533	0.111704	0.0733529	0.00473342	0.0151584	0.42603	0.557879	0.865656	0.0715455	1.02332
48	ATPase activity, coupled to movement of substances	0.151015	NA	NA	NA	NA	NA	NA	NA	0.398792	0.230394	NA	0.134068	0.454828	0.527664	NA	NA	0.620279
49	ATPase activity, coupled to transmembrane movement of ions, phosphorylative mechanism	0.345927	NA	NA	NA	NA	NA	NA	NA	0.420492	0.488952	NA	NA	0.387815	0.527664	NA	NA	NA
50	ATPase activity, coupled to transmembrane movement of substances	0.16619	NA	NA	NA	NA	NA	NA	NA	0.428823	0.254114	NA	0.155195	0.454828	0.228946	NA	NA	0.69227
51	ATPase binding	0.15142	0.329072	1.27113	0.577201	NA	0.550497	0.741494	0.933078	NA	0.32234	0.181953	0.225823	0.427529	0.686374	NA	0.423683	NA
52	ATPase coupled ion transmembrane transporter activity	0.345342	NA	NA	NA	NA	NA	NA	NA	0.57448	0.359257	NA	0.255784	0.454828	0.360953	NA	NA	NA
53	ATPase regulator activity	0.233635	NA	NA	NA	NA	0.241768	NA	0.308091	0.374387	NA	0.242176	0.482499	0.680259	0.944992	0.609215	0.491431	0.526367
54	beta-catenin binding	0.0460457	NA	0.669459	0.574155	0.644442	0.249753	0.738626	0.189509	0.233845	NA	NA	NA	0.238165	NA	0.821122	NA	NA
55	beta-tubulin binding	0.763461	NA	NA	NA	NA	0.148766	NA	0.32379	0.817552	NA	0.245302	0.599847	0.508236	NA	NA	0.622444	NA
56	C-acyltransferase activity	0.195733	NA	0.938527	0.73322	NA	0.550497	0.847336	0.424488	NA	NA	0.576867	0.829012	NA	NA	NA	NA	NA
57	cadherin binding	13.8943	7.38577	1.05646	5.72271	0.929964	4.60412	NA	3.73981	10.4816	2.78597	5.02031	2.91356	2.37517	0.399077	1.23256	1.44141	0.293795
58	cadherin binding involved in cell-cell adhesion	0.640892	0.565744	NA	NA	NA	0.226786	NA	NA	1.1311	0.551737	NA	NA	0.418441	NA	NA	NA	NA
59	calcium activated cation channel activity	0.164506	NA	NA	NA	NA	NA	NA	NA	NA	NA	0.176712	0.375616	NA	NA	NA	NA	NA
60	calcium channel activity	0.0811877	NA	NA	NA	NA	NA	NA	NA	0.409812	NA	0.203902	0.426417	0.454828	NA	NA	0.423683	NA
61	calcium channel regulator activity	0.117548	NA	NA	NA	NA	NA	NA	NA	0.738639	NA	0.242176	0.482499	0.454828	NA	NA	0.420158	NA
62	calcium ion transmembrane transporter activity	0.143409	NA	NA	NA	NA	NA	NA	NA	0.57448	0.220838	0.242176	0.425534	0.454828	NA	NA	0.423683	NA
63	calcium-dependent phospholipid binding	0.210315	NA	NA	NA	NA	NA	NA	NA	NA	NA	0.159231	0.303685	0.32326	NA	NA	0.378663	NA
64	calcium-dependent protein binding	0.0756846	NA	NA	NA	0.644442	0.0926884	NA	0.24928	NA	NA	0.14718	0.270098	NA	NA	NA	NA	NA
65	calcium-release channel activity	0.191776	NA	NA	NA	NA	NA	NA	NA	0.486975	NA	0.181953	0.395331	0.416132	NA	NA	0.423683	NA
66	calcium:cation antiporter activity	0.242982	NA	NA	NA	NA	NA	NA	NA	0.57448	0.652385	0.203902	NA	NA	NA	NA	NA	NA
67	calmodulin binding	0.0750546	0.142944	NA	0.352102	0.730793	NA	NA	NA	0.678891	NA	0.126216	0.226754	0.0967855	NA	0.865656	NA	NA
68	carbohydrate binding	0.0254322	0.0771168	NA	NA	NA	0.00143611	NA	0.0200793	0.0595493	0.283669	0.140379	0.136456	0.416132	6.07858	NA	0.111196	2.81209
69	carbohydrate derivative transmembrane transporter activity	0.133401	NA	NA	NA	NA	NA	NA	NA	NA	NA	NA	0.350447	NA	NA	NA	NA	NA
70	carbon-carbon lyase activity	0.0908173	NA	1.37573	NA	NA	0.112687	0.780333	NA	NA	NA	0.159231	0.303685	NA	NA	NA	NA	NA
71	carboxylic acid binding	0.209303	NA	0.452275	NA	NA	NA	NA	NA	0.678891	0.168655	0.0378893	0.372398	0.253199	1.45298	0.304328	NA	0.208532
72	carboxylic acid transmembrane transporter activity	1.12852	NA	NA	NA	NA	NA	NA	NA	1.26901	1.62595	0.14718	0.405609	0.680259	NA	NA	0.204306	NA
73	carboxylic ester hydrolase activity	0.0164131	NA	NA	NA	NA	0.0838121	NA	NA	NA	NA	NA	0.127317	0.141562	0.197724	NA	0.217186	0.282973
74	carboxypeptidase activity	0.113068	NA	NA	NA	NA	NA	NA	NA	NA	0.412712	NA	NA	0.35627	0.935557	NA	NA	0.526367
75	cargo receptor activity	0.232459	NA	NA	NA	NA	NA	NA	NA	NA	0.307467	NA	NA	NA	NA	NA	NA	NA
76	catalytic activity, acting on a tRNA	0.08426	0.491477	0.576518	NA	0.560026	0.195955	0.626814	NA	0.164471	NA	0.0855292	0.350447	0.160826	NA	NA	0.233105	NA
77	catalytic activity, acting on RNA	0.00991894	1.01251	0.669667	0.514509	0.644442	0.0797027	0.741494	0.150782	0.0339773	0.0739578	0.0378893	0.182422	0.0313845	NA	0.428668	0.0718176	0.0870237
78	cation channel activity	0.0162795	NA	NA	NA	NA	NA	NA	NA	0.136202	NA	0.159231	0.350447	0.253199	NA	NA	0.23285	NA
79	cation-transporting ATPase activity	0.345927	NA	NA	NA	NA	NA	NA	NA	0.57448	0.359257	NA	0.255949	0.454828	0.360953	NA	NA	NA
80	cation:cation antiporter activity	0.164506	NA	NA	NA	NA	NA	NA	NA	0.452205	0.51328	0.176712	NA	NA	NA	NA	NA	NA
81	cation:chloride symporter activity	0.210315	NA	NA	NA	NA	NA	NA	NA	NA	NA	NA	NA	NA	NA	NA	0.423683	NA
82	cell adhesion mediator activity	1.85026	0.379262	NA	0.915276	NA	0.766625	NA	0.434755	2.59278	1.33146	0.203902	0.285027	0.645274	0.376677	0.57984	0.359291	0.468656
83	cell adhesion molecule binding	11.215	5.28287	0.823791	4.36591	0.738675	3.35611	NA	2.05169	9.31988	2.78597	3.35935	2.13773	2.20023	0.557879	1.23256	0.671535	0.527935
84	cell-cell adhesion mediator activity	1.54459	0.409927	NA	0.668663	NA	0.528245	NA	0.28868	2.79817	0.839305	0.159231	NA	0.454828	NA	0.609215	NA	NA
85	channel activity	0.0254322	NA	NA	NA	NA	0.00143611	NA	NA	0.243936	NA	0.159231	0.426417	0.379651	0.0329424	NA	0.420158	0.0574305
86	channel inhibitor activity	1.29503	NA	NA	NA	NA	NA	NA	NA	1.45897	0.960067	NA	NA	0.379651	NA	NA	NA	NA
87	channel regulator activity	0.640892	NA	NA	NA	NA	NA	NA	NA	1.94435	0.487596	0.159231	0.319181	0.454828	NA	NA	0.217186	NA
88	chaperone binding	0.687088	NA	NA	0.516307	NA	0.140728	NA	0.4676	0.452205	0.551737	0.101617	0.182422	0.680259	3.52312	0.448802	0.423683	3.05962
89	chemokine binding	0.15098	NA	NA	NA	NA	NA	NA	NA	NA	0.488952	0.176712	0.367781	0.387815	0.527664	NA	0.423683	0.580174
90	chloride channel activity	0.164506	NA	NA	NA	NA	0.176458	NA	NA	0.24747	NA	0.181953	0.41156	0.252539	0.336656	NA	0.316932	0.421339
91	chloride channel inhibitor activity	2.85221	NA	NA	NA	NA	NA	NA	NA	1.47128	1.62595	NA	NA	0.454828	NA	NA	NA	NA
92	chloride channel regulator activity	2.16946	NA	NA	NA	NA	NA	NA	NA	1.18382	1.33146	NA	NA	0.427529	NA	NA	NA	NA
93	chloride transmembrane transporter activity	0.209303	NA	NA	NA	NA	0.143215	NA	NA	0.203441	NA	0.176712	0.378607	0.197222	0.26663	NA	0.423683	0.729403
94	cis-trans isomerase activity	0.129688	0.43815	NA	NA	0.695465	1.15266	NA	NA	0.391619	NA	0.159231	0.350447	0.377009	0.97502	NA	0.423683	1.11839
95	clathrin adaptor activity	0.255011	NA	NA	NA	NA	NA	NA	NA	NA	NA	NA	NA	NA	NA	NA	NA	NA
96	clathrin binding	0.447622	NA	NA	NA	NA	NA	NA	0.262352	0.302536	0.366789	NA	NA	NA	NA	NA	NA	NA
97	CoA hydrolase activity	0.195733	NA	NA	NA	NA	NA	NA	NA	NA	NA	NA	NA	NA	NA	NA	NA	NA
98	coenzyme binding	0.153688	NA	0.361201	0.594293	NA	0.0797027	0.780333	0.0989674	0.157335	0.262012	0.181953	1.38863	0.0521927	0.686374	0.222329	0.106482	0.125232
99	cofactor binding	0.195733	NA	1.53743	0.36291	0.214962	0.034804	0.7999	0.0586576	0.373394	0.373343	0.242176	1.60925	0.454828	0.557879	0.553171	0.423683	0.0527191
100	cofactor transmembrane transporter activity	0.575592	NA	NA	NA	NA	NA	NA	NA	NA	NA	NA	0.394621	0.645274	NA	NA	NA	NA
101	collagen binding	0.345342	NA	NA	NA	NA	NA	NA	NA	0.263258	0.666424	0.143864	0.255784	0.454828	1.3958	NA	0.332328	1.65652
102	copper ion binding	0.0800924	NA	NA	NA	NA	NA	NA	NA	NA	NA	NA	NA	NA	NA	NA	NA	NA
103	coreceptor activity	0.12389	NA	NA	NA	NA	NA	NA	NA	NA	0.430122	0.159231	0.345393	0.372003	0.964709	NA	0.420158	1.1122
104	cyclin binding	0.158519	0.491477	NA	NA	NA	0.375136	NA	NA	NA	NA	NA	NA	NA	NA	NA	NA	NA
105	cyclin-dependent protein kinase activity	0.139958	0.920374	NA	NA	NA	0.148766	NA	NA	NA	NA	NA	NA	NA	NA	NA	NA	NA
106	cyclin-dependent protein serine/threonine kinase activity	0.143409	0.920374	NA	NA	NA	NA	NA	NA	NA	NA	NA	NA	NA	NA	NA	NA	NA
107	cysteine-type endopeptidase activity	0.025236	0.250338	NA	0.4821	NA	0.0281422	NA	0.127031	NA	NA	0.0863086	0.350447	NA	0.226018	0.413129	NA	NA
108	cysteine-type peptidase activity	0.0716575	0.376046	NA	0.352102	NA	0.166575	NA	0.343701	NA	NA	0.0378893	0.225823	NA	0.365402	0.303787	NA	NA
109	cytokine binding	0.0800924	NA	NA	NA	NA	NA	NA	NA	0.160054	0.243761	0.159231	0.350447	0.379651	0.220051	NA	0.23285	0.293795
110	cytokine receptor activity	0.0363557	NA	NA	NA	NA	NA	NA	NA	0.210669	NA	0.115084	0.194583	0.214703	NA	NA	NA	NA
111	demethylase activity	0.135559	NA	0.823791	NA	NA	0.148766	NA	NA	0.399073	0.960067	0.167051	0.350447	0.379651	NA	NA	0.423683	NA
112	dicarboxylic acid transmembrane transporter activity	0.134984	NA	NA	NA	NA	NA	NA	NA	0.398792	NA	NA	NA	0.379651	NA	NA	NA	NA
113	disordered domain specific binding	0.355599	NA	NA	NA	NA	NA	NA	NA	0.421862	NA	0.176712	0.367781	0.387815	NA	NA	0.423683	NA
114	disulfide oxidoreductase activity	0.133401	NA	NA	0.716537	NA	0.249753	NA	0.32379	0.393943	NA	0.161763	1.60925	0.379651	5.70288	NA	0.423683	3.38517
115	divalent inorganic cation transmembrane transporter activity	1.04011	NA	NA	0.73322	NA	NA	NA	0.374853	0.973748	0.51328	1.11748	0.74831	0.402079	NA	NA	0.423683	NA
116	DNA binding, bending	0.209303	NA	NA	NA	NA	0.229968	NA	NA	NA	NA	NA	NA	NA	NA	NA	NA	NA
117	DNA replication origin binding	0.687349	NA	0.996103	NA	NA	NA	NA	NA	0.499632	NA	NA	NA	NA	NA	NA	NA	NA
118	DNA-binding transcription repressor activity, RNA polymerase II-specific	0.0254322	0.445509	NA	0.270711	NA	0.148766	NA	0.111181	0.347951	0.283669	0.0173279	NA	NA	NA	0.782487	NA	NA
119	dopamine receptor binding	0.210315	NA	NA	NA	NA	0.238256	NA	NA	0.499632	NA	NA	NA	NA	NA	NA	NA	NA
120	double-stranded RNA binding	0.995335	1.84778	NA	1.3265	0.767129	3.51562	0.741494	2.2368	0.962076	0.652385	0.181953	0.233777	0.252539	NA	0.515356	0.316932	NA
121	drug transmembrane transporter activity	0.209303	NA	NA	NA	NA	NA	NA	NA	0.452205	0.275689	NA	0.182422	0.680259	NA	NA	NA	NA
122	dynactin binding	0.896943	NA	NA	0.764488	NA	NA	NA	0.434755	NA	NA	NA	NA	NA	NA	NA	NA	NA
123	dystroglycan binding	0.255011	NA	NA	NA	NA	NA	NA	NA	NA	NA	NA	NA	NA	NA	NA	NA	NA
124	electron transfer activity	0.0254322	NA	NA	NA	NA	0.0309562	NA	NA	NA	NA	NA	NA	NA	0.231987	NA	NA	0.309093
125	endocytic adaptor activity	0.255011	NA	NA	NA	NA	NA	NA	NA	NA	NA	NA	NA	NA	NA	NA	NA	NA
126	endonuclease activity	0.0215575	0.237383	0.57107	NA	0.557514	0.022528	NA	NA	NA	NA	NA	NA	NA	NA	0.406702	0.23285	NA
127	endopeptidase inhibitor activity	0.0309434	NA	NA	NA	NA	0.00143611	NA	0.0633525	0.112556	NA	0.140379	0.090673	0.284376	0.154329	NA	NA	0.526367
128	endopeptidase regulator activity	0.0274166	NA	NA	NA	NA	0.0418776	NA	0.0611996	0.111704	NA	0.140379	0.087167	0.271702	0.15282	NA	NA	0.521421
129	enzyme inhibitor activity	0.00253531	0.0470396	NA	0.191695	NA	0.115364	NA	0.00988096	0.0305174	0.194837	0.0742075	0.013921	0.20223	0.338785	NA	0.0694788	0.484891
130	ephrin receptor binding	0.995335	NA	NA	NA	NA	NA	NA	NA	0.962076	0.51328	0.176712	0.378925	0.644235	NA	0.721274	0.423683	NA
131	epidermal growth factor receptor binding	1.47616	0.469552	NA	NA	NA	NA	NA	NA	1.54536	1.02779	NA	NA	NA	NA	NA	NA	NA
132	estrogen receptor binding	0.133401	NA	NA	0.716537	NA	0.249753	NA	0.32379	NA	NA	NA	NA	NA	NA	NA	NA	NA
133	exonuclease activity	0.0477811	0.329072	0.669667	0.821798	0.644442	0.176293	0.741494	0.424488	NA	0.32234	0.140379	0.225823	NA	NA	0.506601	NA	NA
134	exonuclease activity, active with either ribo- or deoxyribonucleic acids and producing 5'-phosphomonoesters	0.0889353	NA	0.744678	0.650251	NA	0.106486	0.780333	0.265533	NA	0.373252	0.159231	0.302325	NA	NA	NA	NA	NA
135	exopeptidase activity	0.0254322	NA	NA	NA	NA	NA	NA	NA	NA	0.255642	0.0918461	NA	0.387815	0.559087	NA	NA	0.309093
136	exoribonuclease activity	0.143409	NA	0.823791	0.716537	NA	0.148766	0.784443	0.32379	NA	0.474624	0.17047	0.350447	NA	NA	NA	NA	NA
137	exoribonuclease activity, producing 5'-phosphomonoesters	0.143409	NA	0.823791	0.718474	NA	0.152298	0.784443	0.332325	NA	0.487321	0.171488	0.351489	NA	NA	NA	NA	NA
138	extracellular matrix binding	0.459941	NA	NA	0.646911	NA	0.105417	NA	0.263168	0.306655	0.775025	0.157398	0.299434	0.454828	0.832401	NA	0.371975	0.484891
139	FAD binding	0.158519	NA	NA	NA	NA	NA	NA	NA	NA	NA	0.176712	0.372737	NA	NA	NA	NA	NA
140	fatty acid binding	0.146452	NA	NA	NA	NA	NA	NA	NA	NA	NA	NA	NA	NA	NA	NA	NA	NA
141	fatty acid derivative binding	0.433915	NA	NA	0.73322	NA	0.176293	NA	0.366145	NA	0.51328	0.176712	0.720922	0.402079	NA	NA	0.423683	NA
142	fatty-acyl-CoA binding	0.188388	NA	NA	0.73322	NA	0.199436	NA	0.398833	NA	0.538975	0.181953	0.817984	0.410521	NA	NA	0.423683	NA
143	fibroblast growth factor binding	0.179209	NA	NA	NA	NA	0.195955	NA	NA	NA	NA	0.176712	NA	NA	0.582709	NA	NA	NA
144	fibronectin binding	0.164506	NA	NA	NA	NA	NA	NA	NA	NA	0.51328	0.176712	0.378925	0.402079	0.557879	NA	0.423683	0.620279
145	flavin adenine dinucleotide binding	0.0502916	NA	NA	NA	NA	NA	NA	NA	NA	NA	0.140379	0.227119	NA	NA	NA	NA	NA
146	folic acid binding	0.896943	NA	NA	NA	NA	NA	NA	NA	0.57448	NA	NA	NA	0.454828	NA	0.782487	NA	NA
147	frizzled binding	0.134984	NA	NA	NA	NA	0.148766	NA	NA	NA	NA	NA	NA	NA	NA	NA	NA	NA
148	G protein-coupled receptor binding	0.113068	0.0757413	NA	0.265527	NA	0.0343906	NA	0.0200793	0.0595493	NA	NA	0.0371984	0.159996	NA	0.222919	NA	NA
149	G-protein alpha-subunit binding	0.191776	NA	NA	NA	NA	NA	NA	NA	0.486975	0.538975	0.181953	NA	0.416132	1.3958	NA	NA	NA
150	GABA receptor binding	0.210315	NA	NA	NA	NA	NA	NA	NA	NA	NA	NA	NA	NA	NA	NA	NA	NA
151	galactosyltransferase activity	0.143409	NA	NA	NA	NA	NA	NA	NA	0.40461	NA	0.17047	0.350447	0.379651	NA	NA	0.423683	NA
152	gamma-tubulin binding	0.164506	NA	NA	NA	NA	0.176458	NA	0.366145	0.973748	NA	NA	NA	NA	NA	NA	NA	NA
153	gap junction channel activity	0.212804	NA	NA	NA	NA	NA	NA	NA	0.514807	NA	NA	0.425534	NA	NA	NA	NA	NA
154	gated channel activity	0.025236	NA	NA	NA	NA	0.00143611	NA	NA	0.0339773	NA	0.0859979	0.182422	0.104491	NA	NA	0.217186	NA
155	GDP binding	0.411175	NA	NA	NA	NA	NA	NA	NA	0.283013	0.359257	0.149503	0.426417	0.645274	NA	NA	0.423683	NA
156	glucosyltransferase activity	0.210315	NA	NA	NA	NA	NA	NA	NA	NA	NA	NA	NA	NA	2.93898	NA	NA	3.25399
157	glutamate receptor binding	0.108123	NA	NA	NA	NA	0.127504	NA	0.293256	NA	NA	0.159231	0.319181	0.346	0.430216	NA	NA	0.521421
158	glycosaminoglycan binding	0.0170243	NA	NA	NA	NA	0.021474	NA	NA	0.0845853	NA	0.0971383	0.0618161	0.0774196	0.856167	NA	NA	0.725369
159	growth factor binding	0.143662	NA	NA	NA	NA	0.0176308	NA	NA	0.391619	0.223286	0.159231	0.129335	0.372793	0.819376	NA	NA	0.282973
160	growth factor receptor binding	0.421762	0.759202	NA	NA	NA	0.176293	NA	0.110923	0.973748	0.504903	0.0742075	0.134068	0.148611	NA	0.397429	NA	0.285511
161	GTP binding	1.58774	0.0470396	NA	NA	NA	0.00143611	NA	0.00988096	0.204753	0.193129	0.159231	0.426417	0.416132	NA	NA	0.335586	NA
162	GTP-dependent protein binding	1.15097	NA	NA	NA	NA	NA	NA	NA	NA	0.538975	0.181953	NA	NA	NA	NA	NA	NA
163	GTP-Rho binding	0.640892	NA	NA	NA	NA	0.226786	NA	NA	0.488216	0.551737	NA	NA	0.418441	NA	NA	NA	NA
164	GTPase activator activity	2.16946	0.0744767	0.361201	NA	NA	0.195955	0.780333	0.352449	0.486975	0.111137	0.242176	0.262685	0.154257	NA	NA	0.262105	NA
165	GTPase activity	0.828855	0.0650796	NA	NA	NA	NA	NA	0.0140872	0.146692	0.0996412	0.159231	0.425534	0.402079	NA	NA	0.241603	NA
166	GTPase regulator activity	2.16946	0.0627095	0.342197	NA	NA	0.232943	0.776619	0.32379	0.452205	0.24518	0.203902	0.226754	0.132827	0.0642432	NA	0.233105	NA
167	guanyl nucleotide binding	1.48575	0.0470396	NA	NA	NA	0.00143611	NA	0.00988096	0.194762	0.185237	0.159231	0.425534	0.454828	NA	NA	0.423683	NA
168	guanyl ribonucleotide binding	1.48575	0.0470396	NA	NA	NA	0.00143611	NA	0.00988096	0.194762	0.185237	0.159231	0.425534	0.454828	NA	NA	0.423683	NA
169	guanyl-nucleotide exchange factor activity	0.210315	NA	NA	NA	NA	0.00143611	NA	0.00988096	0.57448	0.230394	0.203902	0.348569	0.252482	NA	0.200254	0.226388	NA
170	heat shock protein binding	0.575592	0.501005	0.576518	0.73322	0.561923	0.550497	NA	0.707864	NA	0.254114	0.0905545	0.156057	0.454828	0.557879	NA	0.241603	0.692973
171	helicase activity	0.0162795	1.67494	0.996103	0.73322	0.738675	0.556961	0.568642	0.761951	NA	0.203897	NA	NA	0.128154	NA	0.906461	NA	0.26067
172	heme binding	0.15142	NA	0.559904	NA	0.555657	0.0207922	0.611434	0.111181	0.399073	0.504903	0.159231	0.343374	0.454828	0.210578	NA	0.423683	NA
173	heparin binding	0.0396798	NA	NA	NA	NA	0.0587519	NA	NA	0.125508	NA	0.143864	0.100765	0.115789	0.720237	NA	NA	0.835544
174	high-density lipoprotein particle binding	0.932454	NA	NA	NA	NA	NA	NA	NA	NA	NA	NA	NA	NA	NA	NA	NA	NA
175	hijacked molecular function	1.97141	0.340338	NA	0.594293	NA	0.077742	NA	0.210442	0.248033	1.16525	0.140379	0.23611	0.644235	0.338785	NA	0.316932	0.421339
176	histone binding	0.0254322	0.376046	0.450265	0.352102	0.45974	0.29645	NA	0.661389	0.103852	NA	0.121704	NA	NA	NA	NA	NA	NA
177	histone deacetylase binding	0.0254322	0.263511	NA	NA	NA	0.0322064	NA	NA	NA	0.538442	NA	NA	0.176372	NA	0.428668	NA	NA
178	histone kinase activity	0.687349	1.3674	NA	NA	NA	0.610897	NA	0.434755	NA	NA	NA	NA	NA	NA	NA	NA	NA
179	hormone binding	0.195897	NA	NA	NA	NA	0.0366228	NA	0.150782	0.452205	0.268073	NA	0.372737	0.402079	0.256335	NA	NA	0.334097
180	hormone receptor binding	0.0254322	0.380591	NA	0.856616	NA	0.359327	NA	0.434755	0.109748	0.618238	0.0378893	NA	NA	0.150812	0.865656	NA	0.216285
181	Hsp70 protein binding	0.722564	0.445509	0.823791	0.716537	NA	0.667519	NA	0.568876	NA	0.463039	0.167051	0.350447	0.491018	NA	NA	0.423683	NA
182	hydrolase activity, acting on carbon-nitrogen (but not peptide) bonds	0.0518892	0.20088	NA	NA	0.538839	0.0788848	NA	0.0946175	NA	NA	NA	NA	NA	0.18842	NA	NA	NA
183	hydrolase activity, acting on carbon-nitrogen (but not peptide) bonds, in cyclic amidines	0.143409	NA	NA	NA	NA	NA	NA	NA	NA	NA	NA	NA	NA	NA	NA	NA	NA
184	hydrolase activity, acting on carbon-nitrogen (but not peptide) bonds, in linear amides	0.0390908	NA	NA	NA	NA	0.0542671	NA	0.169027	NA	NA	NA	NA	NA	0.295463	NA	NA	NA
185	inorganic anion transmembrane transporter activity	0.189869	NA	NA	NA	NA	0.0655365	NA	NA	0.131185	NA	0.14718	0.296795	0.121694	0.178894	NA	0.423683	0.548669
186	inositol phosphate phosphatase activity	1.97141	NA	NA	NA	NA	NA	NA	NA	NA	NA	0.181953	0.405609	NA	NA	NA	NA	NA
187	inositol tetrakisphosphate phosphatase activity	1.77086	NA	NA	NA	NA	NA	NA	NA	NA	NA	0.203902	0.426417	NA	NA	NA	NA	NA
188	inositol trisphosphate phosphatase activity	1.68891	NA	NA	NA	NA	NA	NA	NA	NA	NA	0.203902	0.426417	NA	NA	NA	NA	NA
189	insulin receptor binding	1.8808	NA	NA	NA	NA	NA	NA	NA	1.94435	0.538975	0.181953	0.394621	NA	NA	0.734554	0.423683	NA
190	insulin-like growth factor binding	0.164506	NA	NA	NA	NA	NA	NA	NA	0.449313	0.51328	0.176712	NA	0.402079	0.557879	NA	NA	NA
191	integrin binding	0.23236	NA	NA	NA	NA	0.022528	NA	NA	0.159572	0.84322	0.0783242	0.350447	0.454828	0.864959	0.406702	0.23285	1.05405
192	intermediate filament binding	0.212804	NA	1.02017	NA	NA	NA	NA	NA	0.514807	NA	0.203902	NA	NA	NA	NA	NA	NA
193	intracellular calcium activated chloride channel activity	0.209303	NA	NA	NA	NA	NA	NA	NA	NA	NA	0.181953	0.405609	NA	NA	NA	NA	NA
194	intracellular chloride channel activity	0.209303	NA	NA	NA	NA	NA	NA	NA	NA	NA	0.181953	0.405609	NA	NA	NA	NA	NA
195	intracellular ligand-gated ion channel activity	0.146452	NA	NA	NA	NA	NA	NA	NA	0.420492	NA	0.17433	0.358354	0.387815	NA	NA	0.423683	NA
196	intramolecular oxidoreductase activity	0.113068	NA	NA	0.677096	NA	0.130622	NA	0.302308	NA	NA	NA	0.469819	0.352054	8.20302	NA	NA	3.24663
197	intramolecular oxidoreductase activity, transposing S-S bonds	0.210315	NA	NA	0.73322	NA	0.238256	NA	0.434755	NA	NA	NA	0.855216	0.427529	11.7792	NA	NA	4.59445
198	ion antiporter activity	0.195733	NA	NA	NA	NA	NA	NA	NA	0.57672	0.359257	0.149503	NA	0.286464	NA	NA	NA	NA
199	ion channel activity	0.0101921	NA	NA	NA	NA	0.00143611	NA	NA	0.161452	NA	0.149503	0.350447	0.27439	0.0329424	NA	0.29545	0.0603265
200	ion channel binding	0.232614	0.237261	NA	NA	NA	0.102363	NA	0.320113	0.620159	0.51328	0.159231	NA	NA	0.220051	NA	NA	0.293795
201	ion channel inhibitor activity	1.30235	NA	NA	NA	NA	NA	NA	NA	1.47128	0.960067	NA	NA	0.379651	NA	NA	NA	NA
202	ion channel regulator activity	0.640892	NA	NA	NA	NA	NA	NA	NA	1.70162	0.540206	0.171488	0.372019	0.454828	NA	NA	0.26043	NA
203	ion gated channel activity	0.0254322	NA	NA	NA	NA	0.00143611	NA	NA	0.0339804	NA	0.0918461	0.189954	0.109629	NA	NA	0.217186	NA
204	ionotropic glutamate receptor binding	0.15098	NA	NA	NA	NA	0.162784	NA	0.343701	NA	NA	0.176712	0.367781	0.387815	0.527664	NA	NA	0.580174
205	iron ion binding	0.0162795	NA	0.52428	NA	NA	0.00995002	NA	NA	0.347951	0.203876	0.149503	0.303685	0.341309	0.735584	NA	0.423683	0.558862
206	iron ion transmembrane transporter activity	0.932454	NA	NA	0.774559	NA	NA	NA	0.434755	0.57448	0.652385	0.203902	0.426417	0.454828	NA	NA	0.423683	NA
207	iron-sulfur cluster binding	0.191776	NA	1.33833	NA	NA	0.0922886	NA	NA	0.278139	NA	0.203902	0.426417	0.454828	NA	0.865656	0.423683	NA
208	isomerase activity	0.0518892	0.20088	NA	0.422311	0.538839	0.322335	NA	0.274527	0.142428	NA	0.0661455	0.605444	0.348008	6.51318	NA	0.217186	3.25399
209	isoprenoid binding	0.139958	NA	NA	NA	NA	NA	NA	NA	0.39944	0.467059	0.167051	NA	0.379651	0.492635	NA	NA	NA
210	K63-linked polyubiquitin modification-dependent protein binding	0.577962	NA	NA	NA	NA	NA	NA	NA	NA	NA	NA	NA	NA	NA	NA	NA	NA
211	kinase activator activity	0.040177	0.310589	NA	NA	NA	0.496039	NA	0.573493	0.222502	0.298827	NA	NA	NA	0.295463	0.490062	NA	NA
212	kinase regulator activity	0.0218794	0.821315	NA	0.333473	NA	0.679275	NA	0.32379	0.0951727	0.359257	NA	NA	0.0878411	0.352385	0.290873	0.158136	0.191975
213	kinesin binding	0.246835	NA	NA	1.09657	NA	0.249753	NA	0.319048	NA	NA	0.680768	0.350447	0.377009	NA	NA	NA	NA
214	L-amino acid transmembrane transporter activity	0.482849	NA	NA	NA	NA	NA	NA	NA	0.620159	0.79539	0.159231	0.426417	0.680259	NA	NA	0.378663	NA
215	lamin binding	0.212804	NA	NA	NA	NA	0.24142	NA	0.434755	NA	NA	0.203902	0.867548	NA	NA	NA	0.423683	NA
216	laminin binding	0.935551	NA	NA	0.73322	NA	0.176293	NA	0.360431	0.441148	1.123	0.176712	0.372737	0.64307	1.19011	NA	0.423683	0.599522
217	ligand-gated calcium channel activity	0.164506	NA	NA	NA	NA	NA	NA	NA	0.452205	NA	0.176712	0.378925	0.402079	NA	NA	0.423683	NA
218	ligand-gated cation channel activity	0.0254322	NA	NA	NA	NA	NA	NA	NA	0.194762	NA	0.0971383	0.173412	0.190597	NA	NA	0.26043	NA
219	ligand-gated channel activity	0.0164131	NA	NA	NA	NA	NA	NA	NA	0.144385	NA	0.0661455	0.123253	0.135541	NA	NA	0.217186	NA
220	ligand-gated ion channel activity	0.0164131	NA	NA	NA	NA	NA	NA	NA	0.144385	NA	0.0661455	0.123253	0.135541	NA	NA	0.217186	NA
221	lipase activity	0.0767239	NA	NA	0.466615	NA	0.101044	NA	0.115396	0.15911	NA	0.159231	0.723019	0.379651	0.535459	NA	0.23285	0.292025
222	lipid transporter activity	0.0162795	NA	NA	NA	NA	NA	NA	NA	NA	NA	0.0661455	NA	NA	0.482943	NA	NA	NA
223	lipopolysaccharide binding	0.345927	NA	NA	NA	NA	NA	NA	NA	NA	NA	NA	NA	NA	NA	NA	NA	NA
224	lipoprotein particle binding	0.433915	NA	NA	0.73322	NA	NA	NA	0.366145	NA	NA	NA	NA	NA	NA	NA	NA	NA
225	lipoprotein particle receptor activity	0.210315	NA	NA	NA	NA	NA	NA	NA	NA	NA	NA	NA	NA	NA	NA	NA	NA
226	lipoprotein particle receptor binding	1.68891	NA	NA	NA	NA	NA	NA	NA	0.452205	NA	NA	NA	0.402079	1.25925	NA	NA	1.44225
227	long-chain fatty acid binding	0.230047	NA	NA	NA	NA	NA	NA	NA	NA	NA	NA	NA	NA	NA	NA	NA	NA
228	low-density lipoprotein particle binding	0.212804	NA	NA	NA	NA	NA	NA	NA	NA	NA	NA	NA	NA	NA	NA	NA	NA
229	low-density lipoprotein particle receptor binding	1.90778	NA	NA	NA	NA	NA	NA	NA	0.486975	NA	NA	NA	0.416132	1.3958	NA	NA	1.59244
230	lyase activity	0.00954404	NA	2.02129	0.362738	NA	0.112687	0.847336	0.0611996	NA	NA	0.0378893	0.378925	NA	NA	NA	NA	NA
231	Lys63-specific deubiquitinase activity	0.232614	0.59691	NA	NA	NA	0.241768	NA	0.434755	NA	NA	NA	NA	NA	NA	NA	NA	NA
232	magnesium ion binding	0.242982	NA	0.437668	NA	NA	0.148766	NA	0.32379	0.236105	0.359257	0.0378893	0.350447	NA	NA	1.23256	NA	NA
233	magnesium ion transmembrane transporter activity	0.687349	NA	NA	0.73322	NA	NA	NA	0.434755	0.499632	NA	0.596391	0.855216	0.427529	NA	NA	0.423683	NA
234	manganese ion binding	0.0889353	NA	0.744678	NA	NA	NA	NA	NA	0.3109	0.373252	0.159231	0.302325	NA	0.832401	0.879919	NA	0.484891
235	mannose binding	0.575592	NA	NA	NA	NA	NA	NA	NA	0.474936	1.17528	0.181953	NA	0.645274	1.37719	NA	NA	NA
236	MAP kinase kinase kinase activity	0.164506	0.491477	NA	NA	NA	NA	NA	NA	NA	NA	NA	NA	NA	NA	NA	NA	NA
237	metal cluster binding	0.191776	NA	1.33833	NA	NA	0.0922886	NA	NA	0.278139	NA	0.203902	0.426417	0.454828	NA	0.865656	0.423683	NA
238	metal ion transmembrane transporter activity	0.925284	NA	NA	0.151645	NA	NA	NA	0.00673095	0.973748	0.84322	0.299515	0.819603	0.427529	0.0329424	NA	0.423683	NA
239	metallocarboxypeptidase activity	0.153688	NA	NA	NA	NA	NA	NA	NA	NA	0.504903	NA	NA	0.387815	0.53757	NA	NA	NA
240	metalloendopeptidase activity	0.0254322	NA	NA	NA	NA	NA	0.847336	NA	0.179623	0.255642	0.0918461	NA	0.387815	NA	NA	NA	NA
241	metalloexopeptidase activity	0.0750546	NA	NA	NA	NA	NA	NA	NA	NA	0.359257	0.14718	NA	0.454828	0.364032	NA	NA	NA
242	metallopeptidase activity	0.0773355	0.144667	NA	NA	NA	0.0366228	0.847336	0.0586576	0.108288	0.373252	0.0378893	NA	0.403481	0.147585	NA	NA	NA
243	methylated histone binding	0.0586267	0.346772	0.698605	0.594293	0.644442	0.0797027	NA	0.216448	0.255857	NA	0.140379	NA	NA	NA	NA	NA	NA
244	methylation-dependent protein binding	0.0586267	0.346772	0.698605	0.594293	0.644442	0.0797027	NA	0.216448	0.255857	NA	0.140379	NA	NA	NA	NA	NA	NA
245	methyltransferase activity	0.0189914	0.802225	NA	NA	0.435381	0.0797027	NA	0.32379	NA	0.152957	NA	NA	NA	0.12013	0.28202	NA	NA
246	MHC class I protein binding	0.196789	NA	NA	NA	NA	NA	NA	NA	0.488216	NA	0.181953	0.405609	0.418441	NA	NA	0.423683	0.711504
247	MHC protein binding	0.143409	NA	NA	NA	NA	NA	NA	NA	0.40461	NA	0.17047	0.350447	0.379651	NA	NA	0.622444	0.552383
248	microtubule binding	0.263944	0.491477	0.401453	0.295618	0.695465	0.747013	NA	0.4676	0.816394	NA	0.323026	0.319562	0.379651	NA	NA	0.671535	NA
249	microtubule motor activity	0.0426007	NA	NA	NA	NA	0.0587519	NA	NA	NA	NA	NA	NA	NA	NA	NA	0.29782	NA
250	microtubule plus-end binding	0.210315	NA	NA	NA	NA	NA	NA	NA	0.499632	NA	0.181953	0.41156	0.427529	NA	NA	0.423683	NA
251	misfolded protein binding	0.179209	NA	NA	NA	NA	NA	NA	NA	NA	NA	NA	NA	0.410389	3.90884	NA	NA	2.87989
252	modification-dependent protein binding	0.210315	0.206275	0.546366	0.431857	0.538839	0.0157479	NA	0.0990905	0.144702	NA	0.159231	NA	NA	NA	0.384138	NA	NA
253	modified amino acid binding	0.4967	NA	0.654965	NA	NA	NA	NA	NA	0.222502	NA	NA	NA	0.224714	NA	0.799128	NA	NA
254	modified amino acid transmembrane transporter activity	0.212804	NA	NA	NA	NA	NA	NA	NA	0.514807	NA	NA	NA	0.427529	NA	NA	NA	NA
255	molecular adaptor activity	0.264347	0.575647	NA	0.835064	NA	0.164185	NA	0.434755	0.103852	0.166852	0.194927	0.0766001	0.094011	NA	0.303787	0.159778	NA
256	molecular carrier activity	0.119474	NA	NA	NA	NA	0.135749	NA	NA	NA	NA	0.159231	NA	NA	NA	NA	NA	NA
257	monocarboxylic acid binding	0.189503	NA	NA	NA	NA	NA	NA	NA	1.05684	0.359257	0.14718	0.78282	0.275244	1.4023	NA	NA	NA
258	monocarboxylic acid transmembrane transporter activity	0.210315	NA	NA	NA	NA	NA	NA	NA	NA	0.373252	NA	NA	0.32326	NA	NA	NA	NA
259	monooxygenase activity	0.0300509	NA	0.611955	NA	NA	0.0418776	NA	NA	0.203441	0.283669	0.105843	0.183781	0.200203	NA	NA	0.267553	NA
260	monosaccharide binding	0.164506	NA	NA	NA	NA	NA	NA	NA	0.248033	0.652385	0.140379	NA	0.427529	2.07531	NA	NA	0.421339
261	monovalent inorganic cation transmembrane transporter activity	0.113068	NA	NA	NA	NA	NA	NA	NA	0.486975	0.51328	0.0278398	0.15038	0.191867	0.0377785	NA	0.188315	NA
262	motor activity	0.0165766	NA	NA	0.441918	NA	0.0865076	NA	NA	NA	NA	NA	NA	0.14383	NA	NA	0.423683	NA
263	mRNA binding	7.22e-05	1.00672	1.27113	NA	0.227478	1.31202	0.269173	0.158176	0.0161332	0.147119	0.0126959	0.00840114	NA	0.0329424	0.57984	NA	0.0574305
264	mRNA methyltransferase activity	0.255011	NA	NA	NA	NA	NA	NA	NA	NA	NA	NA	NA	NA	NA	NA	NA	NA
265	myosin binding	0.689656	NA	NA	NA	NA	0.0810026	NA	0.434755	NA	NA	NA	0.425534	0.263344	NA	NA	NA	NA
266	myosin V binding	2.16946	NA	NA	NA	NA	0.238256	NA	0.798601	NA	NA	NA	0.855216	0.427529	NA	NA	NA	NA
267	NAD binding	0.0889353	NA	NA	0.915877	NA	0.238256	0.780333	0.434755	NA	NA	0.159231	0.833455	NA	NA	NA	NA	NA
268	NADH dehydrogenase (quinone) activity	0.113068	0.418386	NA	NA	NA	0.130622	NA	NA	NA	NA	NA	NA	NA	NA	NA	NA	NA
269	NADH dehydrogenase (ubiquinone) activity	0.113068	0.418386	NA	NA	NA	0.130622	NA	NA	NA	NA	NA	NA	NA	NA	NA	NA	NA
270	NADH dehydrogenase activity	0.108294	0.413567	NA	NA	NA	0.128345	NA	NA	NA	NA	NA	NA	NA	NA	NA	NA	NA
271	NADP binding	0.100717	NA	NA	NA	NA	0.122399	NA	NA	NA	NA	NA	0.311795	NA	NA	0.609215	NA	NA
272	NADPH binding	0.212804	NA	NA	NA	NA	NA	NA	NA	NA	NA	NA	NA	NA	NA	0.782487	NA	NA
273	neurotransmitter transporter activity	0.0892893	NA	NA	NA	NA	NA	NA	NA	0.315277	0.373252	NA	0.303685	NA	NA	NA	NA	NA
274	neurotransmitter:sodium symporter activity	0.164506	NA	NA	NA	NA	NA	NA	NA	0.452205	0.51328	NA	0.378925	NA	NA	NA	NA	NA
275	neutral amino acid transmembrane transporter activity	1.55048	NA	NA	NA	NA	NA	NA	NA	1.61269	1.84208	0.328902	0.372019	0.64307	NA	NA	0.423683	NA
276	NF-kappaB binding	0.164506	NA	NA	0.73322	NA	0.396702	NA	NA	0.449313	NA	0.176712	0.375616	0.402079	NA	NA	0.423683	NA
277	nitric-oxide synthase binding	0.212804	NA	NA	NA	NA	NA	NA	NA	NA	NA	NA	NA	NA	NA	NA	NA	NA
278	nitric-oxide synthase regulator activity	0.242982	NA	NA	NA	NA	NA	NA	NA	NA	NA	NA	NA	NA	NA	NA	NA	NA
279	non-membrane spanning protein tyrosine kinase activity	0.601508	NA	NA	NA	NA	NA	NA	NA	0.710246	1.53708	0.159231	0.321826	NA	NA	0.609215	NA	NA
280	nuclear hormone receptor binding	0.0162795	0.197656	NA	0.73322	NA	0.294592	NA	0.426244	0.136202	0.694308	0.0615425	NA	NA	0.183457	0.721274	NA	0.26067
281	nuclease activity	0.025236	0.369561	0.832809	0.716537	0.730793	0.0922084	0.48831	0.176776	NA	0.162658	0.0378893	0.0753136	NA	NA	0.609215	0.158136	NA
282	nucleobase-containing compound transmembrane transporter activity	0.134984	NA	NA	NA	NA	NA	NA	NA	NA	NA	NA	0.350447	NA	NA	NA	NA	NA
283	nucleoside binding	1.52046	0.0470396	0.281124	NA	NA	0.00143611	NA	0.00988096	0.194937	0.186666	0.159231	0.425534	0.454828	NA	NA	0.423683	NA
284	nucleoside-triphosphatase regulator activity	2.3611	0.0470396	0.309284	NA	NA	0.249753	0.741494	0.368515	0.512791	0.206306	0.372737	0.385678	0.427529	0.360953	0.183601	0.423683	0.0870237
285	nucleotide transmembrane transporter activity	0.195733	NA	NA	NA	NA	NA	NA	NA	NA	NA	NA	0.405609	NA	NA	NA	NA	NA
286	O-methyltransferase activity	0.179209	0.524109	NA	NA	0.730793	0.195955	NA	0.393234	NA	NA	NA	NA	NA	0.582709	NA	NA	NA
287	oligosaccharyl transferase activity	0.255011	NA	NA	NA	NA	NA	NA	NA	NA	NA	NA	0.968309	0.454828	0.735584	NA	NA	0.80628
288	organic acid binding	0.191776	NA	0.437668	NA	NA	NA	NA	NA	0.620159	0.161915	0.0378893	0.356571	0.243189	1.4023	0.294018	NA	0.194532
289	organic acid transmembrane transporter activity	1.12852	NA	NA	NA	NA	NA	NA	NA	1.26901	1.62595	0.14718	0.405609	0.680259	NA	NA	0.204306	NA
290	organic acid:sodium symporter activity	0.420951	NA	NA	NA	NA	NA	NA	NA	0.942362	1.123	0.176712	0.720922	0.390981	NA	NA	0.423683	NA
291	organic anion transmembrane transporter activity	0.939118	NA	NA	NA	NA	NA	NA	NA	0.962076	1.27451	0.105843	0.426417	0.64307	0.125595	NA	0.158136	NA
292	organic hydroxy compound transmembrane transporter activity	0.117548	NA	NA	NA	NA	NA	NA	NA	NA	NA	NA	NA	NA	NA	NA	NA	NA
293	organophosphate ester transmembrane transporter activity	0.164506	NA	NA	NA	NA	NA	NA	NA	NA	NA	NA	0.378925	NA	0.557879	NA	NA	NA
294	oxidoreductase activity, acting on a sulfur group of donors	0.0821807	NA	NA	0.644361	NA	0.415225	NA	0.262352	0.298538	NA	0.1521	1.13935	0.454828	6.07858	NA	0.362236	4.01293
295	oxidoreductase activity, acting on CH-OH group of donors	0.0175778	NA	0.559904	1.09657	NA	0.241768	NA	0.434755	NA	NA	NA	0.717776	0.148611	NA	NA	NA	NA
296	oxidoreductase activity, acting on NAD(P)H	0.108123	0.269398	NA	NA	NA	0.229697	NA	0.147236	NA	NA	0.0971383	0.370916	NA	NA	NA	NA	NA
297	oxidoreductase activity, acting on NAD(P)H, heme protein as acceptor	0.230047	NA	NA	NA	NA	NA	NA	0.434755	NA	NA	0.203902	0.426417	NA	NA	NA	NA	NA
298	oxidoreductase activity, acting on NAD(P)H, quinone or similar compound as acceptor	0.0800924	0.37607	NA	NA	NA	0.0973183	NA	NA	NA	NA	NA	NA	NA	NA	NA	NA	NA
299	oxidoreductase activity, acting on paired donors, with incorporation or reduction of molecular oxygen	0.0408039	NA	0.506358	NA	NA	0.00580548	NA	NA	0.512791	0.194837	0.176712	0.516936	0.427529	1.17445	NA	0.423683	0.838109
300	oxidoreductase activity, acting on paired donors, with incorporation or reduction of molecular oxygen, NAD(P)H as one donor, and incorporation of one atom of oxygen	0.134984	NA	0.823791	NA	NA	0.148766	NA	NA	0.398792	0.456017	0.165584	0.350447	0.379651	NA	NA	0.423683	NA
301	oxidoreductase activity, acting on peroxide as acceptor	0.0855133	NA	NA	NA	NA	0.105417	NA	NA	NA	NA	NA	NA	NA	0.832401	NA	NA	0.951099
302	oxidoreductase activity, acting on the aldehyde or oxo group of donors	0.117548	NA	0.800596	0.681923	NA	NA	0.780333	NA	NA	NA	0.159231	NA	NA	NA	NA	NA	NA
303	oxidoreductase activity, acting on the aldehyde or oxo group of donors, NAD or NADP as acceptor	0.143409	NA	0.823791	0.716537	NA	NA	0.784443	NA	NA	NA	0.171488	NA	NA	NA	NA	NA	NA
304	oxidoreductase activity, acting on the CH-NH group of donors	1.63933	NA	NA	0.73322	NA	0.176293	NA	0.366145	0.452205	NA	NA	0.378925	NA	NA	0.721274	NA	NA
305	oxidoreductase activity, acting on the CH-NH group of donors, NAD or NADP as acceptor	2.09144	NA	NA	0.73322	NA	0.229968	NA	0.434755	0.488216	NA	NA	0.405609	NA	NA	0.75496	NA	NA
306	oxidoreductase activity, oxidizing metal ions	0.209303	NA	NA	NA	NA	NA	NA	NA	0.488216	0.551737	NA	NA	NA	NA	NA	0.423683	NA
307	P-P-bond-hydrolysis-driven transmembrane transporter activity	0.164506	NA	NA	NA	NA	NA	NA	NA	0.620159	0.243761	NA	0.350447	0.645274	0.220051	NA	NA	0.649068
308	p53 binding	0.0724812	0.370047	NA	NA	0.644442	NA	NA	0.241223	NA	0.359257	NA	NA	NA	NA	NA	NA	NA
309	palmitoyl-CoA hydrolase activity	0.230047	NA	NA	NA	NA	NA	NA	NA	NA	NA	NA	NA	NA	NA	NA	NA	NA
310	palmitoyltransferase activity	1.29503	NA	NA	NA	NA	NA	NA	NA	0.399073	NA	0.242176	0.350447	0.379651	NA	NA	NA	NA
311	passive transmembrane transporter activity	0.0254322	NA	NA	NA	NA	0.00143611	NA	NA	0.243936	NA	0.159231	0.426417	0.379651	0.0329424	NA	0.420158	0.0574305
312	pattern recognition receptor activity	0.195733	NA	NA	NA	NA	NA	NA	NA	NA	NA	NA	NA	NA	NA	NA	NA	NA
313	PDZ domain binding	0.230047	0.310589	NA	NA	NA	NA	NA	NA	NA	NA	NA	NA	NA	NA	NA	0.29545	NA
314	peptidase activator activity	0.255011	NA	NA	NA	NA	0.148766	NA	NA	0.792135	NA	0.242176	0.552804	0.379651	NA	NA	NA	0.529873
315	peptidase inhibitor activity	0.0274166	NA	NA	NA	NA	0.00143611	NA	0.0611996	0.111704	NA	0.140379	0.087167	0.271702	0.15282	NA	NA	0.521421
316	peptidase regulator activity	0.0477811	NA	NA	NA	NA	0.0219723	NA	0.0394937	0.222502	NA	0.159231	0.189954	0.220515	0.120124	NA	NA	0.443263
317	peptide antigen binding	0.153688	NA	NA	NA	NA	0.16753	NA	NA	NA	NA	NA	0.711804	0.64307	1.17445	NA	NA	2.57731
318	peptide binding	0.263107	0.263511	0.361201	NA	NA	0.0797027	NA	NA	NA	0.108545	0.241126	0.623839	0.30413	0.98184	0.222329	0.106482	1.92247
319	peptide hormone binding	0.0985894	NA	NA	NA	NA	NA	NA	NA	NA	NA	NA	NA	NA	NA	NA	NA	NA
320	peptide hormone receptor binding	0.191776	0.535418	NA	0.73322	NA	0.208377	NA	0.414193	NA	NA	NA	NA	NA	NA	0.734554	NA	NA
321	peptidyl-prolyl cis-trans isomerase activity	0.139958	0.445509	NA	NA	0.707451	1.21896	NA	NA	0.39944	NA	0.167051	0.350447	0.379651	1.0399	NA	0.423683	1.18968
322	peroxidase activity	0.0946303	NA	NA	NA	NA	0.115364	NA	NA	NA	NA	NA	NA	NA	0.860772	NA	NA	0.999706
323	phosphatase activity	0.212804	0.270384	NA	0.599452	0.378154	0.558875	NA	0.241223	0.164415	NA	0.140379	0.134068	0.0554137	NA	1.30514	0.111196	NA
324	phosphatase binding	0.212804	0.391625	NA	0.723345	NA	0.241768	NA	0.434755	0.488216	0.185237	0.140379	0.249336	0.104491	0.154235	0.865656	0.389892	0.221855
325	phosphatase regulator activity	0.133975	0.294636	NA	0.537436	NA	0.0463672	NA	0.168103	NA	NA	0.113403	0.189954	NA	NA	NA	0.278977	NA
326	phosphate ion binding	0.242982	NA	NA	NA	NA	NA	NA	NA	NA	NA	NA	NA	NA	NA	NA	NA	NA
327	phosphate ion transmembrane transporter activity	0.230047	NA	NA	NA	NA	NA	NA	NA	NA	NA	NA	NA	NA	NA	NA	NA	NA
328	phosphatidic acid binding	0.658944	NA	NA	0.73322	NA	NA	NA	NA	NA	NA	NA	NA	NA	NA	0.75496	NA	NA
329	phosphatidylcholine binding	0.164506	NA	NA	NA	NA	NA	NA	NA	NA	NA	0.176712	0.378925	0.402079	NA	NA	0.423683	NA
330	phosphatidylethanolamine binding	0.242982	NA	NA	NA	NA	NA	NA	NA	NA	NA	0.203902	0.426417	0.454828	NA	NA	0.423683	NA
331	phosphatidylinositol 3-kinase activity	0.153688	NA	NA	NA	NA	NA	NA	NA	NA	NA	NA	NA	NA	NA	NA	NA	NA
332	phosphatidylinositol 3-kinase binding	0.151015	NA	NA	NA	NA	NA	NA	NA	0.428823	NA	NA	NA	0.387815	NA	NA	NA	NA
333	phosphatidylinositol 3-kinase regulatory subunit binding	0.255011	NA	NA	NA	NA	NA	NA	NA	NA	NA	NA	NA	NA	NA	NA	NA	NA
334	phosphatidylinositol binding	4.42268	1.07894	NA	0.295618	NA	0.0569453	NA	0.424488	1.54536	1.15911	0.176712	0.168203	0.195607	0.105407	0.57984	0.129248	NA
335	phosphatidylinositol bisphosphate binding	0.658525	1.4796	NA	0.514435	NA	0.134329	NA	0.464528	0.739722	0.545398	NA	0.175798	0.191867	NA	0.782487	NA	NA
336	phosphatidylinositol bisphosphate kinase activity	0.164506	NA	NA	NA	NA	NA	NA	NA	NA	0.345981	NA	NA	NA	NA	NA	NA	NA
337	phosphatidylinositol bisphosphate phosphatase activity	0.995335	NA	NA	NA	NA	NA	NA	NA	NA	NA	0.176712	0.378925	NA	NA	NA	NA	NA
338	phosphatidylinositol kinase activity	0.210315	NA	NA	NA	NA	NA	NA	NA	NA	0.373252	NA	NA	NA	NA	NA	NA	NA
339	phosphatidylinositol monophosphate phosphatase activity	0.713517	NA	NA	NA	NA	NA	NA	NA	NA	NA	NA	NA	NA	NA	NA	NA	NA
340	phosphatidylinositol phosphate 4-phosphatase activity	1.87104	NA	NA	NA	NA	NA	NA	NA	NA	NA	NA	NA	NA	NA	NA	NA	NA
341	phosphatidylinositol phosphate 5-phosphatase activity	2.43602	NA	NA	NA	NA	NA	NA	NA	NA	NA	0.203902	0.426417	NA	NA	NA	NA	NA
342	phosphatidylinositol phosphate binding	1.90778	1.6671	NA	0.408631	NA	0.148766	NA	0.55079	0.844932	1.1575	0.176712	0.111241	0.124852	NA	0.721274	NA	NA
343	phosphatidylinositol phosphate kinase activity	0.713517	NA	NA	NA	0.738675	NA	NA	NA	NA	0.569544	NA	NA	NA	NA	NA	NA	NA
344	phosphatidylinositol phosphate phosphatase activity	1.55048	NA	NA	NA	NA	NA	NA	NA	NA	NA	0.176712	0.372019	NA	NA	NA	NA	NA
345	phosphatidylinositol-3-phosphatase activity	0.212804	NA	NA	NA	NA	NA	NA	NA	NA	NA	NA	NA	NA	NA	NA	NA	NA
346	phosphatidylinositol-3-phosphate binding	0.277349	0.920374	NA	NA	NA	0.148766	NA	0.573493	0.816394	0.960067	NA	NA	0.379651	NA	0.635055	NA	NA
347	phosphatidylinositol-3,4-bisphosphate binding	0.164506	NA	NA	NA	NA	NA	NA	NA	NA	NA	NA	NA	NA	NA	NA	NA	NA
348	phosphatidylinositol-3,4,5-trisphosphate binding	0.135559	0.445509	NA	NA	NA	0.148766	NA	0.32379	0.399073	NA	NA	NA	NA	NA	NA	NA	NA
349	phosphatidylinositol-3,5-bisphosphate 3-phosphatase activity	0.232614	NA	NA	NA	NA	NA	NA	NA	NA	NA	NA	NA	NA	NA	NA	NA	NA
350	phosphatidylinositol-3,5-bisphosphate binding	0.465623	1.0857	NA	NA	NA	0.176458	NA	0.702146	0.973748	1.1575	NA	NA	0.402079	NA	0.721274	NA	NA
351	phosphatidylinositol-3,5-bisphosphate phosphatase activity	0.746989	NA	NA	NA	NA	NA	NA	NA	NA	NA	NA	NA	NA	NA	NA	NA	NA
352	phosphatidylinositol-4-phosphate binding	2.24693	0.491477	NA	NA	NA	0.176293	NA	0.366145	0.962076	3.03277	1.01527	NA	0.402079	NA	0.712732	NA	NA
353	phosphatidylinositol-4,5-bisphosphate 3-kinase activity	0.0640798	NA	NA	NA	NA	NA	NA	NA	NA	NA	NA	NA	NA	NA	NA	NA	NA
354	phosphatidylinositol-4,5-bisphosphate binding	0.164506	0.598279	NA	NA	NA	0.0797027	NA	NA	0.255857	NA	NA	NA	NA	NA	0.53257	NA	NA
355	phosphatidylinositol-4,5-bisphosphate phosphatase activity	1.68891	NA	NA	NA	NA	NA	NA	NA	NA	NA	0.203902	0.426417	NA	NA	NA	NA	NA
356	phosphatidylinositol-5-phosphate binding	0.746989	0.577459	NA	NA	NA	0.24142	NA	0.434755	1.26901	1.38988	NA	NA	0.427529	NA	0.782487	NA	NA
357	phosphatidylserine binding	0.210315	NA	NA	NA	NA	NA	NA	NA	NA	NA	NA	NA	NA	NA	0.587794	NA	NA
358	phospholipase activity	0.121667	NA	NA	0.520791	NA	0.143215	NA	0.158591	0.203441	NA	0.176712	0.841041	0.402079	0.610578	NA	0.266914	0.344798
359	phospholipid binding	2.73206	0.824497	NA	0.716537	NA	0.0366228	NA	0.4242	0.816394	0.646888	0.242176	0.23611	0.160826	0.0329424	0.380421	0.299545	NA
360	phosphoprotein binding	0.925284	0.323132	NA	NA	0.644442	0.16753	NA	0.424488	1.43154	1.14267	0.655108	0.22273	0.238165	0.686374	0.504986	NA	0.392102
361	phosphoprotein phosphatase activity	0.08426	0.384306	NA	0.362738	0.472611	0.241768	NA	0.210442	0.111704	NA	0.140379	0.087167	NA	NA	1.98119	0.174572	NA
362	phosphoric diester hydrolase activity	0.0355225	NA	NA	0.538376	NA	0.148766	NA	0.16863	0.210669	NA	0.114593	0.378925	0.212934	0.285669	NA	NA	NA
363	phosphoric ester hydrolase activity	0.164506	0.175798	NA	0.73322	0.287543	0.550497	NA	0.255861	0.210669	NA	0.140379	0.299978	0.0973186	0.0418982	1.13668	0.0694788	NA
364	phosphotyrosine residue binding	0.689228	0.43815	NA	NA	NA	0.143797	NA	0.32379	0.786549	0.951545	0.242176	0.350447	NA	NA	0.62078	NA	NA
365	poly(A)-specific ribonuclease activity	0.230047	NA	NA	NA	NA	NA	NA	NA	NA	NA	NA	NA	NA	NA	NA	NA	NA
366	polyubiquitin modification-dependent protein binding	0.230047	NA	NA	NA	NA	NA	NA	NA	NA	NA	0.159231	NA	NA	NA	0.609215	NA	NA
367	potassium ion binding	0.255011	NA	NA	NA	NA	0.249753	NA	0.434755	0.57672	0.652385	NA	0.426417	0.454828	NA	NA	NA	NA
368	potassium ion transmembrane transporter activity	0.0413991	NA	NA	NA	NA	NA	NA	NA	0.128281	0.194837	NA	NA	0.118675	0.175905	NA	0.199276	NA
369	potassium-transporting ATPase activity	0.242982	NA	NA	NA	NA	NA	NA	NA	0.57448	0.652385	NA	NA	0.454828	0.729328	NA	NA	NA
370	prenyltransferase activity	0.212804	NA	NA	NA	NA	NA	NA	NA	NA	NA	0.203902	NA	NA	NA	NA	NA	NA
371	primary active transmembrane transporter activity	0.164506	NA	NA	NA	NA	NA	NA	NA	0.620159	0.243761	NA	0.350447	0.645274	0.220051	NA	NA	0.648764
372	proline-rich region binding	0.209303	0.572938	NA	NA	NA	0.229968	NA	0.434755	NA	NA	0.59411	0.405609	NA	NA	NA	NA	NA
373	protease binding	0.164506	NA	NA	0.466679	NA	0.022528	NA	NA	0.160054	0.243761	0.159231	0.350447	0.379651	0.220051	0.406702	0.423683	0.293795
374	protein binding involved in heterotypic cell-cell adhesion	0.834961	NA	NA	NA	NA	0.241768	NA	NA	2.45395	NA	0.203902	NA	NA	NA	NA	NA	NA
375	protein binding involved in protein folding	0.179209	NA	NA	NA	NA	0.501593	NA	NA	NA	0.538442	NA	NA	0.410389	2.4994	NA	0.423683	2.87989
376	protein binding, bridging	0.438298	0.59691	NA	0.73322	NA	0.19948	NA	0.4676	0.120134	0.192267	0.140379	0.0972987	0.111705	NA	NA	0.188315	NA
377	protein C-terminus binding	0.00931624	0.577459	NA	NA	NA	0.24142	0.505446	0.201576	0.108999	NA	0.0378893	0.0835305	0.0981856	NA	0.30982	NA	NA
378	protein disulfide isomerase activity	0.210315	NA	NA	0.73322	NA	0.238256	NA	0.434755	NA	NA	NA	0.855216	0.427529	11.7792	NA	NA	4.59445
379	protein kinase A binding	0.108123	0.41227	0.776727	NA	NA	0.127504	NA	NA	NA	0.390866	0.596391	0.319181	0.346	NA	0.609215	0.390267	NA
380	protein kinase A regulatory subunit binding	0.196789	NA	NA	NA	NA	NA	NA	NA	NA	0.551737	0.581864	0.405609	0.418441	NA	0.75496	0.423683	NA
381	protein kinase activator activity	0.0477811	0.329072	NA	NA	NA	0.176293	NA	0.638614	0.236105	0.32234	NA	NA	NA	0.316731	0.506601	NA	NA
382	protein kinase B binding	0.232614	NA	NA	NA	NA	0.766625	NA	NA	0.57448	NA	NA	NA	NA	NA	NA	NA	NA
383	protein kinase C activity	0.713517	NA	NA	NA	NA	NA	NA	NA	NA	NA	NA	NA	NA	NA	NA	NA	NA
384	protein kinase C binding	0.575592	0.802225	NA	0.668663	0.677286	0.125513	NA	0.291863	1.26901	0.84322	0.203902	0.317147	0.454828	0.425423	0.609215	0.389892	0.517328
385	protein kinase regulator activity	0.0278123	0.577459	NA	0.36291	NA	0.241768	NA	0.366145	0.111704	0.379834	NA	NA	0.103453	0.399077	0.3161	0.175326	0.221387
386	protein methyltransferase activity	0.0390908	0.577459	NA	NA	0.63107	0.152298	NA	0.393234	NA	0.298827	NA	NA	NA	0.295463	0.485226	NA	NA
387	protein N-terminus binding	0.191888	0.269398	NA	0.509746	NA	1.31202	NA	1.68554	1.15458	0.951545	0.171488	0.370916	0.402079	0.249619	NA	0.259994	NA
388	protein phosphatase 2A binding	0.420951	0.491477	NA	1.21694	NA	0.176293	NA	0.665202	0.441148	NA	0.340679	0.720922	NA	NA	0.704643	0.671535	NA
389	protein phosphatase binding	0.420951	0.469552	NA	0.73322	NA	0.41578	NA	0.661389	0.57672	0.230394	0.159231	0.33636	0.148611	0.208363	0.984382	0.423683	0.285511
390	protein phosphatase regulator activity	0.0477811	0.329072	NA	0.577201	NA	0.0655365	NA	0.19186	NA	NA	0.140379	0.225823	NA	NA	NA	0.299987	NA
391	protein phosphorylated amino acid binding	0.575592	0.411059	NA	NA	NA	0.125513	NA	0.291863	0.678891	0.84322	0.203902	0.317147	NA	NA	0.609215	NA	NA
392	protein self-association	0.210315	NA	NA	NA	NA	0.106486	NA	NA	NA	NA	NA	NA	0.315532	0.399077	NA	0.375262	NA
393	protein serine/threonine kinase activity	1.55048	1.84778	NA	NA	NA	0.00143611	NA	0.0728879	0.514807	0.0468522	0.0033709	0.0379879	0.0612306	NA	0.584571	0.0495296	NA
394	protein serine/threonine phosphatase activity	0.0518892	0.59691	NA	0.587218	NA	0.249753	NA	0.434755	NA	NA	0.140379	NA	NA	NA	2.22639	NA	NA
395	protein serine/threonine/tyrosine kinase activity	0.241266	0.423307	NA	NA	NA	0.135749	NA	0.308091	NA	NA	NA	NA	NA	NA	NA	NA	NA
396	protein tag	0.242982	NA	NA	NA	NA	NA	NA	NA	NA	NA	0.203902	0.426417	NA	NA	NA	NA	NA
397	protein transporter activity	0.143409	0.309262	NA	NA	NA	0.152298	NA	NA	0.488216	0.298827	0.242176	0.867548	0.220674	0.295463	NA	0.290327	0.370021
398	protein tyrosine kinase activity	0.932454	NA	NA	NA	NA	NA	NA	NA	1.12772	1.96409	0.176712	0.250589	0.454828	0.154235	0.318505	NA	0.221855
399	protein tyrosine kinase binding	0.0464081	NA	0.669667	NA	NA	NA	NA	NA	0.235901	NA	0.140379	0.223517	NA	NA	0.505778	0.299545	NA
400	protein tyrosine phosphatase activity	0.209303	NA	NA	NA	0.592962	0.143215	NA	NA	0.203441	NA	0.176712	0.182422	NA	NA	0.782487	0.266301	NA
401	protein-containing complex scaffold activity	0.137966	0.302998	0.636934	0.786423	NA	0.148766	NA	0.16863	0.817552	0.297918	0.176712	NA	0.216515	NA	NA	0.284457	NA
402	protein-cysteine S-acyltransferase activity	0.995335	NA	NA	NA	NA	NA	NA	NA	0.452205	NA	0.176712	0.378925	0.402079	NA	NA	NA	NA
403	protein-cysteine S-palmitoyltransferase activity	0.995335	NA	NA	NA	NA	NA	NA	NA	0.452205	NA	0.176712	0.378925	0.402079	NA	NA	NA	NA
404	protein-lipid complex binding	0.433915	NA	NA	0.73322	NA	NA	NA	0.366145	NA	NA	NA	NA	NA	NA	NA	NA	NA
405	proton transmembrane transporter activity	0.0165766	NA	NA	NA	NA	NA	NA	NA	0.147378	NA	NA	0.129335	0.14383	NA	NA	NA	NA
406	proximal promoter DNA-binding transcription repressor activity, RNA polymerase II-specific	0.100717	0.411059	NA	0.378996	NA	0.0542671	NA	NA	0.490532	0.192267	0.0453075	NA	NA	NA	0.865656	NA	NA
407	purine nucleoside binding	1.55048	0.0470396	NA	NA	NA	0.00143611	NA	0.00988096	0.203441	0.192267	0.159231	0.426417	0.454828	NA	NA	0.423683	NA
408	purine nucleotide transmembrane transporter activity	0.210315	NA	NA	NA	NA	NA	NA	NA	NA	NA	NA	0.418088	NA	NA	NA	NA	NA
409	purine ribonucleoside binding	1.55048	0.0470396	NA	NA	NA	0.00143611	NA	0.00988096	0.203441	0.192267	0.159231	0.426417	0.454828	NA	NA	0.423683	NA
410	purine ribonucleotide transmembrane transporter activity	0.212804	NA	NA	NA	NA	NA	NA	NA	NA	NA	NA	0.425534	NA	NA	NA	NA	NA
411	pyridoxal phosphate binding	0.210315	NA	NA	NA	NA	NA	NA	NA	NA	NA	0.159231	0.303685	NA	NA	NA	NA	NA
412	quaternary ammonium group binding	0.164506	NA	NA	NA	NA	NA	NA	NA	NA	NA	0.176712	0.378925	0.402079	NA	NA	0.423683	NA
413	Rab GTPase binding	5.29938	NA	0.4585	0.361757	NA	0.0390756	0.505446	0.0607572	2.03208	0.618238	1.00513	0.737391	0.454828	NA	0.310224	0.378663	NA
414	Rab guanyl-nucleotide exchange factor activity	0.968822	NA	NA	NA	NA	0.118178	NA	0.28375	0.655397	0.379834	1.11748	0.855216	0.333368	NA	0.606029	0.382172	NA
415	Rac GTPase binding	1.12852	NA	NA	NA	NA	0.196644	NA	0.224838	0.260281	0.359257	0.143864	NA	NA	NA	NA	NA	NA
416	Ral GTPase binding	0.212804	NA	NA	NA	NA	NA	NA	NA	NA	NA	NA	NA	NA	NA	NA	NA	NA
417	Ras guanyl-nucleotide exchange factor activity	0.19052	NA	NA	NA	NA	0.00143611	NA	0.0240603	0.374387	0.124113	0.176712	0.303685	0.0612306	NA	0.241846	0.120456	NA
418	receptor tyrosine kinase binding	0.0710088	NA	0.714012	NA	NA	NA	NA	NA	0.271543	NA	0.146721	0.259341	NA	NA	0.558822	0.335586	NA
419	retinoic acid binding	0.196789	NA	NA	NA	NA	NA	NA	NA	0.488216	0.551737	0.181953	NA	0.418441	0.621718	NA	NA	NA
420	retinoid binding	0.143409	NA	NA	NA	NA	NA	NA	NA	0.40814	0.482498	0.171488	NA	0.379651	0.511144	NA	NA	NA
421	Rho GTPase binding	0.932454	NA	NA	NA	NA	0.123085	NA	0.0627545	0.280277	0.385233	0.0396194	NA	0.104491	NA	NA	NA	NA
422	Rho guanyl-nucleotide exchange factor activity	0.0477811	NA	NA	NA	NA	NA	NA	NA	NA	NA	NA	NA	NA	NA	NA	NA	NA
423	ribonuclease activity	0.0254322	NA	0.577079	0.498573	0.56443	0.125513	0.640929	0.137025	NA	0.255642	0.0918461	0.161551	NA	NA	0.428668	NA	NA
424	ribonucleoprotein complex binding	0.0189956	3.40131	1.54962	0.73322	0.557514	1.41183	0.614242	1.35932	NA	NA	NA	0.136456	0.152954	0.215206	0.404429	NA	0.292025
425	ribonucleoside binding	1.55048	0.0470396	NA	NA	NA	0.00143611	NA	0.00988096	0.203441	0.192267	0.159231	0.426417	0.454828	NA	NA	0.423683	NA
426	ribosome binding	0.0889353	2.22114	1.3742	0.915877	NA	1.31202	NA	1.33304	NA	NA	NA	0.302325	NA	0.399077	NA	NA	0.484891
427	RNA methyltransferase activity	0.0750546	0.372903	NA	NA	NA	NA	NA	NA	NA	NA	NA	NA	NA	NA	NA	NA	NA
428	RNA polymerase binding	0.055091	NA	NA	NA	NA	0.253286	NA	0.434755	NA	0.3408	0.140379	NA	0.253199	0.338785	NA	NA	0.421339
429	RNA polymerase II CTD heptapeptide repeat kinase activity	0.210315	0.577459	NA	NA	NA	0.238256	NA	0.434755	NA	NA	NA	NA	NA	NA	NA	NA	NA
430	RNA polymerase II transcription factor binding	0.0164131	0.208101	1.02017	0.73322	NA	0.629854	0.847336	0.628455	0.146692	0.220614	0.0669299	0.126991	0.365533	NA	0.385866	0.217186	NA
431	S-acyltransferase activity	0.90361	NA	NA	NA	NA	NA	NA	NA	0.428823	NA	0.176712	0.368664	0.387815	NA	NA	NA	NA
432	S-adenosylmethionine-dependent methyltransferase activity	0.0460457	1.07894	NA	NA	0.525384	0.148766	NA	0.424488	NA	0.200093	NA	NA	NA	0.180237	0.36016	NA	NA
433	scavenger receptor activity	0.0985894	NA	NA	NA	NA	NA	NA	NA	NA	NA	NA	NA	NA	NA	NA	NA	NA
434	secondary active transmembrane transporter activity	1.12852	NA	NA	NA	NA	NA	NA	NA	0.880403	0.84322	0.0971383	0.350447	0.379651	NA	NA	0.316932	NA
435	sequence-specific mRNA binding	0.232614	NA	NA	NA	0.738675	0.241768	NA	0.434755	NA	NA	NA	NA	NA	NA	0.782487	NA	NA
436	serine hydrolase activity	0.00976226	NA	NA	NA	NA	NA	NA	NA	NA	0.111137	0.140379	NA	0.054692	0.477224	NA	NA	0.35788
437	serine-type endopeptidase activity	0.00253531	NA	NA	NA	NA	NA	NA	NA	NA	NA	0.0783242	NA	NA	0.099052	NA	NA	0.152942
438	serine-type endopeptidase inhibitor activity	0.133401	NA	NA	NA	NA	NA	NA	NA	0.206204	NA	0.176712	0.189954	0.410389	0.281051	NA	NA	0.747766
439	serine-type peptidase activity	0.00976226	NA	NA	NA	NA	NA	NA	NA	NA	0.112222	0.140379	NA	0.0554137	0.48325	NA	NA	0.36287
440	SH2 domain binding	0.345927	NA	NA	0.721536	NA	0.154284	NA	0.338719	0.420492	0.488952	0.17433	NA	0.387815	NA	NA	NA	NA
441	SH3 domain binding	0.158519	NA	NA	0.466615	0.557514	NA	NA	0.115396	0.40461	0.51328	0.0783242	0.136639	0.379651	NA	NA	0.23285	NA
442	SH3/SH2 adaptor activity	0.927012	0.759202	NA	0.650251	NA	0.238256	NA	0.434755	0.315277	NA	0.203902	0.303685	0.318427	NA	NA	0.378663	NA
443	signal sequence binding	0.108123	NA	NA	NA	NA	0.127504	NA	NA	NA	NA	1.16203	0.451355	NA	NA	NA	NA	NA
444	signaling adaptor activity	0.575592	0.595227	NA	0.821798	NA	0.176293	NA	0.424488	0.236105	NA	0.665508	0.225823	0.2413	NA	0.506601	0.299987	NA
445	signaling pattern recognition receptor activity	0.195733	NA	NA	NA	NA	NA	NA	NA	NA	NA	NA	NA	NA	NA	NA	NA	NA
446	single-stranded DNA binding	0.195733	0.891846	NA	0.513849	NA	0.618967	NA	0.748721	0.194762	NA	0.0971383	0.174589	0.191867	NA	NA	0.26043	NA
447	SNAP receptor activity	12.3142	NA	NA	0.73322	NA	0.359327	NA	1.19881	6.88676	5.75458	1.74539	1.10215	3.08994	NA	NA	0.671535	NA
448	SNARE binding	12.3142	0.535418	NA	0.514509	NA	0.135749	NA	0.467464	4.30588	3.99462	1.3595	0.833455	0.680259	0.599719	NA	0.261866	0.33425
449	sodium channel regulator activity	0.143409	NA	NA	NA	NA	NA	NA	NA	0.817552	NA	NA	NA	NA	NA	NA	NA	NA
450	sodium ion transmembrane transporter activity	0.575592	NA	NA	NA	NA	NA	NA	NA	0.873136	1.15911	0.149503	0.303685	0.345364	0.184952	NA	0.423683	NA
451	sodium:chloride symporter activity	0.255011	NA	NA	NA	NA	NA	NA	NA	NA	NA	NA	NA	NA	NA	NA	0.423683	NA
452	sodium:potassium-exchanging ATPase activity	0.242982	NA	NA	NA	NA	NA	NA	NA	0.57448	0.652385	NA	NA	0.454828	0.729328	NA	NA	NA
453	solute:cation antiporter activity	0.143409	NA	NA	NA	NA	NA	NA	NA	0.40814	0.482498	0.171488	NA	NA	NA	NA	NA	NA
454	solute:cation symporter activity	0.665026	NA	NA	NA	NA	NA	NA	NA	0.452205	0.546508	0.0998863	0.471007	0.193021	NA	NA	0.423683	NA
455	solute:proton symporter activity	0.164506	NA	NA	NA	NA	NA	NA	NA	NA	NA	NA	0.378925	NA	NA	NA	NA	NA
456	solute:sodium symporter activity	0.656859	NA	NA	NA	NA	NA	NA	NA	0.528412	0.652385	0.140379	0.418088	0.253199	NA	NA	0.423683	NA
457	spectrin binding	0.164506	NA	NA	0.73322	NA	0.176293	NA	NA	0.449313	NA	NA	NA	0.402079	NA	NA	0.423683	NA
458	steroid binding	0.465623	NA	NA	NA	NA	NA	NA	NA	0.219066	0.298827	0.242176	0.19986	0.416132	1.15033	NA	0.423683	1.37795
459	steroid hormone receptor activity	0.0892893	NA	NA	NA	NA	NA	NA	NA	NA	NA	0.159231	NA	NA	0.399077	NA	0.378663	0.484891
460	steroid hormone receptor binding	0.0381387	NA	NA	0.544591	NA	0.148766	NA	0.169027	NA	NA	NA	NA	NA	0.294177	NA	NA	0.368632
461	sterol binding	0.100717	NA	NA	NA	NA	NA	NA	NA	NA	NA	0.159231	NA	NA	0.87603	NA	NA	1.01982
462	sterol transporter activity	0.146452	NA	NA	NA	NA	NA	NA	NA	NA	NA	0.17433	NA	NA	0.527664	NA	NA	NA
463	structural constituent of muscle	0.233635	0.42156	NA	NA	NA	0.134329	NA	0.308091	0.374387	NA	0.159231	0.334099	0.360867	0.451132	NA	0.420158	0.526367
464	structural constituent of nuclear pore	0.164506	NA	NA	0.73322	NA	0.396702	NA	0.366145	NA	NA	5.37171	1.13886	0.402079	NA	NA	0.671535	NA
465	structural constituent of ribosome	0.0647424	0.572938	1.33833	0.835064	0.456773	0.528245	0.824701	0.434755	0.24747	0.163433	0.115084	0.367781	0.0939636	NA	NA	NA	NA
466	substrate-specific channel activity	0.00976226	NA	NA	NA	NA	0.00143611	NA	NA	0.155883	NA	0.146721	0.330976	0.255313	0.0329424	NA	0.284108	0.0578004
467	sulfur compound binding	0.0352316	NA	0.401453	0.295601	NA	0.0561262	NA	0.0283918	0.398276	0.133141	0.149503	0.482499	0.193408	1.19011	NA	0.129248	0.693667
468	sulfur compound transmembrane transporter activity	0.143409	NA	NA	NA	NA	NA	NA	NA	NA	NA	NA	0.350447	NA	NA	NA	NA	NA
469	symporter activity	1.30111	NA	NA	NA	NA	NA	NA	NA	0.57448	0.756785	0.0661455	0.425534	0.360867	NA	NA	0.423683	NA
470	syntaxin binding	8.43148	0.598279	NA	0.594293	NA	0.0797027	NA	0.434755	2.35369	1.84208	1.35379	0.723019	0.25402	0.729328	NA	NA	0.421339
471	syntaxin-1 binding	0.575592	NA	NA	NA	NA	NA	NA	NA	NA	0.538975	NA	NA	NA	NA	NA	NA	NA
472	tau protein binding	1.30111	NA	NA	NA	NA	0.558875	NA	0.424488	1.1311	0.551737	0.181953	NA	NA	NA	0.75496	NA	NA
473	tau-protein kinase activity	1.5301	1.42841	NA	NA	NA	NA	NA	NA	0.514807	0.584942	NA	NA	NA	NA	2.76232	NA	NA
474	TBP-class protein binding	0.188388	0.532148	1.83511	1.32288	NA	1.75119	0.847336	0.711393	NA	NA	NA	NA	0.410521	NA	1.23256	NA	NA
475	tetrapyrrole binding	0.143409	NA	0.546366	NA	0.538839	0.0157479	0.58899	0.099156	0.37762	0.487596	0.159231	0.319181	0.64307	0.195961	NA	0.423683	NA
476	thiol-dependent ubiquitin-specific protease activity	0.195733	0.532148	NA	NA	NA	0.0361442	NA	0.150637	NA	NA	NA	NA	NA	NA	0.43803	NA	NA
477	thiol-dependent ubiquitinyl hydrolase activity	0.164506	0.491477	NA	NA	NA	0.190881	NA	0.32379	NA	NA	NA	NA	NA	NA	0.406702	NA	NA
478	thiolester hydrolase activity	0.143409	NA	NA	NA	NA	0.148766	NA	NA	NA	NA	NA	0.350447	0.379651	0.511144	NA	0.423683	0.558862
479	transcription coactivator activity	0.0278251	0.21697	0.706846	0.915276	0.644442	1.21896	0.353059	0.678774	0.255857	0.573997	0.203902	0.0986203	0.0393603	NA	0.200254	0.23285	NA
480	transcription coactivator binding	0.191776	NA	NA	NA	NA	NA	NA	NA	NA	NA	NA	NA	NA	NA	NA	NA	NA
481	transcription cofactor binding	0.129688	0.43815	NA	NA	NA	0.143215	NA	NA	NA	NA	NA	NA	NA	NA	NA	NA	NA
482	transcription factor activity, RNA polymerase II proximal promoter sequence-specific DNA binding	0.00253531	0.270384	NA	0.151645	NA	0.0587519	0.273228	0.16863	0.152064	0.15455	0.0033709	NA	NA	NA	0.782487	0.0495296	NA
483	transferase activity, transferring acyl groups	0.0650089	0.284025	0.377488	0.273855	0.386238	0.226786	0.411555	0.257234	0.0617107	0.119134	0.17433	0.382923	0.0586813	NA	NA	NA	NA
484	transferase activity, transferring acyl groups other than amino-acyl groups	0.100717	0.329072	0.412011	0.306559	0.42825	0.241768	0.449858	0.308091	0.081336	0.145162	0.159231	0.418088	0.0745455	NA	NA	NA	NA
485	transferase activity, transferring alkyl or aryl (other than methyl) groups	0.08426	NA	0.744678	NA	NA	NA	NA	NA	NA	NA	0.153721	NA	NA	NA	NA	NA	NA
486	transferase activity, transferring glycosyl groups	0.0254322	NA	NA	NA	NA	0.00143611	NA	0.0200793	0.0595493	NA	0.0172008	0.378925	0.160067	4.32323	NA	0.111196	4.13645
487	transferase activity, transferring hexosyl groups	0.0586267	NA	NA	NA	NA	NA	NA	0.0476654	0.0955411	NA	0.0378893	0.426417	0.2413	5.34547	NA	0.158136	4.66595
488	transferase activity, transferring one-carbon groups	0.0420392	0.759202	NA	NA	0.42825	0.0671077	NA	0.308091	NA	0.145162	NA	NA	NA	0.114301	0.268297	NA	NA
489	transferase activity, transferring sulfur-containing groups	0.0586267	NA	NA	NA	NA	NA	NA	NA	0.255857	NA	0.140379	0.241853	0.25402	NA	NA	0.316932	NA
490	transition metal ion transmembrane transporter activity	2.40299	NA	NA	0.716537	NA	NA	NA	0.32379	0.786549	0.951545	0.680768	0.867548	0.379651	NA	NA	0.423683	NA
491	translation regulator activity	0.0811877	0.379262	NA	NA	NA	0.100387	NA	NA	NA	NA	NA	NA	NA	NA	0.57984	NA	NA
492	translation regulator activity, nucleic acid binding	0.164506	NA	NA	NA	NA	0.176293	NA	NA	NA	NA	NA	NA	NA	NA	0.721274	NA	NA
493	translation repressor activity	0.164506	NA	NA	NA	NA	0.176458	NA	NA	NA	NA	NA	NA	NA	NA	0.721274	NA	NA
494	translation repressor activity, mRNA regulatory element binding	0.212804	NA	NA	NA	NA	0.24142	NA	NA	NA	NA	NA	NA	NA	NA	0.782487	NA	NA
495	transmembrane receptor protein kinase activity	0.15098	NA	NA	NA	NA	NA	NA	NA	0.235901	0.619635	0.140379	NA	0.427529	0.315	NA	NA	NA
496	transmembrane receptor protein tyrosine kinase activity	0.189503	NA	NA	NA	NA	NA	NA	NA	0.274794	0.694308	0.14718	NA	0.454828	0.361105	NA	NA	NA
497	tRNA (guanine) methyltransferase activity	0.230047	0.59691	NA	NA	NA	NA	NA	NA	NA	NA	NA	NA	NA	NA	NA	NA	NA
498	tRNA binding	0.0821807	0.37951	0.744678	0.644361	0.644442	0.236429	NA	0.434755	NA	NA	NA	NA	NA	NA	NA	NA	NA
499	tRNA methyltransferase activity	0.15098	0.469552	NA	NA	NA	NA	NA	NA	NA	NA	NA	NA	NA	NA	NA	NA	NA
500	tubulin binding	0.478986	0.384306	0.329085	0.221821	0.644442	0.550497	NA	0.665202	1.12772	NA	0.245302	0.350447	0.387815	NA	0.200254	0.671535	NA
501	ubiquitin binding	0.055091	0.59691	NA	0.594293	NA	0.599885	NA	1.02848	NA	0.3408	0.713133	0.23611	0.253199	NA	NA	0.671535	NA
502	ubiquitin protein ligase binding	0.684352	0.891846	0.361201	0.255453	NA	1.21896	0.847336	0.748721	0.157335	0.262012	0.241126	0.833455	0.410389	0.459543	0.222329	0.423683	0.825376
503	ubiquitin-like protein binding	0.0372274	0.577459	NA	0.543543	NA	0.747013	NA	1.33304	NA	0.297918	0.59411	0.194851	0.216515	NA	NA	0.671535	NA
504	ubiquitin-like protein ligase binding	0.828855	0.843442	0.347546	0.577201	NA	1.15266	0.847336	0.707864	0.146692	0.254114	0.203902	0.817984	0.402079	0.43237	0.21392	0.423683	0.80628
505	ubiquitin-like protein-specific protease activity	0.15098	0.469552	NA	NA	NA	0.176293	NA	0.308091	NA	NA	0.0741056	0.13361	NA	NA	0.397429	NA	NA
506	ubiquitin-protein transferase regulator activity	0.210315	0.577459	NA	NA	NA	0.238256	NA	NA	NA	NA	0.181953	0.41156	0.427529	NA	NA	0.423683	NA
507	ubiquitinyl hydrolase activity	0.164506	0.491477	NA	NA	NA	0.190881	NA	0.32379	NA	NA	NA	NA	NA	NA	0.406702	NA	NA
508	UDP-galactosyltransferase activity	0.153688	NA	NA	NA	NA	NA	NA	NA	0.433427	NA	0.176712	0.372019	0.387815	NA	NA	0.423683	NA
509	UDP-glycosyltransferase activity	0.0518892	NA	NA	NA	NA	NA	NA	NA	0.142534	NA	0.0661455	0.12149	0.133539	4.53267	NA	0.217186	4.13306
510	unfolded protein binding	1.90778	NA	0.565837	NA	NA	0.747013	0.614242	0.115396	NA	0.51328	0.0783242	0.136639	0.645274	10.7972	NA	NA	11.8645
511	vinculin binding	0.255011	0.608651	NA	NA	NA	0.843656	NA	NA	NA	NA	NA	NA	NA	NA	0.791518	NA	NA
512	virus receptor activity	1.97141	0.340338	NA	0.594293	NA	0.077742	NA	0.210442	0.248033	1.16525	0.140379	0.23611	0.644235	0.338785	NA	0.316932	0.421339
513	vitamin B6 binding	0.210315	NA	NA	NA	NA	NA	NA	NA	NA	NA	0.159231	0.303685	NA	NA	NA	NA	NA
514	vitamin binding	0.210315	NA	NA	NA	NA	NA	NA	NA	0.57448	NA	0.0669299	0.425534	0.367918	1.33626	0.385866	NA	0.282973
515	vitamin transmembrane transporter activity	0.164506	NA	NA	NA	NA	NA	NA	NA	0.452205	NA	NA	NA	0.645274	NA	NA	NA	NA
516	voltage-gated calcium channel activity	0.108123	NA	NA	NA	NA	NA	NA	NA	NA	NA	NA	NA	NA	NA	NA	NA	NA
517	voltage-gated cation channel activity	0.0164131	NA	NA	NA	NA	NA	NA	NA	NA	NA	NA	NA	NA	NA	NA	NA	NA
518	voltage-gated channel activity	0.0254322	NA	NA	NA	NA	0.0322064	NA	NA	NA	NA	0.0378893	0.0765478	0.0939636	NA	NA	0.159778	NA
519	voltage-gated ion channel activity	0.0254322	NA	NA	NA	NA	0.0322064	NA	NA	NA	NA	0.0378893	0.0765478	0.0939636	NA	NA	0.159778	NA
520	wide pore channel activity	0.188388	NA	NA	NA	NA	NA	NA	NA	0.474936	NA	NA	0.394621	NA	NA	NA	NA	NA
521	Wnt-protein binding	0.143409	NA	NA	NA	NA	NA	NA	NA	NA	NA	NA	NA	NA	NA	NA	NA	NA
522	zinc ion transmembrane transporter activity	0.604355	NA	NA	NA	NA	NA	NA	NA	0.488216	0.545398	0.576867	0.405609	NA	NA	NA	NA	NA
523	acetyltransferase activity	NA	0.268818	0.586979	0.509234	NA	0.595575	0.648644	0.439518	NA	0.262012	0.0971383	0.368664	NA	NA	NA	NA	NA
524	activating transcription factor binding	NA	0.333651	NA	NA	NA	0.176293	0.741494	0.434755	NA	0.648947	NA	NA	NA	NA	0.865656	NA	NA
525	aminoacyl-tRNA ligase activity	NA	0.43815	0.823791	NA	NA	0.249753	0.784443	NA	NA	NA	NA	0.350447	NA	NA	NA	NA	NA
526	annealing activity	NA	0.59691	NA	NA	0.738675	0.241768	NA	0.434755	NA	NA	NA	NA	NA	NA	NA	NA	NA
527	ATP-dependent DNA helicase activity	NA	0.445509	1.53356	0.716537	NA	0.249753	0.784443	0.32379	NA	NA	NA	NA	0.379651	NA	0.630082	NA	NA
528	ATP-dependent helicase activity	NA	1.11169	1.2981	0.835064	0.644442	0.249753	0.741494	0.434755	NA	NA	NA	NA	0.252539	NA	0.865656	NA	0.421339
529	ATP-dependent RNA helicase activity	NA	0.856497	NA	NA	NA	NA	NA	NA	NA	NA	NA	NA	NA	NA	NA	NA	0.526367
530	catalytic activity, acting on DNA	NA	0.380591	2.02129	0.718474	0.472611	0.241768	0.505446	0.360431	NA	NA	NA	NA	0.0990729	NA	0.635055	NA	NA
531	cyclin-dependent protein serine/threonine kinase regulator activity	NA	0.807798	NA	NA	NA	0.550497	NA	0.819282	NA	NA	NA	NA	NA	NA	NA	NA	NA
532	cyclosporin A binding	NA	0.565744	NA	NA	NA	0.558875	NA	NA	NA	NA	NA	NA	NA	0.621718	0.75496	NA	0.711504
533	cytokine activity	NA	0.118199	NA	NA	NA	NA	NA	NA	NA	NA	NA	NA	NA	0.120124	NA	NA	NA
534	cytokine receptor binding	NA	0.265713	NA	NA	NA	0.0322064	NA	0.0189665	NA	NA	NA	NA	NA	0.0786638	0.222329	NA	NA
535	cytoskeletal adaptor activity	NA	0.59691	NA	NA	NA	0.241768	NA	NA	NA	NA	NA	NA	NA	NA	NA	NA	NA
536	death domain binding	NA	0.608651	NA	NA	NA	NA	NA	NA	NA	NA	NA	NA	NA	NA	NA	NA	NA
537	death receptor binding	NA	0.577459	NA	NA	NA	NA	NA	NA	NA	NA	NA	NA	NA	NA	NA	NA	NA
538	DNA helicase activity	NA	0.409927	1.39319	0.668663	NA	0.24142	0.780333	0.28868	NA	NA	NA	NA	0.338655	NA	0.609215	NA	NA
539	DNA-binding transcription activator activity, RNA polymerase II-specific	NA	0.0369223	NA	NA	NA	0.102363	0.273228	0.16863	NA	0.15455	0.0033709	NA	NA	NA	0.131345	0.0495296	NA
540	DNA-dependent ATPase activity	NA	0.310589	1.22749	0.554443	NA	0.241768	0.721675	0.396674	NA	NA	NA	NA	0.222669	NA	0.490062	NA	NA
541	dynein complex binding	NA	0.532148	NA	NA	0.730793	0.199436	NA	NA	NA	NA	NA	NA	NA	NA	0.734554	NA	NA
542	histone methyltransferase activity	NA	0.37951	NA	NA	NA	0.102363	NA	0.262352	NA	0.363061	NA	NA	NA	NA	0.57984	NA	NA
543	histone methyltransferase activity (H3-K4 specific)	NA	0.577459	NA	NA	NA	0.238256	NA	0.434755	NA	NA	NA	NA	NA	NA	NA	NA	NA
544	histone-lysine N-methyltransferase activity	NA	0.418386	NA	NA	NA	0.131736	NA	0.308091	NA	0.412712	NA	NA	NA	NA	0.609215	NA	NA
545	Hsp90 protein binding	NA	0.445509	0.823791	1.09657	NA	0.249753	NA	0.568876	NA	NA	0.167051	NA	NA	NA	NA	NA	NA
546	interleukin-1 receptor binding	NA	0.577459	NA	NA	NA	0.24142	NA	0.434755	NA	NA	NA	NA	NA	NA	0.782487	NA	NA
547	kinase inhibitor activity	NA	0.367419	NA	0.600224	NA	0.32396	NA	NA	NA	0.359257	NA	NA	0.271702	0.360953	NA	0.334546	0.440894
548	ligase activity	NA	0.197656	1.52111	NA	NA	0.148766	0.847336	NA	0.347951	NA	0.149503	0.585994	NA	0.467394	NA	NA	NA
549	ligase activity, forming carbon-oxygen bonds	NA	0.43815	0.823791	NA	NA	0.249753	0.784443	NA	NA	NA	NA	0.350447	NA	NA	NA	NA	NA
550	lysine N-methyltransferase activity	NA	0.375848	NA	NA	NA	0.0926884	NA	0.24928	NA	0.359257	NA	NA	NA	NA	0.56891	NA	NA
551	miRNA binding	NA	0.491477	NA	NA	NA	1.41183	NA	0.360431	NA	NA	NA	NA	NA	NA	NA	NA	NA
552	mRNA 3'-UTR binding	NA	1.81029	0.669667	NA	NA	2.61443	NA	NA	NA	NA	NA	NA	NA	NA	0.506601	NA	NA
553	mRNA 5'-UTR binding	NA	0.516839	NA	NA	NA	NA	NA	NA	NA	NA	NA	NA	NA	NA	NA	NA	NA
554	N-acetyltransferase activity	NA	0.307975	NA	NA	NA	0.241768	NA	0.393234	NA	0.298827	NA	NA	NA	NA	NA	NA	NA
555	N-acyltransferase activity	NA	0.524109	NA	NA	0.567104	0.295259	NA	0.342082	NA	0.261105	NA	NA	NA	NA	NA	NA	NA
556	N-methyltransferase activity	NA	0.286693	NA	NA	NA	0.0418996	NA	0.162586	NA	0.283669	NA	NA	NA	NA	0.46022	NA	NA
557	peptide alpha-N-acetyltransferase activity	NA	0.59691	NA	NA	NA	0.241768	NA	NA	NA	NA	NA	NA	NA	NA	NA	NA	NA
558	peptide N-acetyltransferase activity	NA	0.340338	NA	NA	NA	0.249753	NA	0.434755	NA	0.338311	NA	NA	NA	NA	NA	NA	NA
559	poly-purine tract binding	NA	1.9144	NA	0.73322	0.730793	4.14696	NA	0.661389	NA	0.504903	NA	NA	NA	NA	0.696975	NA	NA
560	poly-pyrimidine tract binding	NA	0.469552	NA	NA	0.726612	3.06914	NA	0.638614	NA	0.488952	NA	NA	NA	NA	NA	NA	NA
561	poly(A) binding	NA	2.16079	NA	0.73322	0.730793	3.7088	NA	0.707864	NA	NA	NA	NA	NA	NA	0.721274	NA	NA
562	poly(U) RNA binding	NA	0.48225	NA	NA	0.730793	1.41183	NA	0.352449	NA	0.504903	NA	NA	NA	NA	NA	NA	NA
563	protein kinase A catalytic subunit binding	NA	0.59691	NA	NA	NA	0.241768	NA	NA	NA	NA	NA	NA	NA	NA	NA	NA	NA
564	protein-lysine N-methyltransferase activity	NA	0.376046	NA	NA	NA	0.0943573	NA	0.251062	NA	0.359257	NA	NA	NA	NA	0.570996	NA	NA
565	proximal promoter DNA-binding transcription activator activity, RNA polymerase II-specific	NA	0.0650796	NA	NA	NA	0.0671077	0.372652	0.32379	NA	0.254114	NA	NA	NA	NA	0.21392	0.0996938	NA
566	purine NTP-dependent helicase activity	NA	1.11169	1.2981	0.835064	0.644442	0.249753	0.741494	0.434755	NA	NA	NA	NA	0.252539	NA	0.865656	NA	0.421339
567	receptor ligand activity	NA	0.0328939	NA	0.139255	NA	0.00143611	NA	0.00589301	NA	NA	NA	NA	0.0129058	0.571507	NA	NA	0.180628
568	receptor signaling complex scaffold activity	NA	0.516839	NA	1.32288	NA	0.191183	NA	0.387921	NA	NA	0.444305	NA	NA	NA	NA	NA	NA
569	regulatory RNA binding	NA	0.445509	NA	NA	NA	1.21896	NA	0.32379	NA	NA	NA	NA	NA	NA	NA	NA	NA
570	ribosomal small subunit binding	NA	0.577459	NA	NA	0.738675	0.637893	NA	0.434755	NA	NA	NA	NA	NA	NA	NA	NA	NA
571	RNA cap binding	NA	0.577459	NA	NA	NA	0.238256	NA	0.434755	NA	NA	NA	NA	NA	NA	NA	NA	NA
572	RNA helicase activity	NA	2.32743	NA	0.672691	0.677286	0.127504	NA	0.293256	NA	NA	NA	NA	NA	NA	0.609215	NA	0.521421
573	RNA polymerase II activating transcription factor binding	NA	0.42156	NA	NA	NA	0.134329	0.780333	0.308091	NA	0.415152	NA	NA	NA	NA	0.609215	NA	NA
574	RNA-dependent ATPase activity	NA	0.843442	NA	NA	NA	NA	NA	NA	NA	NA	NA	NA	NA	NA	NA	NA	0.526367
575	rRNA binding	NA	0.369561	0.714012	NA	NA	0.0870426	NA	NA	NA	NA	NA	0.259341	NA	NA	NA	NA	NA
576	scaffold protein binding	NA	0.37951	NA	NA	NA	NA	NA	NA	NA	NA	NA	NA	NA	NA	NA	NA	NA
577	single-stranded RNA binding	NA	3.40131	NA	0.786423	1.30438	15.2667	NA	9.43406	0.488216	0.297918	NA	NA	NA	NA	0.48477	NA	NA
578	snRNA binding	NA	0.41227	NA	NA	0.677286	0.241768	NA	0.455104	NA	NA	0.159231	NA	0.346	NA	NA	NA	NA
579	structural constituent of cytoskeleton	NA	0.275137	0.605118	0.769035	NA	1.02348	0.847336	0.153678	0.753871	NA	0.100735	0.375616	NA	NA	NA	NA	NA
580	telomeric DNA binding	NA	0.445509	NA	NA	NA	0.148766	NA	0.32379	NA	NA	NA	NA	NA	NA	NA	NA	NA
581	thyroid hormone receptor binding	NA	0.491477	NA	0.73322	NA	1.41183	NA	1.24859	NA	1.12462	0.176712	NA	NA	NA	1.23256	NA	NA
582	translation elongation factor activity	NA	1.24903	NA	0.73322	NA	1.1673	NA	0.748721	NA	NA	NA	NA	NA	NA	NA	NA	NA
583	translation factor activity, RNA binding	NA	3.40131	4.4253	0.786423	0.63107	3.7088	NA	2.04249	NA	NA	NA	NA	NA	NA	NA	NA	NA
584	translation initiation factor activity	NA	2.29107	5.35041	0.664736	0.673656	2.99835	NA	1.35932	NA	NA	NA	NA	NA	NA	NA	NA	NA
585	translation initiation factor binding	NA	0.473462	0.823791	NA	0.730793	0.166575	NA	NA	NA	NA	0.176712	NA	NA	NA	NA	NA	NA
586	tumor necrosis factor receptor superfamily binding	NA	0.418386	NA	NA	NA	NA	NA	NA	NA	NA	NA	NA	NA	NA	NA	NA	NA
587	U6 snRNA binding	NA	0.59691	NA	NA	0.738675	0.747013	NA	0.933078	NA	NA	NA	NA	NA	NA	NA	NA	NA
588	ubiquitin protein ligase activity	NA	0.125783	0.437668	NA	NA	0.00143611	NA	0.169027	NA	NA	0.0378893	NA	NA	NA	NA	0.158136	NA
589	ubiquitin-like protein ligase activity	NA	0.12241	0.432674	NA	NA	0.00143611	NA	0.16863	NA	NA	0.0363979	NA	NA	NA	NA	0.155532	NA
590	ubiquitin-like protein transferase activity	NA	0.0418169	0.268535	NA	NA	0.0789412	NA	0.191489	NA	0.053025	0.105843	0.00969164	0.0745455	NA	NA	0.298582	NA
591	ubiquitin-protein transferase activity	NA	0.0470396	0.280432	NA	NA	0.0477792	NA	0.216448	NA	0.0595795	0.126216	0.011439	0.0228947	NA	NA	0.180952	NA
592	5'-3' exonuclease activity	NA	NA	0.996103	0.73322	NA	0.238256	0.847336	0.434755	NA	0.555544	0.181953	0.41156	NA	NA	NA	NA	NA
593	basal RNA polymerase II transcription machinery binding	NA	NA	1.31968	0.599452	NA	1.11501	0.741494	0.702146	NA	0.359257	0.143864	NA	0.453843	NA	NA	NA	NA
594	basal transcription machinery binding	NA	NA	1.31968	0.599452	NA	1.11501	0.741494	0.702146	NA	0.359257	0.143864	NA	0.453843	NA	NA	NA	NA
595	carbon-oxygen lyase activity	NA	NA	1.2981	0.594293	NA	0.176458	0.741494	0.210442	NA	NA	NA	0.415325	NA	NA	NA	NA	NA
596	carboxy-lyase activity	NA	NA	0.823791	NA	NA	NA	NA	NA	NA	NA	NA	NA	NA	NA	NA	NA	NA
597	chromatin DNA binding	NA	NA	0.576518	0.4819	NA	0.533206	0.626814	0.126477	NA	0.249283	NA	NA	0.387815	NA	NA	NA	NA
598	class I DNA-(apurinic or apyrimidinic site) endonuclease activity	NA	NA	1.05646	NA	NA	NA	NA	NA	NA	NA	NA	NA	NA	NA	NA	NA	NA
599	core promoter binding	NA	NA	0.779333	0.676999	NA	1.00733	0.780333	0.296718	NA	NA	NA	NA	0.454828	NA	NA	NA	NA
600	core promoter sequence-specific DNA binding	NA	NA	0.823791	0.716537	NA	1.194	0.784443	0.32379	NA	NA	NA	NA	0.491018	NA	NA	NA	NA
601	damaged DNA binding	NA	NA	0.700044	NA	NA	0.195955	NA	NA	NA	NA	NA	NA	NA	NA	NA	NA	NA
602	deoxyribonuclease activity	NA	NA	0.744678	NA	NA	NA	NA	NA	NA	NA	NA	NA	NA	NA	NA	NA	NA
603	DNA N-glycosylase activity	NA	NA	1.02748	NA	NA	0.24142	NA	NA	NA	NA	NA	NA	NA	NA	NA	NA	NA
604	DNA polymerase activity	NA	NA	0.823791	NA	NA	NA	NA	NA	NA	NA	NA	NA	NA	NA	NA	NA	NA
605	DNA-(apurinic or apyrimidinic site) endonuclease activity	NA	NA	1.0358	NA	NA	NA	NA	NA	NA	NA	NA	NA	NA	NA	NA	NA	NA
606	DNA-directed DNA polymerase activity	NA	NA	0.89026	NA	NA	NA	NA	NA	NA	NA	NA	NA	NA	NA	NA	NA	NA
607	dynein light chain binding	NA	NA	0.89026	NA	NA	NA	NA	NA	NA	NA	NA	NA	NA	NA	NA	NA	NA
608	endodeoxyribonuclease activity	NA	NA	0.823791	NA	NA	NA	NA	NA	NA	NA	NA	NA	NA	NA	NA	NA	NA
609	enhancer binding	NA	NA	0.559904	NA	NA	0.676846	0.847336	0.661389	NA	NA	NA	NA	0.148611	NA	NA	NA	NA
610	enhancer sequence-specific DNA binding	NA	NA	0.576518	NA	NA	0.805602	0.847336	0.702146	NA	NA	NA	NA	0.161013	NA	NA	NA	NA
611	GDP-dissociation inhibitor activity	NA	NA	1.02748	NA	NA	1.41183	0.847336	NA	NA	NA	NA	NA	NA	NA	NA	NA	NA
612	glutamate binding	NA	NA	1.05646	NA	NA	NA	NA	NA	NA	NA	NA	NA	NA	NA	NA	NA	NA
613	glutathione binding	NA	NA	1.05646	NA	NA	NA	NA	NA	NA	NA	NA	NA	NA	NA	NA	NA	NA
614	glutathione transferase activity	NA	NA	0.89026	NA	NA	NA	NA	NA	NA	NA	NA	NA	NA	NA	NA	NA	NA
615	hydro-lyase activity	NA	NA	0.744678	0.644361	NA	0.238256	0.776619	0.262352	NA	NA	NA	0.426417	NA	NA	NA	NA	NA
616	hydrolase activity, acting on glycosyl bonds	NA	NA	0.576518	NA	NA	0.0281422	NA	0.127031	NA	NA	NA	0.350447	NA	3.16875	NA	NA	3.68515
617	hydrolase activity, hydrolyzing N-glycosyl compounds	NA	NA	0.927477	NA	NA	0.208377	NA	NA	NA	NA	NA	NA	NA	NA	NA	NA	NA
618	ligase activity, forming carbon-nitrogen bonds	NA	NA	0.774224	NA	NA	NA	NA	NA	0.345952	NA	NA	0.317147	NA	0.883954	NA	NA	NA
619	nucleotidyltransferase activity	NA	NA	0.558055	NA	NA	0.0182831	NA	0.107308	NA	NA	NA	NA	NA	NA	NA	NA	NA
620	oligopeptide binding	NA	NA	1.04536	NA	NA	NA	NA	NA	NA	NA	NA	NA	NA	NA	NA	NA	NA
621	oxidized DNA binding	NA	NA	1.05646	NA	NA	NA	NA	NA	NA	NA	NA	NA	NA	NA	NA	NA	NA
622	oxidized purine DNA binding	NA	NA	1.05646	NA	NA	NA	NA	NA	NA	NA	NA	NA	NA	NA	NA	NA	NA
623	oxidoreductase activity, acting on the CH-OH group of donors, NAD or NADP as acceptor	NA	NA	0.576518	1.09657	NA	0.249753	NA	0.434755	NA	NA	NA	0.748101	0.160826	NA	NA	NA	NA
624	phosphotransferase activity, nitrogenous group as acceptor	NA	NA	1.0358	NA	NA	0.241768	0.847336	NA	NA	NA	NA	0.426417	NA	NA	NA	NA	NA
625	RNA polymerase II basal transcription factor binding	NA	NA	1.85204	0.73322	NA	1.1673	0.847336	0.748721	NA	NA	NA	NA	0.416132	NA	NA	NA	NA
626	RNA polymerase II core promoter sequence-specific DNA binding	NA	NA	0.89026	0.73322	NA	1.02348	0.847336	NA	NA	NA	NA	NA	0.645274	NA	NA	NA	NA
627	RNA polymerase II distal enhancer sequence-specific DNA binding	NA	NA	0.608473	NA	NA	0.667519	0.847336	0.748721	NA	NA	NA	NA	0.197222	NA	NA	NA	NA
628	small ribosomal subunit rRNA binding	NA	NA	1.05646	NA	NA	NA	NA	NA	NA	NA	NA	NA	NA	NA	NA	NA	NA
629	TFIID-class transcription factor complex binding	NA	NA	2.08497	0.774559	NA	0.807	0.847336	0.434755	NA	NA	NA	NA	0.454828	NA	NA	NA	NA
630	transcription corepressor activity	NA	NA	0.401453	NA	NA	0.176293	0.440013	0.4676	NA	1.62234	NA	NA	0.0695699	NA	0.258229	NA	0.162383
631	ubiquitin-like protein conjugating enzyme binding	NA	NA	0.823791	NA	NA	0.148766	NA	0.32379	NA	NA	NA	NA	NA	NA	NA	NA	NA
632	AT DNA binding	NA	NA	NA	0.786423	NA	NA	NA	0.434755	NA	NA	NA	NA	NA	NA	NA	NA	NA
633	histone acetyltransferase binding	NA	NA	NA	0.73322	NA	NA	NA	NA	NA	NA	NA	NA	NA	NA	NA	NA	NA
634	muscle alpha-actinin binding	NA	NA	NA	0.73322	NA	0.238256	NA	0.434755	NA	NA	NA	NA	NA	NA	0.772204	NA	NA
635	nuclear receptor binding	NA	NA	NA	0.73322	NA	NA	NA	NA	NA	NA	NA	NA	NA	NA	NA	NA	NA
636	nucleobase-containing compound kinase activity	NA	NA	NA	0.676999	NA	0.128345	NA	NA	NA	NA	NA	0.319562	0.348008	NA	NA	NA	NA
637	nucleoside monophosphate kinase activity	NA	NA	NA	0.73322	NA	0.199436	NA	NA	NA	NA	NA	0.394621	0.410521	NA	NA	NA	NA
638	nucleosomal DNA binding	NA	NA	NA	0.650251	NA	0.807	NA	0.265533	NA	NA	NA	NA	0.315532	NA	NA	NA	NA
639	nucleosome binding	NA	NA	NA	0.575658	NA	0.550497	NA	0.191489	NA	NA	NA	NA	0.238915	NA	NA	NA	NA
640	nucleotidase activity	NA	NA	NA	0.73322	NA	0.667519	NA	0.434755	NA	NA	NA	NA	NA	NA	NA	NA	NA
641	peptide disulfide oxidoreductase activity	NA	NA	NA	0.73322	NA	0.24142	NA	0.434755	NA	NA	NA	0.867548	NA	8.20302	NA	NA	4.61121
642	phospholipase C activity	NA	NA	NA	0.73322	NA	0.176293	NA	0.366145	NA	NA	NA	0.375616	NA	0.557879	NA	NA	NA
643	phosphotransferase activity, phosphate group as acceptor	NA	NA	NA	0.716537	NA	0.148766	NA	NA	NA	NA	NA	0.350447	0.379651	NA	NA	NA	NA
644	promoter-specific chromatin binding	NA	NA	NA	0.677096	NA	0.241768	NA	NA	NA	NA	0.159231	NA	0.352054	NA	NA	NA	NA
645	protein kinase inhibitor activity	NA	NA	NA	0.621405	NA	0.2254	NA	NA	NA	0.359257	NA	NA	0.284376	0.365402	NA	0.347613	0.457204
646	protein serine/threonine kinase inhibitor activity	NA	NA	NA	0.721536	NA	0.302903	NA	NA	NA	0.488952	NA	NA	0.387815	NA	NA	0.423683	NA
647	rDNA binding	NA	NA	NA	0.786423	NA	0.249753	NA	NA	NA	NA	NA	NA	0.454828	NA	NA	NA	NA
648	adenylate cyclase binding	NA	NA	NA	NA	0.738675	NA	NA	NA	NA	NA	0.203902	NA	NA	NA	NA	NA	NA
649	endonuclease activity, active with either ribo- or deoxyribonucleic acids and producing 5'-phosphomonoesters	NA	NA	NA	NA	0.677286	0.130622	NA	NA	NA	NA	NA	NA	NA	NA	0.609215	NA	NA
650	endoribonuclease activity	NA	NA	NA	NA	0.644442	0.0922886	NA	NA	NA	NA	NA	NA	NA	NA	0.566894	NA	NA
651	endoribonuclease activity, producing 5'-phosphomonoesters	NA	NA	NA	NA	0.726612	0.152298	NA	NA	NA	NA	NA	NA	NA	NA	0.657687	NA	NA
652	pre-mRNA binding	NA	NA	NA	NA	0.644442	1.67539	NA	0.707864	NA	NA	NA	NA	NA	NA	NA	NA	NA
653	ribonuclease P activity	NA	NA	NA	NA	0.738675	0.241768	NA	NA	NA	NA	NA	NA	NA	NA	NA	NA	NA
654	tRNA-specific ribonuclease activity	NA	NA	NA	NA	0.738675	0.238256	NA	NA	NA	NA	NA	NA	NA	NA	NA	NA	NA
655	WW domain binding	NA	NA	NA	NA	0.730793	0.166575	NA	0.347654	NA	NA	NA	NA	NA	NA	NA	NA	NA
656	3',5'-cyclic-GMP phosphodiesterase activity	NA	NA	NA	NA	NA	0.21815	NA	NA	NA	NA	NA	NA	NA	NA	NA	NA	NA
657	3',5'-cyclic-nucleotide phosphodiesterase activity	NA	NA	NA	NA	NA	0.176293	NA	NA	NA	NA	NA	NA	NA	NA	NA	NA	NA
658	5'-nucleotidase activity	NA	NA	NA	NA	NA	0.241768	NA	0.434755	NA	NA	NA	NA	NA	NA	NA	NA	NA
659	adenyl-nucleotide exchange factor activity	NA	NA	NA	NA	NA	0.807	NA	0.434755	NA	NA	NA	NA	NA	0.729328	0.782487	NA	0.80628
660	adrenergic receptor binding	NA	NA	NA	NA	NA	0.226786	NA	NA	0.488216	NA	NA	NA	NA	NA	NA	NA	NA
661	alpha-tubulin binding	NA	NA	NA	NA	NA	0.152298	NA	0.332325	NA	NA	NA	NA	NA	NA	NA	NA	NA
662	AU-rich element binding	NA	NA	NA	NA	NA	0.396702	NA	0.366145	NA	NA	NA	NA	NA	NA	NA	NA	NA
663	C2H2 zinc finger domain binding	NA	NA	NA	NA	NA	0.24142	NA	0.835344	NA	0.584942	NA	NA	NA	NA	NA	NA	NA
664	cAMP binding	NA	NA	NA	NA	NA	0.195955	NA	NA	NA	NA	NA	NA	NA	NA	NA	NA	NA
665	cAMP response element binding	NA	NA	NA	NA	NA	0.24142	0.847336	0.434755	NA	NA	NA	NA	NA	NA	NA	0.423683	NA
666	carbohydrate phosphatase activity	NA	NA	NA	NA	NA	0.249753	NA	NA	NA	NA	NA	NA	NA	NA	NA	NA	NA
667	CARD domain binding	NA	NA	NA	NA	NA	0.24142	NA	NA	NA	NA	0.203902	NA	NA	NA	0.782487	NA	NA
668	chemoattractant activity	NA	NA	NA	NA	NA	0.148766	NA	NA	NA	NA	NA	NA	NA	NA	NA	NA	NA
669	co-SMAD binding	NA	NA	NA	NA	NA	0.241768	NA	NA	NA	0.635544	NA	NA	NA	NA	NA	NA	NA
670	cullin family protein binding	NA	NA	NA	NA	NA	0.229968	NA	0.434755	NA	NA	0.181953	NA	NA	NA	NA	NA	NA
671	cyclic nucleotide binding	NA	NA	NA	NA	NA	0.148766	NA	NA	NA	NA	NA	NA	NA	NA	NA	NA	NA
672	cyclic-nucleotide phosphodiesterase activity	NA	NA	NA	NA	NA	0.176293	NA	NA	NA	NA	NA	NA	NA	NA	NA	NA	NA
673	cysteine-type endopeptidase inhibitor activity	NA	NA	NA	NA	NA	0.102363	NA	0.262352	NA	NA	NA	NA	NA	NA	NA	NA	NA
674	cysteine-type endopeptidase inhibitor activity involved in apoptotic process	NA	NA	NA	NA	NA	0.191183	NA	0.387921	NA	NA	NA	NA	NA	NA	NA	NA	NA
675	cysteine-type endopeptidase regulator activity involved in apoptotic process	NA	NA	NA	NA	NA	0.138695	NA	0.312458	NA	NA	NA	NA	NA	NA	NA	NA	NA
676	deacetylase activity	NA	NA	NA	NA	NA	0.102363	NA	0.262352	NA	NA	NA	NA	NA	NA	NA	NA	NA
677	distal enhancer DNA-binding transcription activator activity, RNA polymerase II-specific	NA	NA	NA	NA	NA	0.249753	NA	NA	NA	0.463039	NA	NA	NA	NA	NA	NA	NA
678	DNA secondary structure binding	NA	NA	NA	NA	NA	0.191183	NA	NA	NA	NA	NA	NA	NA	NA	NA	NA	NA
679	dynein heavy chain binding	NA	NA	NA	NA	NA	0.24142	NA	NA	NA	NA	NA	NA	NA	NA	NA	NA	NA
680	E-box binding	NA	NA	NA	NA	NA	0.24142	0.780333	NA	NA	NA	NA	NA	NA	NA	NA	NA	NA
681	four-way junction DNA binding	NA	NA	NA	NA	NA	0.24142	NA	NA	NA	NA	NA	NA	NA	NA	NA	NA	NA
682	G-protein beta/gamma-subunit complex binding	NA	NA	NA	NA	NA	0.21815	NA	0.424488	NA	NA	NA	NA	NA	NA	NA	NA	NA
683	G-rich strand telomeric DNA binding	NA	NA	NA	NA	NA	0.241768	NA	0.434755	NA	NA	NA	NA	NA	NA	NA	NA	NA
684	growth factor activity	NA	NA	NA	NA	NA	0.0569453	NA	NA	NA	NA	NA	NA	0.113029	0.710442	NA	NA	0.526367
685	GTPase inhibitor activity	NA	NA	NA	NA	NA	0.24142	NA	NA	NA	NA	NA	NA	NA	0.686374	NA	NA	NA
686	histone acetyltransferase activity	NA	NA	NA	NA	NA	0.21815	NA	0.434755	NA	0.359257	NA	NA	NA	NA	NA	NA	NA
687	histone deacetylase activity	NA	NA	NA	NA	NA	0.134329	NA	0.308091	NA	NA	NA	NA	NA	NA	NA	NA	NA
688	HMG box domain binding	NA	NA	NA	NA	NA	0.238256	0.847336	0.434755	NA	NA	NA	NA	NA	NA	NA	NA	NA
689	intronic transcription regulatory region DNA binding	NA	NA	NA	NA	NA	0.241768	NA	NA	NA	NA	NA	NA	NA	NA	NA	NA	NA
690	intronic transcription regulatory region sequence-specific DNA binding	NA	NA	NA	NA	NA	0.241768	NA	NA	NA	NA	NA	NA	NA	NA	NA	NA	NA
691	leucine zipper domain binding	NA	NA	NA	NA	NA	0.241768	NA	NA	NA	NA	NA	NA	NA	NA	NA	NA	NA
692	LRR domain binding	NA	NA	NA	NA	NA	0.238256	NA	NA	NA	NA	NA	NA	NA	NA	NA	NA	NA
693	lysophospholipase activity	NA	NA	NA	NA	NA	0.208377	NA	NA	NA	NA	NA	0.395331	0.416132	0.599719	NA	0.423683	0.693667
694	methyl-CpG binding	NA	NA	NA	NA	NA	0.176458	NA	0.702146	NA	NA	NA	NA	NA	NA	NA	NA	NA
695	MHC class II protein complex binding	NA	NA	NA	NA	NA	0.238256	NA	0.434755	NA	NA	NA	0.418088	NA	NA	NA	NA	NA
696	MHC protein complex binding	NA	NA	NA	NA	NA	0.21815	NA	0.424488	NA	NA	NA	0.405609	NA	NA	NA	NA	NA
697	mitogen-activated protein kinase binding	NA	NA	NA	NA	NA	0.409373	NA	NA	0.452205	NA	NA	NA	NA	NA	NA	NA	NA
698	mRNA 3'-UTR AU-rich region binding	NA	NA	NA	NA	NA	0.24142	NA	NA	NA	NA	NA	NA	NA	NA	NA	NA	NA
699	neuropilin binding	NA	NA	NA	NA	NA	0.226786	NA	NA	NA	NA	NA	NA	NA	NA	0.75496	NA	NA
700	nuclear import signal receptor activity	NA	NA	NA	NA	NA	0.249753	NA	NA	NA	NA	NA	NA	NA	NA	NA	NA	NA
701	nuclear localization sequence binding	NA	NA	NA	NA	NA	0.176293	NA	NA	NA	NA	1.83137	0.378925	NA	NA	NA	NA	NA
702	nuclear receptor transcription coactivator activity	NA	NA	NA	NA	NA	0.0857224	NA	0.434755	NA	0.359257	0.143912	NA	NA	NA	NA	NA	NA
703	nucleocytoplasmic carrier activity	NA	NA	NA	NA	NA	0.226786	NA	NA	NA	NA	0.181953	NA	NA	NA	NA	NA	NA
704	nucleoside-diphosphatase activity	NA	NA	NA	NA	NA	0.24142	NA	0.434755	NA	NA	NA	NA	NA	NA	NA	NA	NA
705	nucleotide diphosphatase activity	NA	NA	NA	NA	NA	0.238256	NA	0.819282	NA	NA	NA	NA	NA	NA	NA	NA	NA
706	oxidoreductase activity, acting on a sulfur group of donors, NAD(P) as acceptor	NA	NA	NA	NA	NA	0.807	NA	NA	NA	NA	NA	0.426417	NA	NA	NA	NA	NA
707	palmitoyl hydrolase activity	NA	NA	NA	NA	NA	0.249753	NA	NA	NA	NA	NA	0.426417	0.454828	0.735584	NA	0.423683	0.80628
708	palmitoyl-(protein) hydrolase activity	NA	NA	NA	NA	NA	0.249753	NA	NA	NA	NA	NA	0.426417	0.454828	0.735584	NA	0.423683	0.80628
709	peptide-lysine-N-acetyltransferase activity	NA	NA	NA	NA	NA	0.208377	NA	0.434755	NA	0.359257	NA	NA	NA	NA	NA	NA	NA
710	profilin binding	NA	NA	NA	NA	NA	0.249753	NA	NA	NA	NA	NA	NA	NA	NA	NA	NA	NA
711	protein deacetylase activity	NA	NA	NA	NA	NA	0.131736	NA	0.308091	NA	NA	NA	NA	NA	NA	NA	NA	NA
712	protein phosphatase 1 binding	NA	NA	NA	NA	NA	0.550497	NA	0.424488	NA	NA	NA	NA	NA	NA	NA	NA	NA
713	proteoglycan binding	NA	NA	NA	NA	NA	0.162784	NA	NA	NA	NA	NA	NA	NA	0.527664	NA	NA	NA
714	R-SMAD binding	NA	NA	NA	NA	NA	0.501593	0.847336	0.393234	NA	0.538442	NA	NA	NA	NA	NA	NA	NA
715	RAGE receptor binding	NA	NA	NA	NA	NA	0.241768	NA	NA	NA	NA	NA	NA	NA	NA	NA	NA	NA
716	repressing transcription factor binding	NA	NA	NA	NA	NA	0.077742	NA	0.434755	NA	0.652385	NA	NA	NA	NA	NA	NA	NA
717	retinoic acid receptor binding	NA	NA	NA	NA	NA	0.191183	NA	0.387921	NA	NA	NA	NA	NA	NA	NA	NA	NA
718	retinoid X receptor binding	NA	NA	NA	NA	NA	0.24142	NA	0.434755	NA	NA	NA	NA	NA	NA	NA	NA	NA
719	ribosomal large subunit binding	NA	NA	NA	NA	NA	0.747013	0.847336	0.434755	NA	NA	NA	NA	NA	NA	NA	NA	NA
720	RNA polymerase core enzyme binding	NA	NA	NA	NA	NA	0.441176	NA	0.434755	NA	0.370632	0.157398	NA	0.310966	NA	NA	NA	NA
721	RNA polymerase II complex binding	NA	NA	NA	NA	NA	0.241768	NA	0.291863	NA	0.386024	0.159231	NA	0.342253	NA	NA	NA	NA
722	RNA polymerase II intronic transcription regulatory region sequence-specific DNA binding	NA	NA	NA	NA	NA	0.249753	NA	NA	NA	NA	NA	NA	NA	NA	NA	NA	NA
723	RNA polymerase II repressing transcription factor binding	NA	NA	NA	NA	NA	0.148766	NA	0.32379	NA	NA	NA	NA	NA	NA	NA	NA	NA
724	RNA stem-loop binding	NA	NA	NA	NA	NA	0.238256	NA	NA	NA	NA	NA	NA	0.427529	NA	NA	NA	NA
725	sequence-specific single stranded DNA binding	NA	NA	NA	NA	NA	0.24142	NA	0.434755	NA	NA	NA	NA	NA	NA	NA	NA	NA
726	single-stranded telomeric DNA binding	NA	NA	NA	NA	NA	0.241768	NA	0.434755	NA	NA	NA	NA	NA	NA	NA	NA	NA
727	SMAD binding	NA	NA	NA	NA	NA	0.176293	0.741494	0.19186	NA	0.32234	NA	NA	NA	NA	NA	NA	NA
728	snoRNA binding	NA	NA	NA	NA	NA	0.805602	NA	0.661389	NA	NA	NA	NA	NA	NA	NA	NA	NA
729	structural constituent of epidermis	NA	NA	NA	NA	NA	0.637893	NA	NA	0.508232	NA	NA	NA	NA	NA	NA	NA	NA
730	sugar-phosphatase activity	NA	NA	NA	NA	NA	0.249753	NA	NA	NA	NA	NA	NA	NA	NA	NA	NA	NA
731	SUMO transferase activity	NA	NA	NA	NA	NA	0.191183	NA	NA	NA	NA	NA	NA	NA	NA	NA	NA	NA
732	telomerase RNA binding	NA	NA	NA	NA	NA	0.52545	NA	NA	NA	NA	0.181953	NA	NA	NA	NA	NA	NA
733	transcription corepressor binding	NA	NA	NA	NA	NA	0.24142	NA	NA	NA	NA	NA	NA	NA	NA	NA	NA	NA
734	transcription factor activity, RNA polymerase II core promoter sequence-specific binding involved in preinitiation complex assembly	NA	NA	NA	NA	NA	0.249753	NA	1.07422	NA	0.652385	NA	NA	NA	NA	NA	NA	NA
735	transcription factor activity, RNA polymerase II core promoter sequence-specific DNA binding	NA	NA	NA	NA	NA	0.479178	NA	0.707864	NA	1.15911	NA	NA	NA	NA	NA	NA	NA
736	transcription factor activity, RNA polymerase II distal enhancer sequence-specific binding	NA	NA	NA	NA	NA	0.226786	0.648644	0.343701	NA	0.538975	NA	NA	NA	NA	NA	NA	NA
737	transferase activity, transferring pentosyl groups	NA	NA	NA	NA	NA	0.131736	NA	NA	NA	NA	NA	NA	NA	0.445625	NA	NA	0.526367
738	ubiquitin conjugating enzyme activity	NA	NA	NA	NA	NA	0.148766	NA	0.32379	NA	NA	0.167051	0.350447	0.379651	NA	NA	0.423683	NA
739	ubiquitin conjugating enzyme binding	NA	NA	NA	NA	NA	0.166575	NA	0.347654	NA	NA	NA	NA	NA	NA	NA	NA	NA
740	ubiquitin-like protein conjugating enzyme activity	NA	NA	NA	NA	NA	0.143797	NA	0.32379	NA	NA	0.161763	0.350447	0.379651	NA	NA	0.423683	NA
741	vascular endothelial growth factor receptor binding	NA	NA	NA	NA	NA	0.241768	NA	NA	NA	NA	NA	NA	NA	NA	NA	NA	NA
742	virion binding	NA	NA	NA	NA	NA	0.249753	NA	NA	NA	NA	NA	NA	NA	NA	NA	NA	NA
743	hydrolase activity, acting on ether bonds	NA	NA	NA	NA	NA	NA	0.847336	NA	NA	NA	NA	NA	NA	NA	NA	NA	NA
744	hydrolase activity, hydrolyzing O-glycosyl compounds	NA	NA	NA	NA	NA	NA	NA	0.166748	NA	NA	NA	0.378925	NA	3.64547	NA	NA	4.13306
745	intramolecular transferase activity	NA	NA	NA	NA	NA	NA	NA	0.366145	NA	NA	NA	0.378925	NA	NA	NA	NA	NA
746	intramolecular transferase activity, phosphotransferases	NA	NA	NA	NA	NA	NA	NA	0.434755	NA	NA	NA	0.426417	NA	NA	NA	NA	NA
747	oxidoreductase activity, acting on CH or CH2 groups	NA	NA	NA	NA	NA	NA	NA	0.434755	NA	NA	NA	NA	NA	NA	NA	NA	NA
748	oxidoreductase activity, acting on NAD(P)H, oxygen as acceptor	NA	NA	NA	NA	NA	NA	NA	0.434755	NA	NA	NA	NA	NA	NA	NA	NA	NA
749	S100 protein binding	NA	NA	NA	NA	NA	NA	NA	0.434755	NA	NA	NA	NA	NA	NA	NA	NA	NA
750	ankyrin binding	NA	NA	NA	NA	NA	NA	NA	NA	0.488216	NA	NA	NA	0.416132	NA	NA	NA	NA
751	ARF guanyl-nucleotide exchange factor activity	NA	NA	NA	NA	NA	NA	NA	NA	0.488216	NA	NA	0.405609	0.418441	NA	NA	NA	NA
752	ATPase activity, coupled to transmembrane movement of ions, rotational mechanism	NA	NA	NA	NA	NA	NA	NA	NA	0.40814	NA	NA	NA	0.379651	NA	NA	NA	NA
753	calmodulin-dependent protein kinase activity	NA	NA	NA	NA	NA	NA	NA	NA	0.449313	NA	NA	NA	NA	NA	NA	NA	NA
754	macromolecule transmembrane transporter activity	NA	NA	NA	NA	NA	NA	NA	NA	0.466946	NA	NA	0.793437	0.410389	NA	NA	NA	NA
755	microtubule minus-end binding	NA	NA	NA	NA	NA	NA	NA	NA	0.57672	NA	NA	NA	NA	NA	NA	NA	NA
756	peptidase activator activity involved in apoptotic process	NA	NA	NA	NA	NA	NA	NA	NA	0.488216	NA	0.181953	0.405609	NA	NA	NA	NA	NA
757	peptide transmembrane transporter activity	NA	NA	NA	NA	NA	NA	NA	NA	0.421862	NA	NA	0.668484	0.387815	NA	NA	NA	0.580174
758	protein transmembrane transporter activity	NA	NA	NA	NA	NA	NA	NA	NA	0.488216	NA	NA	0.829012	0.416132	NA	NA	NA	NA
759	proton-exporting ATPase activity	NA	NA	NA	NA	NA	NA	NA	NA	0.433427	NA	NA	NA	0.387815	NA	NA	NA	NA
760	proton-transporting ATPase activity, rotational mechanism	NA	NA	NA	NA	NA	NA	NA	NA	0.466946	NA	NA	NA	0.410389	NA	NA	NA	NA
761	store-operated calcium channel activity	NA	NA	NA	NA	NA	NA	NA	NA	0.57672	NA	0.203902	0.426417	0.454828	NA	NA	NA	NA
762	titin binding	NA	NA	NA	NA	NA	NA	NA	NA	0.51977	NA	NA	NA	NA	NA	NA	NA	NA
763	dioxygenase activity	NA	NA	NA	NA	NA	NA	NA	NA	NA	0.296391	NA	0.194583	NA	1.76409	NA	NA	1.3535
764	ephrin receptor activity	NA	NA	NA	NA	NA	NA	NA	NA	NA	0.551737	NA	NA	0.418441	NA	NA	NA	NA
765	histone demethylase activity	NA	NA	NA	NA	NA	NA	NA	NA	NA	0.51328	NA	NA	NA	NA	NA	NA	NA
766	histone demethylase activity (H3-K9 specific)	NA	NA	NA	NA	NA	NA	NA	NA	NA	0.618238	NA	NA	NA	NA	NA	NA	NA
767	Notch binding	NA	NA	NA	NA	NA	NA	NA	NA	NA	0.538442	NA	NA	NA	NA	NA	NA	NA
768	transmembrane-ephrin receptor activity	NA	NA	NA	NA	NA	NA	NA	NA	NA	0.555544	NA	NA	0.427529	NA	NA	NA	NA
769	acetylcholine receptor binding	NA	NA	NA	NA	NA	NA	NA	NA	NA	NA	0.203902	NA	0.454828	NA	NA	NA	NA
770	alcohol binding	NA	NA	NA	NA	NA	NA	NA	NA	NA	NA	0.140379	NA	NA	0.687434	NA	NA	0.80628
771	phospholipase binding	NA	NA	NA	NA	NA	NA	NA	NA	NA	NA	0.203902	NA	NA	NA	NA	NA	NA
772	Ran GTPase binding	NA	NA	NA	NA	NA	NA	NA	NA	NA	NA	0.165584	NA	NA	NA	NA	NA	NA
773	1-acylglycerol-3-phosphate O-acyltransferase activity	NA	NA	NA	NA	NA	NA	NA	NA	NA	NA	NA	0.405609	NA	NA	NA	NA	NA
774	acylglycerol lipase activity	NA	NA	NA	NA	NA	NA	NA	NA	NA	NA	NA	0.426417	0.454828	0.710442	NA	0.423683	0.777682
775	acylglycerol O-acyltransferase activity	NA	NA	NA	NA	NA	NA	NA	NA	NA	NA	NA	0.372737	NA	NA	NA	NA	NA
776	basic amino acid transmembrane transporter activity	NA	NA	NA	NA	NA	NA	NA	NA	NA	NA	NA	0.426417	0.454828	NA	NA	NA	NA
777	ceramide binding	NA	NA	NA	NA	NA	NA	NA	NA	NA	NA	NA	0.867548	NA	NA	NA	NA	NA
778	glucosidase activity	NA	NA	NA	NA	NA	NA	NA	NA	NA	NA	NA	0.426417	NA	0.688282	NA	NA	0.774986
779	glycolipid binding	NA	NA	NA	NA	NA	NA	NA	NA	NA	NA	NA	0.405609	NA	0.609655	NA	NA	NA
780	lysophosphatidic acid acyltransferase activity	NA	NA	NA	NA	NA	NA	NA	NA	NA	NA	NA	0.405609	NA	NA	NA	NA	NA
781	lysophospholipid acyltransferase activity	NA	NA	NA	NA	NA	NA	NA	NA	NA	NA	NA	0.405609	NA	NA	NA	NA	NA
782	mannosyltransferase activity	NA	NA	NA	NA	NA	NA	NA	NA	NA	NA	NA	0.378925	NA	NA	NA	NA	NA
783	O-acyltransferase activity	NA	NA	NA	NA	NA	NA	NA	NA	NA	NA	NA	0.306608	NA	NA	NA	NA	NA
784	oxidoreductase activity, acting on paired donors, with incorporation or reduction of molecular oxygen, 2-oxoglutarate as one donor, and incorporation of one atom each of oxygen into both donors	NA	NA	NA	NA	NA	NA	NA	NA	NA	NA	NA	0.319562	NA	2.78996	NA	NA	2.02103
785	peptidyl-proline 4-dioxygenase activity	NA	NA	NA	NA	NA	NA	NA	NA	NA	NA	NA	0.426417	NA	1.76409	NA	NA	0.80628
786	peptidyl-proline dioxygenase activity	NA	NA	NA	NA	NA	NA	NA	NA	NA	NA	NA	0.425534	NA	1.56593	NA	NA	0.747766
787	protein membrane anchor	NA	NA	NA	NA	NA	NA	NA	NA	NA	NA	NA	0.426417	NA	NA	NA	NA	NA
788	sphingolipid binding	NA	NA	NA	NA	NA	NA	NA	NA	NA	NA	NA	0.817984	NA	NA	NA	NA	NA
789	transaminase activity	NA	NA	NA	NA	NA	NA	NA	NA	NA	NA	NA	0.395331	NA	NA	0.734554	NA	NA
790	transferase activity, transferring nitrogenous groups	NA	NA	NA	NA	NA	NA	NA	NA	NA	NA	NA	0.385678	NA	NA	0.723697	NA	NA
791	cobalamin binding	NA	NA	NA	NA	NA	NA	NA	NA	NA	NA	NA	NA	0.454828	NA	NA	NA	NA
792	complement binding	NA	NA	NA	NA	NA	NA	NA	NA	NA	NA	NA	NA	0.418441	0.621718	NA	NA	0.711504
793	opsonin binding	NA	NA	NA	NA	NA	NA	NA	NA	NA	NA	NA	NA	0.427529	0.686374	NA	NA	0.751722
794	proton-transporting ATP synthase activity, rotational mechanism	NA	NA	NA	NA	NA	NA	NA	NA	NA	NA	NA	NA	0.427529	NA	NA	NA	NA
795	steroid dehydrogenase activity	NA	NA	NA	NA	NA	NA	NA	NA	NA	NA	NA	NA	0.387815	NA	NA	NA	NA
796	steroid dehydrogenase activity, acting on the CH-OH group of donors, NAD or NADP as acceptor	NA	NA	NA	NA	NA	NA	NA	NA	NA	NA	NA	NA	0.402079	NA	NA	NA	NA
797	Tat protein binding	NA	NA	NA	NA	NA	NA	NA	NA	NA	NA	NA	NA	0.454828	NA	NA	NA	NA
798	acetylgalactosaminyltransferase activity	NA	NA	NA	NA	NA	NA	NA	NA	NA	NA	NA	NA	NA	0.909036	NA	NA	0.521421
799	acetylglucosaminyltransferase activity	NA	NA	NA	NA	NA	NA	NA	NA	NA	NA	NA	NA	NA	1.56593	NA	NA	1.91068
800	alpha-mannosidase activity	NA	NA	NA	NA	NA	NA	NA	NA	NA	NA	NA	NA	NA	0.671404	NA	NA	0.747766
801	androgen receptor binding	NA	NA	NA	NA	NA	NA	NA	NA	NA	NA	NA	NA	NA	0.451132	NA	NA	0.526367
802	catalytic activity, acting on a glycoprotein	NA	NA	NA	NA	NA	NA	NA	NA	NA	NA	NA	NA	NA	0.582709	NA	NA	NA
803	cholesterol binding	NA	NA	NA	NA	NA	NA	NA	NA	NA	NA	NA	NA	NA	0.944992	NA	NA	1.08707
804	cholesterol transporter activity	NA	NA	NA	NA	NA	NA	NA	NA	NA	NA	NA	NA	NA	0.621718	NA	NA	NA
805	extracellular matrix structural constituent	NA	NA	NA	NA	NA	NA	NA	NA	NA	NA	NA	NA	NA	0.735584	NA	NA	0.257482
806	extracellular matrix structural constituent conferring tensile strength	NA	NA	NA	NA	NA	NA	NA	NA	NA	NA	NA	NA	NA	1.0399	NA	NA	NA
807	fucosyltransferase activity	NA	NA	NA	NA	NA	NA	NA	NA	NA	NA	NA	NA	NA	0.688282	NA	NA	0.774986
808	glutathione peroxidase activity	NA	NA	NA	NA	NA	NA	NA	NA	NA	NA	NA	NA	NA	0.599719	NA	NA	0.693667
809	hexosaminidase activity	NA	NA	NA	NA	NA	NA	NA	NA	NA	NA	NA	NA	NA	1.56593	NA	NA	1.85
810	hormone activity	NA	NA	NA	NA	NA	NA	NA	NA	NA	NA	NA	NA	NA	0.557879	NA	NA	NA
811	L-ascorbic acid binding	NA	NA	NA	NA	NA	NA	NA	NA	NA	NA	NA	NA	NA	1.4023	NA	NA	0.696215
812	lipoprotein transporter activity	NA	NA	NA	NA	NA	NA	NA	NA	NA	NA	NA	NA	NA	0.735584	NA	0.423683	0.80628
813	mannosidase activity	NA	NA	NA	NA	NA	NA	NA	NA	NA	NA	NA	NA	NA	0.659609	NA	NA	0.738315
814	mannosyl-oligosaccharide mannosidase activity	NA	NA	NA	NA	NA	NA	NA	NA	NA	NA	NA	NA	NA	0.735584	NA	NA	0.80628
815	oligosaccharide binding	NA	NA	NA	NA	NA	NA	NA	NA	NA	NA	NA	NA	NA	0.671404	NA	NA	0.747766
816	oxidoreductase activity, acting on single donors with incorporation of molecular oxygen	NA	NA	NA	NA	NA	NA	NA	NA	NA	NA	NA	NA	NA	0.557879	NA	NA	NA
817	oxidoreductase activity, acting on single donors with incorporation of molecular oxygen, incorporation of two atoms of oxygen	NA	NA	NA	NA	NA	NA	NA	NA	NA	NA	NA	NA	NA	0.557879	NA	NA	NA
818	phospholipid transporter activity	NA	NA	NA	NA	NA	NA	NA	NA	NA	NA	NA	NA	NA	0.360953	NA	NA	NA
819	phospholipid-translocating ATPase activity	NA	NA	NA	NA	NA	NA	NA	NA	NA	NA	NA	NA	NA	0.582709	NA	NA	NA
820	phosphotransferase activity, for other substituted phosphate groups	NA	NA	NA	NA	NA	NA	NA	NA	NA	NA	NA	NA	NA	0.621718	NA	NA	0.711504
821	polypeptide N-acetylgalactosaminyltransferase activity	NA	NA	NA	NA	NA	NA	NA	NA	NA	NA	NA	NA	NA	1.40625	NA	NA	0.711504
822	protein serine/threonine kinase activator activity	NA	NA	NA	NA	NA	NA	NA	NA	NA	NA	NA	NA	NA	0.53757	NA	NA	NA
823	receptor antagonist activity	NA	NA	NA	NA	NA	NA	NA	NA	NA	NA	NA	NA	NA	0.527664	NA	NA	0.572736
824	receptor inhibitor activity	NA	NA	NA	NA	NA	NA	NA	NA	NA	NA	NA	NA	NA	0.459578	NA	NA	0.526367
825	sulfuric ester hydrolase activity	NA	NA	NA	NA	NA	NA	NA	NA	NA	NA	NA	NA	NA	0.639355	NA	NA	NA
826	transforming growth factor beta receptor binding	NA	NA	NA	NA	NA	NA	NA	NA	NA	NA	NA	NA	NA	0.413322	NA	NA	NA
827	type I transforming growth factor beta receptor binding	NA	NA	NA	NA	NA	NA	NA	NA	NA	NA	NA	NA	NA	0.729328	NA	NA	NA
828	RNA-DNA hybrid ribonuclease activity	NA	NA	NA	NA	NA	NA	NA	NA	NA	NA	NA	NA	NA	NA	0.782487	NA	NA
829	ATPase-coupled anion transmembrane transporter activity	NA	NA	NA	NA	NA	NA	NA	NA	NA	NA	NA	NA	NA	NA	NA	NA	0.80628
830	glucuronosyltransferase activity	NA	NA	NA	NA	NA	NA	NA	NA	NA	NA	NA	NA	NA	NA	NA	NA	0.580174

## Sheet: BiologicalProcess_GO
	Description	M -Log10_pValue	N -Log10_pValue	Nsp1 -Log10_pValue	Nsp2 -Log10_pValue	Nsp5 -Log10_pValue	Nsp9 -Log10_pValue	Nsp14 -Log10_pValue	Nsp15 -Log10_pValue	Orf3a -Log10_pValue	Orf3b -Log10_pValue	Orf6 -Log10_pValue	Orf7a -Log10_pValue	Orf7b -Log10_pValue	Orf8 -Log10_pValue	Orf9b -Log10_pValue	Orf9c -Log10_pValue	Orf10 -Log10_pValue
1	'de novo' posttranslational protein folding	1.24394	NA	NA	NA	NA	NA	NA	NA	NA	NA	NA	0.27562	0.536117	1.66326	NA	0.376248	1.98747
2	'de novo' protein folding	1.77047	NA	NA	NA	NA	NA	NA	NA	NA	NA	NA	0.267663	0.485515	1.54088	NA	0.368027	1.86035
3	4-hydroxyproline metabolic process	0.214107	NA	NA	NA	NA	NA	NA	NA	NA	NA	NA	0.367733	NA	2.62336	NA	NA	1.5286
4	acid secretion	0.182204	NA	NA	NA	NA	NA	NA	NA	0.179854	0.248905	0.0764748	0.125514	0.151672	NA	NA	NA	NA
5	acidic amino acid transport	0.770293	NA	NA	NA	NA	NA	NA	NA	0.291837	0.338166	0.228672	0.381835	0.238859	NA	NA	0.318185	NA
6	acrosome assembly	0.713713	0.562825	NA	NA	NA	0.205173	NA	0.392998	NA	0.502351	0.228672	NA	NA	NA	NA	NA	NA
7	actin cytoskeleton reorganization	0.656803	0.296664	NA	NA	NA	0.0420894	NA	NA	0.726813	0.49481	0.20396	0.315954	NA	0.241726	0.633313	0.24451	NA
8	actin filament bundle assembly	0.0547432	0.448753	NA	0.390185	0.451745	0.132194	NA	NA	0.131421	NA	0.0556257	0.0880853	0.11721	0.181394	0.589957	NA	0.235452
9	actin filament bundle organization	0.0510878	0.441886	NA	0.388566	0.44671	0.127976	NA	NA	0.128436	NA	0.0530259	0.0851125	0.113949	0.178397	0.584184	NA	0.233141
10	actin filament organization	0.0170201	0.5812	0.282073	0.615898	0.498378	0.186819	0.315312	0.226604	0.190463	0.0682567	0.0599065	0.111654	0.0808432	0.266987	0.34177	NA	0.22677
11	actin filament polymerization	0.0349552	0.574012	0.419422	0.618827	NA	0.174554	0.449015	0.347812	0.275678	0.190102	0.117333	0.18834	0.100206	0.328177	NA	NA	0.206658
12	actin filament-based movement	0.342372	NA	NA	NA	NA	0.0220276	NA	0.115906	2.60765	0.222298	0.162297	0.101483	0.128733	NA	NA	NA	NA
13	actin polymerization or depolymerization	0.0249896	0.542171	0.401323	0.586429	0.404499	0.201733	0.430531	0.304008	0.24098	0.166031	0.0918593	0.155359	0.0818606	0.298621	NA	NA	0.182725
14	actin-mediated cell contraction	0.481704	NA	NA	NA	NA	0.0324501	NA	NA	2.28211	0.245243	0.0753693	0.12203	0.148614	NA	NA	NA	NA
15	action potential	0.365938	NA	NA	NA	NA	0.0231111	NA	NA	2.04372	0.223493	0.0658974	0.10429	0.1319	NA	NA	NA	NA
16	activation of cysteine-type endopeptidase activity involved in apoptotic process	0.12983	0.310432	NA	0.469977	NA	NA	NA	0.178436	NA	NA	NA	NA	NA	NA	NA	NA	NA
17	activation of GTPase activity	0.393628	NA	NA	NA	NA	0.0439411	NA	0.175161	0.427974	0.49539	NA	NA	NA	NA	NA	NA	NA
18	activation of innate immune response	0.0771848	0.480757	NA	0.288848	NA	0.53256	0.391635	0.141905	0.188572	NA	0.0658974	0.0395717	NA	0.249187	0.220972	NA	0.150949
19	activation of JUN kinase activity	0.239278	0.818363	NA	0.586429	NA	NA	NA	0.279016	0.340438	NA	0.315556	0.268941	NA	NA	0.541444	0.368027	NA
20	activation of MAPK activity	0.268373	0.623284	NA	0.390185	NA	0.0163276	NA	0.102059	0.131463	NA	0.213217	0.230515	NA	0.181394	0.323714	0.175126	0.236213
21	activation of MAPKK activity	0.429114	0.684397	NA	NA	NA	0.0887542	NA	0.248282	0.299444	0.346348	NA	NA	0.246144	NA	NA	NA	NA
22	activation of MAPKKK activity	0.230758	0.5812	NA	NA	NA	0.21423	NA	NA	NA	NA	NA	NA	NA	NA	NA	NA	NA
23	activation of phospholipase C activity	0.144512	NA	NA	NA	NA	NA	NA	NA	NA	NA	NA	NA	NA	NA	NA	NA	NA
24	activation of protein kinase activity	0.634832	0.545053	NA	0.480074	NA	0.0469314	NA	0.188203	0.484938	0.23175	0.0873411	0.0765276	0.0375919	0.0770075	0.397706	0.19601	0.117011
25	activin receptor signaling pathway	0.11341	0.425894	NA	NA	NA	NA	NA	NA	0.328645	NA	0.174521	0.253965	0.26888	NA	NA	0.361145	0.460331
26	actomyosin structure organization	0.0307981	0.172903	NA	NA	NA	0.15988	NA	0.075052	0.100608	0.344028	0.0398338	0.0661402	0.0923394	0.149225	0.280812	0.14267	0.194903
27	acyl-CoA metabolic process	0.0320068	NA	0.497828	NA	NA	0.0385671	0.53249	NA	0.190747	NA	0.197379	0.301442	0.156457	0.232293	NA	0.229558	NA
28	acylglycerol biosynthetic process	0.118879	NA	NA	NA	NA	NA	NA	NA	NA	NA	NA	NA	NA	NA	NA	NA	NA
29	acylglycerol homeostasis	0.127555	NA	NA	NA	NA	NA	NA	NA	NA	NA	NA	NA	NA	NA	NA	NA	NA
30	acylglycerol metabolic process	0.0232606	NA	NA	NA	NA	NA	NA	NA	NA	NA	NA	0.111654	0.136367	0.204068	NA	0.200731	0.56192
31	adaptive immune response based on somatic recombination of immune receptors built from immunoglobulin superfamily domains	0.0522508	NA	NA	NA	NA	0.00233293	NA	NA	NA	0.0844088	NA	0.0656823	0.100246	0.301663	NA	NA	0.249921
32	adaptive thermogenesis	0.0158097	NA	NA	NA	NA	0.0163276	NA	0.102059	0.131463	0.214018	NA	0.0887351	NA	NA	NA	NA	NA
33	adenine nucleotide transport	0.209876	NA	NA	NA	NA	NA	NA	NA	NA	NA	NA	0.359672	NA	NA	NA	NA	NA
34	adherens junction assembly	0.12983	0.548219	NA	NA	NA	0.135438	NA	0.366943	NA	0.502351	NA	NA	NA	NA	0.40847	NA	NA
35	adherens junction organization	0.57474	0.456137	NA	0.399863	NA	0.144568	NA	0.392998	1.35576	0.400922	NA	NA	NA	NA	0.601708	NA	NA
36	adhesion of symbiont to host	0.214107	NA	NA	NA	NA	NA	NA	NA	NA	NA	NA	NA	NA	NA	NA	NA	NA
37	adult behavior	0.313651	NA	NA	NA	NA	0.0709808	NA	NA	0.484938	0.400461	0.213583	0.367733	0.586125	0.189576	NA	0.183125	0.52197
38	adult locomotory behavior	0.494113	NA	NA	NA	NA	0.156054	NA	NA	0.458479	0.295047	0.374249	0.609352	0.586125	0.268412	NA	0.276042	0.639445
39	aerobic respiration	0.0521487	NA	NA	NA	NA	NA	NA	NA	NA	NA	NA	NA	NA	NA	NA	NA	NA
40	aging	0.227757	0.25298	NA	0.242383	NA	0.15181	0.35464	0.299575	0.136919	0.10087	0.213217	0.27562	0.343568	0.428245	NA	0.203841	0.496799
41	alanine transport	0.239278	NA	NA	NA	NA	NA	NA	NA	NA	NA	NA	NA	NA	NA	NA	NA	NA
42	alcohol biosynthetic process	0.187225	0.205788	0.431841	NA	NA	0.123888	NA	0.0951437	0.125622	0.206799	0.213217	0.22086	0.246144	0.351143	0.314555	0.165718	0.492597
43	alcohol catabolic process	1.36483	NA	NA	NA	NA	NA	NA	0.248282	NA	NA	0.157825	0.230515	NA	NA	NA	NA	NA
44	alcohol metabolic process	0.505111	0.0773535	0.307081	NA	NA	0.0403957	NA	0.169171	0.115553	0.0863003	0.197379	0.242848	0.182066	0.308584	0.170697	0.0676813	0.45511
45	alpha-amino acid biosynthetic process	0.623019	NA	0.536441	0.505542	NA	0.0687473	NA	0.213469	0.257696	NA	NA	0.188561	NA	0.290973	0.450324	NA	0.382899
46	alpha-amino acid catabolic process	0.114092	NA	0.787985	NA	NA	0.118721	0.766438	NA	0.194859	NA	0.0869851	0.458305	NA	0.235646	NA	NA	NA
47	alpha-amino acid metabolic process	0.221167	NA	1.00906	0.318428	NA	0.120969	0.88128	0.0560887	0.220952	NA	0.0305973	0.858857	NA	1.57812	0.24793	NA	0.615325
48	alpha-beta T cell activation	0.0200997	NA	NA	NA	NA	NA	NA	NA	NA	NA	NA	NA	NA	NA	NA	NA	NA
49	alpha-beta T cell activation involved in immune response	0.0777423	NA	NA	NA	NA	NA	NA	NA	NA	NA	NA	NA	NA	NA	NA	NA	NA
50	alpha-beta T cell differentiation	0.0332831	NA	NA	NA	NA	NA	NA	NA	NA	NA	NA	NA	NA	NA	NA	NA	NA
51	alpha-beta T cell differentiation involved in immune response	0.0777423	NA	NA	NA	NA	NA	NA	NA	NA	NA	NA	NA	NA	NA	NA	NA	NA
52	ameboidal-type cell migration	0.140779	0.151903	NA	NA	0.244865	0.0320171	0.287691	0.0397196	0.256344	0.502351	0.00303371	0.00838058	0.289135	0.420441	0.123995	0.368027	0.346372
53	amelogenesis	0.168635	NA	NA	NA	NA	NA	NA	NA	0.397025	NA	0.213217	0.316985	0.319643	NA	NA	0.402209	NA
54	amine metabolic process	0.0413763	NA	NA	NA	NA	NA	NA	NA	NA	NA	NA	NA	NA	NA	NA	NA	NA
55	amine transport	0.113309	NA	NA	NA	NA	NA	NA	NA	0.193353	0.259458	0.198373	0.304361	0.157698	NA	NA	0.232064	NA
56	amino acid import	1.61687	NA	NA	NA	NA	NA	NA	NA	1.76232	1.93345	0.491603	0.695202	1.43148	NA	NA	0.399581	NA
57	amino acid import across plasma membrane	1.77683	NA	NA	NA	NA	NA	NA	NA	1.87938	2.02978	0.569098	0.743664	1.57082	NA	NA	0.405651	NA
58	amino acid transmembrane transport	1.68983	NA	NA	NA	NA	NA	NA	NA	2.0437	2.4226	0.328508	0.980853	1.02103	NA	NA	0.428516	NA
59	amino acid transport	1.35314	NA	0.454254	NA	NA	NA	0.487796	NA	1.40652	1.84085	0.793604	1.01385	0.627139	NA	NA	0.390373	NA
60	ammonium ion metabolic process	0.0702596	NA	NA	NA	NA	NA	NA	NA	NA	NA	0.0366596	0.0602	NA	NA	NA	NA	NA
61	ammonium transmembrane transport	0.209876	NA	NA	NA	NA	NA	NA	NA	NA	NA	NA	NA	NA	NA	NA	0.423261	NA
62	ammonium transport	0.850776	NA	NA	0.439009	NA	0.0359906	NA	0.14854	0.623833	0.773187	0.078698	0.127233	NA	NA	NA	0.221298	NA
63	amyloid fibril formation	0.214107	0.54693	NA	0.646777	NA	NA	NA	0.392998	0.458479	NA	0.227253	0.367733	0.343568	NA	NA	NA	0.619845
64	amyloid precursor protein biosynthetic process	0.798914	NA	NA	NA	NA	0.21423	NA	NA	NA	NA	NA	0.381835	NA	NA	NA	NA	NA
65	amyloid precursor protein catabolic process	0.721963	0.455227	NA	NA	NA	NA	NA	NA	0.794534	NA	0.19644	0.285191	0.304037	0.375583	NA	NA	1.08197
66	amyloid precursor protein metabolic process	1.46053	0.414672	NA	NA	NA	0.0939131	NA	NA	0.577872	NA	0.163179	0.398566	0.253353	0.331948	NA	NA	0.862268
67	amyloid-beta clearance	0.193198	NA	NA	NA	NA	NA	NA	NA	0.427974	NA	NA	NA	NA	0.418682	NA	NA	0.580494
68	amyloid-beta formation	0.948641	0.493588	NA	NA	NA	NA	NA	NA	0.909578	NA	0.213217	0.316985	0.319643	0.405737	NA	NA	1.23095
69	amyloid-beta metabolic process	0.657361	0.449222	NA	NA	NA	NA	NA	NA	0.742232	NA	0.190626	0.27562	0.28543	0.366958	NA	NA	1.02182
70	anaphase-promoting complex-dependent catabolic process	1.21274	1.61178	NA	NA	NA	0.264293	NA	0.289351	NA	NA	0.190626	0.27562	NA	NA	NA	NA	NA
71	anatomical structure arrangement	0.206418	NA	NA	NA	NA	NA	NA	NA	NA	NA	NA	NA	NA	0.422842	NA	0.422464	0.615325
72	anatomical structure homeostasis	0.00329405	0.167692	0.272255	NA	NA	0.15988	NA	0.0119675	NA	0.178695	NA	0.0104565	0.0196143	NA	NA	0.0523515	NA
73	anatomical structure maturation	0.245868	0.209702	NA	NA	NA	0.0574802	NA	0.245622	0.128436	NA	0.13754	0.222907	0.250713	NA	NA	NA	0.233141
74	androgen biosynthetic process	0.230758	NA	NA	NA	NA	NA	NA	NA	NA	NA	NA	NA	NA	NA	NA	NA	NA
75	androgen metabolic process	0.371944	NA	NA	NA	NA	NA	NA	NA	NA	NA	NA	NA	NA	NA	NA	NA	NA
76	angiogenesis involved in wound healing	0.181272	NA	NA	NA	NA	NA	NA	NA	NA	NA	NA	NA	NA	NA	NA	NA	NA
77	animal organ formation	0.0740928	NA	NA	NA	NA	0.0732619	NA	0.227784	NA	NA	NA	NA	NA	NA	NA	NA	NA
78	animal organ regeneration	0.494113	1.04914	NA	NA	NA	0.598033	NA	0.380767	0.240003	0.295047	0.113459	0.171793	0.343568	0.432448	NA	NA	NA
79	anion homeostasis	0.0850985	NA	0.569597	NA	NA	0.0805107	0.60664	NA	NA	NA	NA	0.222907	NA	NA	NA	0.318185	NA
80	anion transmembrane transport	1.60915	0.118421	NA	NA	NA	0.0121211	NA	NA	1.37987	1.3729	0.227253	0.381835	0.650616	0.235704	NA	0.438359	0.334588
81	anoikis	0.132817	NA	NA	NA	NA	NA	NA	NA	NA	0.400461	0.194627	0.282448	0.298728	0.372624	NA	0.385124	0.498079
82	anterior/posterior axis specification	0.223526	0.418	NA	NA	NA	0.0985382	NA	0.257371	NA	NA	NA	NA	NA	0.335897	NA	NA	0.449988
83	anterior/posterior pattern specification	0.0232606	0.363197	NA	NA	NA	0.133611	NA	0.392998	NA	NA	NA	NA	NA	0.418682	NA	NA	0.625236
84	antibiotic catabolic process	0.083524	NA	NA	NA	NA	0.0790697	NA	NA	NA	NA	NA	NA	NA	0.314827	NA	NA	0.41366
85	antibiotic metabolic process	0.053288	NA	NA	NA	NA	0.0610066	NA	NA	NA	NA	NA	NA	NA	0.180784	NA	NA	0.235151
86	antigen processing and presentation	4.35214	NA	NA	1.37101	NA	0.458296	NA	0.477453	1.08384	0.880967	1.33501	2.69532	1.79339	1.30621	NA	1.38798	1.78088
87	antigen processing and presentation of endogenous antigen	0.187225	NA	NA	NA	NA	NA	NA	NA	NA	NA	NA	0.804214	0.719934	0.989164	NA	NA	2.56143
88	antigen processing and presentation of endogenous peptide antigen	0.221167	NA	NA	NA	NA	NA	NA	NA	NA	NA	NA	0.980853	0.945039	1.28689	NA	NA	3.03376
89	antigen processing and presentation of exogenous antigen	2.85707	NA	NA	1.60834	NA	0.778148	NA	0.392998	0.904292	1.15596	1.27435	2.12818	1.66003	1.75209	NA	0.570207	2.24164
90	antigen processing and presentation of exogenous peptide antigen	3.05262	NA	NA	1.61357	NA	0.51028	NA	0.392998	0.953518	1.21393	1.38439	2.24943	1.77808	1.84604	NA	0.628346	2.34443
91	antigen processing and presentation of exogenous peptide antigen via MHC class I	1.45089	NA	NA	1.1462	NA	0.37032	NA	0.660747	0.837312	1.84085	NA	1.30768	0.576396	3.05696	NA	NA	3.51097
92	antigen processing and presentation of exogenous peptide antigen via MHC class I, TAP-dependent	1.61687	NA	NA	1.21194	NA	0.428327	NA	0.709276	0.904292	1.93345	NA	1.42178	0.627139	3.23177	NA	NA	3.73111
93	antigen processing and presentation of exogenous peptide antigen via MHC class II	1.45089	NA	NA	0.646777	NA	0.205173	NA	0.165832	0.406	0.261529	1.85001	0.895405	0.905095	0.238614	NA	0.784898	0.306601
94	antigen processing and presentation of peptide antigen	3.347	NA	NA	1.59634	NA	0.415326	NA	0.392998	1.35576	1.11668	1.81185	2.64933	2.28653	1.68662	NA	1.69185	2.2047
95	antigen processing and presentation of peptide antigen via MHC class I	5.05428	NA	NA	0.956367	NA	0.213613	NA	0.477823	2.05679	1.43414	3.45095	4.336	2.72697	3.48701	NA	0.662619	4.1534
96	antigen processing and presentation of peptide antigen via MHC class II	1.40008	NA	NA	0.646777	NA	0.203305	NA	0.161075	0.398389	0.259458	1.79307	0.875917	0.879388	0.234724	NA	1.39535	0.301036
97	antigen processing and presentation of peptide or polysaccharide antigen via MHC class II	1.38062	NA	NA	0.646777	NA	0.203057	NA	0.159178	0.397025	0.257199	1.78071	0.870146	0.869323	0.232816	NA	1.39535	0.299311
98	antigen processing and presentation via MHC class Ib	0.209876	NA	NA	NA	NA	NA	NA	NA	NA	NA	NA	0.935635	0.888358	1.19059	NA	NA	1.50898
99	antigen receptor-mediated signaling pathway	0.0122486	NA	0.357871	NA	NA	0.0432407	NA	NA	NA	NA	NA	NA	NA	NA	NA	NA	NA
100	aorta development	0.206418	NA	NA	NA	NA	0.201733	NA	0.241769	0.291837	0.338166	0.150043	0.222907	0.343568	NA	NA	0.318185	NA
101	aorta morphogenesis	0.12983	NA	NA	NA	NA	0.130403	NA	0.295965	0.346155	0.400461	0.190626	0.27838	0.540251	NA	NA	0.380699	NA
102	apical junction assembly	0.340257	NA	NA	0.51181	NA	0.0732619	NA	NA	0.273265	NA	0.136316	0.202918	0.223167	NA	NA	0.303237	NA
103	apical protein localization	0.230758	NA	NA	NA	NA	NA	NA	NA	NA	0.502351	0.228672	NA	NA	NA	NA	NA	NA
104	apoptotic cell clearance	0.122911	NA	NA	NA	NA	NA	NA	NA	NA	NA	NA	NA	NA	NA	NA	NA	NA
105	apoptotic mitochondrial changes	0.0245765	0.490883	NA	NA	0.477833	0.178957	0.504527	0.132016	0.167227	0.23586	0.0694037	NA	0.140865	NA	NA	NA	NA
106	appendage development	0.00943682	NA	NA	NA	NA	0.0108215	0.449661	NA	NA	NA	NA	NA	0.101946	0.160471	NA	NA	0.209183
107	appendage morphogenesis	0.0168415	NA	NA	NA	NA	0.0180351	0.483918	NA	NA	NA	NA	NA	0.121648	0.185681	NA	NA	0.241217
108	ARF protein signal transduction	0.196311	NA	NA	NA	NA	NA	NA	NA	NA	NA	NA	NA	NA	NA	NA	NA	NA
109	aromatic amino acid family metabolic process	0.122911	NA	NA	NA	NA	NA	NA	NA	NA	NA	NA	NA	NA	NA	NA	NA	NA
110	artery development	0.214107	NA	NA	NA	NA	0.127976	NA	0.169171	0.419364	0.265881	0.0918593	0.144984	0.330804	NA	NA	0.244627	NA
111	artery morphogenesis	0.0614304	NA	NA	NA	NA	0.0623783	NA	0.205662	0.248986	0.298682	0.12217	0.17987	0.343568	NA	NA	0.278301	NA
112	associative learning	0.239278	NA	NA	0.492398	NA	0.0551179	NA	NA	0.24098	0.502351	0.213583	0.613245	0.343568	0.26872	NA	0.276042	0.639445
113	astrocyte activation	0.684834	NA	NA	0.646777	NA	NA	NA	0.392998	0.463341	NA	0.227253	0.3716	0.343568	NA	NA	NA	0.625236
114	astrocyte development	0.311717	NA	NA	0.608674	NA	NA	NA	0.305139	0.359054	NA	0.197379	0.289057	0.304089	NA	NA	NA	0.509654
115	astrocyte differentiation	0.175447	NA	NA	0.505542	NA	NA	NA	0.211723	0.256247	NA	0.125499	0.18834	0.205984	NA	NA	NA	0.379132
116	ATF6-mediated unfolded protein response	0.239278	NA	NA	NA	NA	NA	NA	NA	NA	NA	NA	NA	NA	3.05696	NA	0.432809	3.47964
117	ATP hydrolysis coupled cation transmembrane transport	0.361027	NA	NA	NA	NA	NA	NA	NA	0.491737	0.327194	NA	0.210962	0.343568	NA	NA	NA	NA
118	ATP hydrolysis coupled ion transmembrane transport	0.138957	NA	NA	NA	NA	NA	NA	NA	0.801381	0.400461	NA	NA	0.550458	NA	NA	NA	NA
119	ATP hydrolysis coupled proton transport	0.144512	NA	NA	NA	NA	NA	NA	NA	0.837312	0.40511	NA	NA	0.576396	NA	NA	NA	NA
120	ATP hydrolysis coupled transmembrane transport	0.135938	NA	NA	NA	NA	NA	NA	NA	0.794534	0.400461	NA	NA	0.540251	NA	NA	NA	NA
121	ATP metabolic process	0.12983	0.316147	NA	0.541844	NA	0.319314	NA	0.37852	0.0663602	0.281455	NA	0.425213	0.059707	0.112911	0.222428	NA	NA
122	ATP synthesis coupled electron transport	0.0446738	0.552016	NA	NA	NA	0.0469314	NA	NA	NA	NA	NA	NA	NA	NA	NA	NA	NA
123	atrial cardiac muscle cell action potential	0.193198	NA	NA	NA	NA	NA	NA	NA	0.427974	NA	NA	0.331626	NA	NA	NA	NA	NA
124	atrial cardiac muscle cell to AV node cell communication	0.193198	NA	NA	NA	NA	NA	NA	NA	0.427974	NA	NA	0.331626	NA	NA	NA	NA	NA
125	atrial cardiac muscle cell to AV node cell signaling	0.193198	NA	NA	NA	NA	NA	NA	NA	0.427974	NA	NA	0.331626	NA	NA	NA	NA	NA
126	atrial septum development	0.193198	NA	NA	NA	NA	NA	NA	NA	NA	NA	0.213583	NA	NA	NA	0.60449	0.408171	NA
127	atrial septum morphogenesis	0.209876	NA	NA	NA	NA	NA	NA	NA	NA	NA	0.227253	NA	NA	NA	0.620429	0.423261	NA
128	auditory receptor cell development	0.199099	NA	NA	NA	NA	NA	NA	NA	0.436368	NA	0.215657	0.340276	0.339422	NA	NA	0.410955	NA
129	auditory receptor cell morphogenesis	0.223526	NA	NA	NA	NA	NA	NA	NA	0.466542	NA	0.228672	0.373389	0.343568	NA	NA	0.428516	NA
130	auditory receptor cell stereocilium organization	0.230758	NA	NA	NA	NA	NA	NA	NA	0.484938	NA	0.228672	0.381835	0.343568	NA	NA	0.428516	NA
131	autophagosome assembly	2.15256	0.544147	NA	NA	0.498406	0.0439411	NA	0.354879	0.765163	0.49539	1.98203	0.944241	0.957736	NA	NA	0.828885	NA
132	autophagosome maturation	0.673598	NA	NA	NA	NA	NA	NA	0.291603	0.346155	0.398026	NA	NA	NA	NA	NA	NA	NA
133	autophagosome organization	2.07232	0.542171	NA	NA	0.498378	0.0428597	NA	0.347812	0.742232	0.49539	1.91304	0.931169	0.930986	NA	NA	0.806972	NA
134	autophagy	5.6036	0.425894	0.256477	0.388939	0.243856	0.0112237	NA	0.347812	2.01299	0.998963	2.0386	1.67795	1.60677	NA	0.618694	1.38765	NA
135	autophagy of mitochondrion	0.542511	0.5812	NA	NA	NA	NA	NA	0.203156	0.24539	0.297504	0.119023	0.179577	0.197114	NA	0.645121	0.276042	NA
136	axis elongation	0.142047	NA	NA	NA	NA	NA	NA	NA	NA	0.402371	NA	NA	NA	0.381772	NA	NA	NA
137	axis specification	0.228819	0.323367	NA	NA	NA	0.0509042	NA	0.188203	0.231094	NA	0.108771	0.164613	NA	0.259982	NA	NA	0.34188
138	axo-dendritic transport	0.0731475	NA	NA	0.51181	NA	NA	NA	0.226604	0.269851	0.320027	0.134303	0.200845	0.219834	NA	NA	0.30066	0.394575
139	axon development	2.14626	0.412626	0.244603	0.541844	0.47134	0.104732	0.500219	0.241111	0.812916	0.908679	0.0658974	0.0688875	0.540251	0.113475	0.607712	0.0413198	0.171837
140	axon ensheathment	0.239278	NA	NA	NA	NA	0.0320171	NA	NA	0.173496	0.242431	0.0740549	0.11952	0.30661	0.405737	NA	0.403615	0.273371
141	axon extension	0.0900981	0.500782	0.474275	0.430092	0.477833	0.0924854	0.510063	0.139345	NA	0.242431	0.0740549	0.11952	0.145673	0.405737	NA	0.210079	0.273371
142	axon guidance	0.228465	0.306405	NA	0.283792	0.564403	0.0432407	NA	0.134374	0.181317	0.421567	0.0658974	0.038371	0.343568	0.108176	0.218051	NA	0.147199
143	axon regeneration	0.965562	NA	NA	NA	NA	0.098815	0.642682	0.258583	NA	0.35897	NA	NA	0.261265	NA	0.525993	NA	NA
144	axonogenesis	1.56587	0.441886	0.26237	0.580509	0.477833	0.0911663	0.290108	0.186082	0.932379	0.708411	0.0806151	0.0860714	0.439617	0.132776	0.499935	0.0467437	0.19095
145	azole transport	1.83283	NA	NA	0.645196	NA	0.178957	NA	0.359562	1.91906	2.06797	0.213217	0.3216	NA	NA	NA	NA	NA
146	B cell activation	0.0440851	0.260222	NA	0.247568	NA	0.101439	NA	0.102059	NA	0.247111	0.0492018	0.028104	0.124949	0.209984	0.191495	0.210079	0.12464
147	B cell activation involved in immune response	0.25665	NA	NA	NA	NA	0.0623783	NA	NA	NA	0.298682	0.12217	NA	NA	0.28324	0.440768	0.278301	NA
148	B cell differentiation	0.0784547	NA	NA	NA	NA	0.171979	NA	0.125968	NA	0.23175	0.172158	0.110224	0.135823	0.203013	0.346095	0.393441	0.260186
149	B cell mediated immunity	0.0230919	NA	NA	NA	NA	0.0302253	NA	NA	NA	0.160317	NA	NA	NA	0.134876	NA	NA	NA
150	B cell proliferation	0.127555	NA	NA	NA	NA	NA	NA	NA	NA	0.266477	NA	NA	0.170648	NA	NA	NA	NA
151	B cell receptor signaling pathway	0.0240358	NA	NA	NA	NA	0.0281124	NA	NA	NA	NA	NA	NA	NA	NA	NA	NA	NA
152	basement membrane organization	0.484036	NA	NA	NA	NA	NA	NA	NA	NA	0.462339	0.213217	0.325342	0.719934	0.418682	NA	0.405651	0.56962
153	beta-catenin destruction complex disassembly	0.484036	NA	NA	NA	NA	NA	NA	NA	0.419364	NA	NA	NA	NA	NA	NA	NA	NA
154	bicellular tight junction assembly	0.209876	NA	NA	0.541844	NA	0.0877754	NA	NA	0.29857	NA	0.157825	0.230515	0.2437	NA	NA	0.318185	NA
155	bile acid biosynthetic process	0.127555	NA	NA	NA	NA	NA	NA	NA	NA	NA	0.190626	NA	NA	NA	NA	NA	NA
156	bile acid metabolic process	0.108096	NA	NA	NA	NA	NA	NA	NA	NA	NA	0.167453	NA	NA	NA	NA	NA	NA
157	biomineral tissue development	0.122911	0.217259	0.445092	NA	NA	NA	NA	NA	0.131463	NA	0.213217	0.0887351	0.255363	0.181394	NA	0.175126	NA
158	blastocyst development	0.0740928	NA	NA	NA	NA	0.19387	NA	0.227784	NA	NA	0.136316	NA	NA	NA	NA	NA	NA
159	blastocyst formation	0.144512	NA	NA	NA	NA	0.141585	NA	0.31427	NA	NA	NA	NA	NA	NA	NA	NA	NA
160	blood circulation	0.203436	0.0407683	NA	NA	NA	0.000165424	NA	NA	0.814036	0.143453	0.0658974	0.0689581	0.111345	0.415227	NA	0.0413198	0.171837
161	blood coagulation	0.0142535	NA	NA	NA	NA	0.0432407	NA	NA	0.123644	0.356014	0.0110346	NA	NA	0.0729169	0.175861	0.0701326	NA
162	blood vessel endothelial cell migration	0.144971	0.177565	NA	NA	NA	NA	NA	NA	0.269285	0.350725	0.0411059	0.0686986	0.333461	0.717283	NA	0.428516	0.45511
163	blood vessel remodeling	0.111347	NA	NA	NA	NA	0.104732	NA	0.263108	NA	NA	NA	NA	NA	0.345833	NA	NA	NA
164	BMP signaling pathway	0.257873	NA	NA	NA	NA	0.0610066	NA	0.248282	0.466542	0.212604	0.141697	0.347373	0.253353	0.180784	NA	0.373516	0.50428
165	body fluid secretion	0.125151	NA	NA	NA	NA	0.0432407	NA	NA	0.209174	0.266183	NA	NA	NA	NA	NA	NA	NA
166	body morphogenesis	0.454989	NA	NA	NA	NA	NA	NA	NA	NA	NA	0.162297	0.236836	0.250969	0.570733	NA	NA	0.443854
167	bone cell development	0.135938	NA	NA	NA	NA	NA	NA	NA	NA	NA	0.19644	NA	0.304037	NA	0.563288	0.385124	NA
168	bone development	0.121975	NA	NA	NA	NA	NA	NA	NA	NA	NA	0.222012	0.0561351	0.310613	0.608818	0.26138	0.129354	0.41436
169	bone mineralization	0.0316466	0.281498	NA	NA	NA	NA	NA	NA	NA	NA	0.0834321	NA	0.15566	0.231954	NA	NA	NA
170	bone morphogenesis	0.184469	NA	NA	NA	NA	NA	NA	NA	NA	NA	0.228672	0.125514	0.310613	0.641697	NA	NA	0.281177
171	bone remodeling	0.228465	NA	NA	NA	NA	NA	NA	NA	NA	0.282431	0.107432	NA	0.182654	0.259047	0.422062	0.268381	NA
172	bone resorption	0.198885	NA	NA	NA	NA	NA	NA	NA	NA	0.331702	NA	NA	0.23378	NA	NA	NA	NA
173	branch elongation of an epithelium	0.193198	NA	NA	NA	NA	NA	NA	NA	NA	0.474568	NA	NA	NA	0.418682	NA	NA	NA
174	branching involved in salivary gland morphogenesis	0.181272	NA	NA	NA	NA	NA	NA	NA	NA	NA	NA	NA	NA	NA	NA	NA	NA
175	branching morphogenesis of an epithelial tube	0.0558894	NA	NA	NA	NA	0.062159	NA	NA	NA	0.214018	NA	NA	NA	0.36065	NA	NA	NA
176	bundle of His cell to Purkinje myocyte communication	0.684834	NA	NA	NA	NA	0.205173	NA	NA	2.32819	NA	0.227253	NA	NA	NA	NA	NA	NA
177	calcium ion homeostasis	0.223526	0.0459924	NA	NA	NA	0.00233293	NA	0.0390912	1.58136	0.159396	0.622718	1.35816	0.587256	0.420441	0.123323	0.624719	0.639445
178	calcium ion regulated exocytosis	0.72786	NA	NA	0.389057	NA	0.0154283	NA	0.248282	0.312621	0.570596	0.269737	0.226683	NA	0.180338	NA	NA	0.234417
179	calcium ion transmembrane import into cytosol	0.0729635	NA	NA	NA	NA	NA	NA	NA	0.342427	0.223493	0.0658974	0.104553	0.132822	0.195544	NA	0.191172	NA
180	calcium ion transmembrane transport	0.0860549	NA	NA	NA	NA	NA	0.357705	NA	0.398389	0.106129	0.172158	0.282448	0.343568	0.0863129	NA	0.368027	NA
181	calcium ion transmembrane transport via high voltage-gated calcium channel	0.206418	NA	NA	NA	NA	NA	NA	NA	0.441554	NA	NA	NA	NA	NA	NA	NA	NA
182	calcium ion transport	0.0560423	0.0557759	NA	NA	NA	0.00142387	0.307625	0.0127069	0.491737	0.186015	0.210679	0.17987	0.343568	0.146267	0.140209	0.276042	NA
183	calcium ion transport into cytosol	0.05618	NA	NA	NA	NA	NA	NA	NA	0.318886	0.215071	0.0558652	0.0894003	0.119112	0.182491	NA	0.175746	NA
184	calcium-mediated signaling	0.109554	0.350377	NA	0.321314	NA	0.123888	NA	0.392998	0.366264	0.155018	0.1654	0.144984	0.304037	NA	0.248902	0.2857	NA
185	calcium-mediated signaling using intracellular calcium source	0.182204	NA	NA	NA	NA	NA	NA	NA	0.411609	NA	0.213217	0.3216	0.330804	NA	NA	0.405651	NA
186	camera-type eye development	0.0205811	NA	0.329371	0.24805	NA	0.0596501	0.622772	0.102129	0.0489287	0.247727	0.0989143	0.179577	0.043448	0.210426	NA	0.0806628	0.125006
187	camera-type eye morphogenesis	0.0304455	NA	NA	NA	NA	NA	NA	NA	NA	0.249838	NA	NA	NA	NA	NA	NA	NA
188	camera-type eye photoreceptor cell differentiation	0.199099	NA	NA	NA	NA	NA	NA	NA	NA	NA	NA	NA	NA	NA	NA	NA	NA
189	canonical Wnt signaling pathway	0.417443	0.5812	0.580721	0.263453	0.343916	0.0359906	0.372141	0.333466	0.575138	0.400461	0.0556257	0.0329071	0.134552	NA	NA	0.0887183	NA
190	carbohydrate derivative transport	0.273098	NA	NA	NA	NA	0.0652217	NA	NA	0.254752	0.299046	NA	0.367733	NA	0.287382	NA	NA	NA
191	carbohydrate homeostasis	0.0923484	0.138157	NA	NA	NA	0.0220276	0.405424	0.390116	0.0739113	NA	NA	NA	0.0672653	NA	0.235006	NA	NA
192	carbohydrate transmembrane transport	0.182204	0.268539	NA	NA	NA	NA	NA	NA	0.179854	0.248905	NA	NA	NA	NA	NA	NA	NA
193	carbohydrate transport	0.12983	0.226039	NA	NA	NA	NA	NA	NA	0.139785	0.217138	NA	NA	NA	NA	NA	NA	NA
194	carboxylic acid biosynthetic process	0.0560945	NA	0.275127	0.412963	NA	0.0432407	NA	0.213078	0.0824209	0.0638294	0.0226037	0.42819	0.0206962	0.371472	0.52999	0.0530065	0.388936
195	carboxylic acid catabolic process	0.0307981	NA	0.856237	0.279682	NA	0.135924	0.785148	0.0399144	0.0611083	NA	0.0207945	0.381835	NA	0.773681	NA	NA	0.558293
196	carboxylic acid transmembrane transport	1.83509	NA	NA	NA	NA	NA	NA	NA	2.05679	1.84085	0.227253	0.646535	1.10489	0.197601	NA	0.391953	NA
197	carboxylic acid transport	0.659753	NA	0.320715	NA	NA	NA	0.352886	NA	0.794534	1.66404	0.213217	0.46865	0.540251	0.0800165	0.18489	0.20138	NA
198	cardiac atrium development	0.132817	NA	NA	NA	NA	NA	NA	NA	NA	NA	0.194627	NA	NA	NA	0.563288	0.385124	NA
199	cardiac atrium morphogenesis	0.144512	NA	NA	NA	NA	NA	NA	NA	NA	NA	0.199472	NA	NA	NA	0.567547	0.390373	NA
200	cardiac cell development	0.125151	0.542171	NA	NA	NA	0.0432407	NA	NA	NA	NA	0.0926683	NA	0.330804	NA	NA	NA	NA
201	cardiac chamber development	0.230758	0.194885	NA	NA	NA	0.110122	NA	0.0871499	0.293157	0.201234	0.210679	0.0765276	0.106543	0.338343	0.303286	0.159137	NA
202	cardiac chamber morphogenesis	0.0740928	0.240918	NA	NA	NA	0.0245937	NA	0.122233	0.156886	0.22798	0.0658974	NA	NA	0.386187	0.344517	0.194451	NA
203	cardiac conduction	0.505863	NA	NA	NA	NA	0.0347786	NA	NA	2.97925	0.248927	0.228672	0.289057	0.428036	0.223092	NA	0.218901	0.281177
204	cardiac conduction system development	0.228465	NA	NA	NA	NA	0.838426	NA	NA	0.476487	NA	0.228672	NA	NA	NA	NA	NA	NA
205	cardiac epithelial to mesenchymal transition	0.138957	NA	NA	NA	NA	0.135924	NA	0.305139	NA	0.400461	NA	NA	NA	NA	NA	NA	NA
206	cardiac muscle adaptation	0.135938	0.455227	NA	NA	NA	NA	NA	NA	NA	NA	NA	NA	0.304037	NA	0.563288	NA	NA
207	cardiac muscle cell action potential	0.923153	NA	NA	NA	NA	0.0610066	NA	NA	2.97925	0.297504	0.119023	0.179577	0.197114	NA	NA	NA	NA
208	cardiac muscle cell action potential involved in contraction	0.770293	NA	NA	NA	NA	0.0805107	NA	NA	2.60765	NA	0.150043	0.222907	0.238859	NA	NA	NA	NA
209	cardiac muscle cell contraction	1.0483	NA	NA	NA	NA	0.0707563	NA	NA	3.09853	0.309434	0.127396	0.189875	0.211352	NA	NA	NA	NA
210	cardiac muscle cell development	0.0446738	0.552016	NA	NA	NA	0.0469314	NA	NA	NA	NA	0.0991184	NA	0.339422	NA	NA	NA	NA
211	cardiac muscle cell differentiation	0.0740928	0.475001	NA	NA	NA	0.165207	NA	0.122233	0.156886	0.22798	0.167453	0.106404	0.627139	0.553269	NA	0.194451	0.549088
212	cardiac muscle cell membrane repolarization	0.118879	NA	NA	NA	NA	NA	NA	NA	0.333761	NA	0.181376	NA	0.472309	NA	NA	NA	NA
213	cardiac muscle cell proliferation	0.0731475	0.367129	NA	NA	NA	0.0732619	NA	0.223449	NA	NA	NA	NA	NA	NA	NA	NA	NA
214	cardiac muscle contraction	0.365938	NA	NA	NA	NA	0.0231111	NA	NA	2.04372	0.223493	0.0658974	0.10429	0.1319	NA	NA	NA	NA
215	cardiac muscle hypertrophy	0.0307981	0.818363	NA	NA	NA	NA	NA	NA	0.18504	NA	NA	NA	0.154015	NA	0.374025	NA	NA
216	cardiac muscle hypertrophy in response to stress	0.135938	0.455227	NA	NA	NA	NA	NA	NA	NA	NA	NA	NA	0.304037	NA	0.563288	NA	NA
217	cardiac muscle tissue development	0.106133	0.346107	NA	NA	NA	0.120832	NA	0.0560887	0.359054	0.151959	0.163179	0.0491369	0.343568	0.415227	NA	0.119899	0.390756
218	cardiac muscle tissue growth	0.0340438	0.533802	NA	NA	NA	0.0400824	NA	0.162719	NA	NA	NA	NA	NA	NA	NA	NA	NA
219	cardiac muscle tissue morphogenesis	0.0658568	NA	NA	NA	NA	0.0670577	NA	0.211723	0.256247	NA	NA	NA	NA	0.288943	NA	NA	NA
220	cardiac septum development	0.269019	NA	NA	NA	NA	0.193964	NA	0.14854	0.18135	0.249767	0.190626	0.127233	NA	0.225386	0.370834	0.221298	NA
221	cardiac septum morphogenesis	0.0565431	NA	NA	NA	NA	0.0574802	NA	0.198292	NA	0.296012	0.117333	NA	NA	0.271018	0.437933	0.276042	NA
222	cardiac ventricle development	0.15016	0.242972	NA	NA	NA	0.0261087	NA	0.124878	0.346155	0.230247	0.17086	0.109374	0.134759	0.388119	NA	NA	NA
223	cardiac ventricle morphogenesis	0.0614304	0.346107	NA	NA	NA	0.0623783	NA	0.205662	0.248986	0.298682	NA	NA	NA	0.28324	NA	NA	NA
224	cardiocyte differentiation	0.181272	0.426381	NA	NA	NA	0.117818	NA	0.0903618	0.120818	0.202991	0.128663	0.078524	0.526154	0.433247	NA	0.162079	0.486804
225	cargo loading into COPII-coated vesicle	1.46053	NA	NA	NA	NA	NA	NA	NA	0.463341	NA	3.32248	0.980853	0.343568	0.432448	NA	1.34748	0.625236
226	cargo loading into vesicle	2.53577	NA	NA	NA	NA	NA	NA	NA	0.909578	NA	2.36059	0.701126	0.319643	0.8891	NA	0.967638	1.23095
227	cartilage development	0.0647264	NA	NA	NA	NA	NA	NA	NA	NA	NA	0.179891	0.0569554	0.0818606	0.418682	NA	NA	0.182725
228	cartilage development involved in endochondral bone morphogenesis	0.108096	NA	NA	NA	NA	NA	NA	NA	NA	NA	0.231935	0.2478	0.261265	0.339063	NA	NA	0.452318
229	catechol-containing compound metabolic process	0.0885781	NA	NA	NA	NA	NA	NA	NA	NA	NA	NA	NA	NA	NA	NA	NA	NA
230	catecholamine metabolic process	0.0885781	NA	NA	NA	NA	NA	NA	NA	NA	NA	NA	NA	NA	NA	NA	NA	NA
231	CD4-positive, alpha-beta T cell activation	0.0446738	NA	NA	NA	NA	NA	NA	NA	NA	NA	NA	NA	NA	NA	NA	NA	NA
232	CD4-positive, alpha-beta T cell differentiation	0.0597199	NA	NA	NA	NA	NA	NA	NA	NA	NA	NA	NA	NA	NA	NA	NA	NA
233	CD4-positive, alpha-beta T cell differentiation involved in immune response	0.0791032	NA	NA	NA	NA	NA	NA	NA	NA	NA	NA	NA	NA	NA	NA	NA	NA
234	cell adhesion mediated by integrin	0.182204	NA	NA	NA	NA	NA	NA	NA	0.264744	0.555707	0.131427	0.195183	0.343568	0.299157	NA	0.296415	0.388936
235	cell aging	0.0936496	0.266734	NA	0.435828	NA	0.19387	NA	0.144028	NA	0.247111	0.190199	NA	0.309812	0.220261	NA	NA	0.277563
236	cell chemotaxis	0.048697	NA	NA	NA	NA	0.00872385	NA	NA	0.0513378	0.397589	NA	NA	0.0454848	0.217036	NA	0.218901	0.129174
237	cell communication by electrical coupling	0.824109	NA	NA	NA	NA	NA	NA	NA	2.59173	0.410917	NA	0.301442	0.310613	NA	NA	NA	NA
238	cell communication by electrical coupling involved in cardiac conduction	0.978603	NA	NA	NA	NA	NA	NA	NA	2.8068	0.449646	NA	0.320328	0.324648	NA	NA	NA	NA
239	cell communication involved in cardiac conduction	0.770293	NA	NA	NA	NA	0.0805107	NA	NA	3.52767	0.338166	0.150043	0.222907	0.238859	NA	NA	NA	NA
240	cell cycle arrest	0.139059	0.326472	0.370196	NA	NA	0.00233293	NA	0.0480427	0.0704965	0.140482	0.0714674	NA	NA	0.259047	0.484723	0.106939	0.158047
241	cell cycle checkpoint	0.177089	0.529632	NA	NA	NA	0.76236	NA	0.291603	NA	0.310817	0.0312728	NA	0.0769481	0.132842	0.828088	NA	NA
242	cell cycle G1/S phase transition	0.209876	0.451554	0.343599	NA	0.343916	0.388387	0.642682	0.392998	0.0554622	0.117498	0.0558652	0.100336	0.0491499	0.095667	0.437933	0.229558	0.135073
243	cell cycle G2/M phase transition	1.0864	1.66404	NA	0.572491	NA	2.26798	NA	0.604631	0.226433	NA	0.166298	0.144984	0.343568	NA	0.514923	0.410955	0.173563
244	cell death in response to hydrogen peroxide	0.127555	0.449222	NA	NA	NA	NA	NA	NA	NA	NA	NA	0.27562	NA	NA	NA	NA	NA
245	cell death in response to oxidative stress	0.125151	0.300878	NA	NA	NA	NA	NA	NA	0.209174	0.266183	0.0926683	0.506359	0.167404	0.244031	NA	0.423261	0.316163
246	cell differentiation in hindbrain	0.196311	NA	NA	NA	NA	NA	NA	NA	NA	NA	NA	NA	NA	NA	NA	NA	NA
247	cell fate commitment	0.0731475	NA	NA	NA	NA	0.00233293	NA	0.0420788	0.0635003	0.130637	0.131581	0.114544	0.151672	0.108838	0.218051	0.392912	0.147966
248	cell fate determination	0.118879	NA	NA	NA	NA	NA	NA	NA	NA	NA	0.181376	NA	NA	NA	0.530222	0.366433	NA
249	cell fate specification	0.135938	NA	NA	NA	NA	0.048862	NA	0.184438	0.226433	0.280754	0.213217	0.329896	0.339422	0.259047	NA	0.428516	0.338136
250	cell growth	0.479973	0.417352	0.454919	0.155678	0.471792	0.0732619	0.277504	0.246512	0.561963	0.494324	0.172158	0.301086	0.113627	0.213192	NA	0.111276	0.174415
251	cell junction assembly	0.914984	0.328725	NA	0.304517	NA	0.101439	NA	0.154425	1.5794	0.295047	0.0735265	0.2478	0.160515	0.119061	0.230788	0.276042	0.160511
252	cell junction maintenance	0.221167	NA	NA	NA	NA	NA	NA	NA	0.463341	NA	NA	NA	NA	NA	NA	NA	NA
253	cell junction organization	1.77047	0.278417	NA	0.505542	NA	0.178957	NA	0.221078	2.72241	0.255529	0.111664	0.189875	0.134139	0.223092	0.433429	0.22642	0.133237
254	cell killing	0.239278	NA	NA	NA	NA	0.0136317	NA	NA	0.302429	0.206799	0.0519596	0.332745	0.246144	0.351143	NA	NA	0.492597
255	cell maturation	0.168836	0.192841	NA	NA	NA	0.0112237	NA	0.086267	0.115978	NA	0.0465576	0.0757113	0.23378	NA	NA	0.158049	0.214561
256	cell migration in hindbrain	0.657361	NA	NA	NA	NA	0.203305	NA	NA	0.458479	1.28696	0.227253	0.367733	0.343568	0.432448	NA	0.428516	0.619845
257	cell migration involved in gastrulation	0.214107	NA	NA	NA	NA	NA	NA	NA	0.458479	NA	NA	NA	NA	NA	NA	NA	NA
258	cell migration involved in sprouting angiogenesis	0.113309	NA	NA	NA	NA	NA	NA	NA	NA	0.259458	0.0863867	0.137989	0.464963	0.711574	NA	0.410955	0.615325
259	cell proliferation in forebrain	0.914984	NA	NA	0.634556	NA	0.15988	NA	0.336935	0.904292	NA	0.213217	NA	NA	NA	0.588369	0.941648	NA
260	cell recognition	0.0597199	NA	NA	0.327276	NA	0.00421305	NA	0.0625662	0.0838546	0.314415	0.0318722	0.0538459	0.182654	NA	0.256221	NA	0.177098
261	cell redox homeostasis	0.293774	NA	NA	0.505542	NA	0.344916	NA	0.215901	0.25959	NA	0.127396	1.24209	0.343568	7.82906	NA	0.293108	4.64482
262	cell surface receptor signaling pathway involved in heart development	0.147026	NA	NA	NA	NA	0.144568	NA	0.320937	NA	0.410917	0.20396	NA	NA	0.388119	0.572753	0.391953	NA
263	cell volume homeostasis	0.15016	NA	NA	NA	NA	NA	NA	NA	NA	NA	NA	NA	NA	NA	NA	0.392912	NA
264	cell-cell adhesion mediated by integrin	0.657361	NA	NA	NA	NA	NA	NA	NA	0.458479	1.28696	0.227253	0.367733	0.918326	0.432448	NA	0.428516	0.619845
265	cell-cell adhesion via plasma-membrane adhesion molecules	0.116189	NA	NA	0.276906	NA	0.0118477	NA	0.0390912	0.059217	0.265327	0.122282	0.0365504	0.142325	0.234724	0.210678	0.0950398	0.331302
266	cell-cell fusion	0.209876	NA	NA	NA	NA	0.0877754	NA	NA	0.29857	0.344028	NA	0.230515	0.2437	NA	NA	NA	NA
267	cell-cell junction assembly	1.47163	NA	NA	0.416302	NA	0.027798	NA	NA	2.8068	NA	0.174521	0.381835	0.295582	NA	NA	0.399581	NA
268	cell-cell junction organization	1.88186	NA	NA	0.388566	NA	0.0574802	NA	NA	2.97925	NA	0.213217	0.340276	0.250713	0.178397	NA	0.368027	NA
269	cell-cell signaling by wnt	1.45089	1.43009	0.468678	0.163584	0.243856	0.0290248	0.286333	0.256775	1.21092	0.672895	0.188617	0.144984	0.192374	0.039024	0.745613	0.044674	0.338136
270	cell-cell signaling involved in cardiac conduction	0.311717	NA	NA	NA	NA	NA	NA	NA	0.801381	NA	NA	0.289057	NA	NA	NA	NA	NA
271	cell-matrix adhesion	0.223526	0.347664	NA	NA	NA	0.0631924	NA	0.169171	0.221452	1.13829	0.0308974	0.0499772	0.304037	0.130274	0.508268	0.121683	0.171837
272	cell-substrate adherens junction assembly	0.144512	0.574012	NA	NA	NA	0.1531	NA	0.380767	NA	0.502351	NA	NA	NA	NA	0.432112	NA	NA
273	cell-substrate adhesion	0.239278	0.539155	NA	NA	NA	0.0771417	NA	0.177849	0.121315	1.04688	0.0110346	0.0213691	0.189063	0.317135	0.382343	0.186222	0.46374
274	cell-substrate junction assembly	0.121975	0.542171	NA	NA	NA	0.127036	NA	0.345429	NA	0.49539	NA	NA	NA	0.242814	0.397706	NA	0.313403
275	cellular aldehyde metabolic process	0.0605854	NA	NA	NA	NA	0.062159	NA	0.203559	NA	NA	NA	0.179577	NA	NA	NA	NA	NA
276	cellular amine metabolic process	0.0510878	NA	NA	NA	NA	NA	NA	NA	NA	NA	NA	NA	NA	NA	NA	NA	NA
277	cellular amino acid biosynthetic process	0.429114	NA	0.526449	0.477882	NA	0.0477644	NA	0.181472	0.223962	NA	NA	0.325342	NA	0.257171	0.417012	NA	0.336054
278	cellular amino acid catabolic process	0.0874166	NA	0.709285	NA	NA	0.0903084	0.72102	NA	0.170921	NA	0.072221	0.381835	NA	0.213192	NA	NA	0.272774
279	cellular amino acid metabolic process	0.118755	0.0879856	1.41743	0.236389	NA	0.136972	1.14267	0.024674	0.130033	NA	0.0118685	0.695202	NA	0.916779	0.181661	NA	0.634298
280	cellular biogenic amine metabolic process	0.0937595	NA	NA	NA	NA	NA	NA	NA	NA	NA	NA	NA	NA	NA	NA	NA	NA
281	cellular calcium ion homeostasis	0.196311	0.0476226	NA	NA	NA	0.000695021	NA	0.0415677	1.26465	0.166235	0.413283	1.06601	0.44156	0.422842	0.126109	0.428516	0.527631
282	cellular carbohydrate metabolic process	0.0264011	0.11134	NA	NA	NA	0.0385671	NA	0.229387	NA	NA	0.0573717	0.200845	0.0501982	0.230912	NA	NA	0.137305
283	cellular component assembly involved in morphogenesis	0.568394	0.280191	NA	NA	NA	0.107737	NA	0.154574	0.188572	0.790157	0.228672	0.301442	0.319535	0.231315	NA	0.408382	0.292783
284	cellular component maintenance	0.0903108	NA	NA	NA	NA	NA	NA	NA	0.29857	NA	NA	NA	NA	NA	NA	NA	NA
285	cellular copper ion homeostasis	0.684834	NA	NA	NA	NA	NA	NA	NA	0.463341	NA	0.88219	0.3716	0.343568	NA	NA	NA	0.625236
286	cellular defense response	0.193198	NA	NA	NA	NA	0.0740437	NA	NA	NA	0.32456	0.138754	0.206163	0.343568	0.304203	0.472038	0.307272	0.398625
287	cellular detoxification	0.292187	NA	0.497828	NA	NA	0.0385671	NA	NA	NA	NA	0.0830664	NA	NA	0.418682	0.377336	NA	0.615325
288	cellular divalent inorganic cation homeostasis	0.209876	0.042449	NA	NA	NA	0.000695021	NA	0.0335894	1.13692	0.147441	0.832723	0.940966	0.550458	0.417747	0.11549	0.410955	0.497378
289	cellular extravasation	0.0885781	NA	NA	NA	NA	NA	NA	NA	NA	0.341258	0.154879	0.227489	0.241759	0.324189	NA	0.318185	0.42731
290	cellular glucose homeostasis	0.12983	0.225271	NA	NA	NA	0.0195688	NA	0.257037	0.139427	NA	NA	NA	0.12448	NA	0.332847	NA	NA
291	cellular hormone metabolic process	0.0906847	NA	NA	NA	NA	NA	NA	NA	NA	NA	NA	NA	NA	0.217863	NA	NA	0.273564
292	cellular iron ion homeostasis	0.340257	NA	NA	NA	NA	NA	NA	NA	0.273265	0.323009	0.136316	0.202918	0.719934	NA	NA	0.303237	NA
293	cellular ketone metabolic process	0.00704392	0.17214	NA	NA	0.41656	0.00756363	NA	NA	NA	0.178695	0.0395243	NA	NA	0.314234	NA	NA	0.447921
294	cellular lipid catabolic process	0.0642097	NA	0.614609	0.332557	NA	0.134952	0.702924	0.0643122	NA	NA	0.033691	0.381835	0.0818606	0.418682	NA	0.129755	0.625236
295	cellular modified amino acid biosynthetic process	0.108096	NA	NA	NA	NA	NA	NA	NA	NA	NA	NA	0.2478	NA	0.339063	0.525993	NA	0.452318
296	cellular modified amino acid metabolic process	0.198885	NA	0.614775	NA	NA	0.006584	0.705227	NA	0.0957097	NA	NA	0.631979	0.197114	1.81376	0.272141	0.135475	1.6147
297	cellular monovalent inorganic cation homeostasis	0.127555	NA	NA	NA	NA	0.0448153	NA	NA	0.427974	0.49539	0.0962735	0.149538	0.339422	0.249187	NA	0.25358	NA
298	cellular oxidant detoxification	0.317565	NA	NA	NA	NA	0.0400824	NA	NA	NA	NA	0.0863867	NA	NA	0.418682	0.386848	NA	0.615325
299	cellular pigment accumulation	1.61687	NA	NA	NA	NA	NA	NA	NA	NA	NA	NA	NA	NA	NA	NA	NA	NA
300	cellular pigmentation	1.45089	NA	NA	0.546328	NA	0.0912767	NA	NA	NA	NA	NA	NA	0.250969	NA	NA	0.326219	NA
301	cellular potassium ion homeostasis	0.223526	NA	NA	NA	NA	NA	NA	NA	0.466542	0.502351	NA	NA	0.343568	0.432448	NA	NA	NA
302	cellular potassium ion transport	0.0602701	NA	NA	NA	NA	0.00430723	NA	0.0628393	0.084516	0.160406	NA	NA	0.0794683	0.135124	NA	0.126733	NA
303	cellular process involved in reproduction in multicellular organism	0.138957	0.394472	NA	NA	NA	0.174554	NA	0.168889	0.0360266	0.343074	0.0753693	0.0670297	0.18106	0.415227	0.170697	0.17837	0.253956
304	cellular protein complex disassembly	0.0614304	1.23387	NA	0.329878	0.401471	0.133611	0.427231	0.0636541	NA	NA	0.0331969	NA	NA	0.136201	NA	NA	0.179806
305	cellular respiration	0.0906847	0.416642	NA	NA	NA	0.0108215	NA	NA	NA	NA	NA	NA	NA	NA	0.294603	NA	NA
306	cellular response to abiotic stimulus	0.175798	0.0896213	0.320715	0.237947	0.320196	0.198539	0.352886	0.191557	0.25959	0.0981578	0.0434818	0.164613	0.309812	0.197601	0.183652	0.0748321	0.118199
307	cellular response to acid chemical	0.239278	0.369416	NA	NA	NA	NA	NA	NA	0.389437	0.49539	0.033691	0.0569554	NA	NA	0.263508	NA	NA
308	cellular response to acidic pH	0.230758	NA	NA	NA	NA	NA	NA	NA	0.484938	NA	NA	NA	NA	NA	NA	NA	NA
309	cellular response to alcohol	0.0475849	NA	NA	NA	NA	NA	NA	NA	0.226433	NA	NA	NA	NA	NA	NA	NA	NA
310	cellular response to amino acid starvation	0.109554	NA	NA	NA	NA	NA	NA	NA	NA	NA	NA	NA	NA	NA	NA	NA	NA
311	cellular response to amino acid stimulus	0.293774	0.359041	NA	NA	NA	NA	NA	NA	0.25959	0.309434	NA	NA	NA	NA	NA	NA	NA
312	cellular response to amyloid-beta	0.15016	NA	NA	NA	NA	NA	NA	NA	0.382629	NA	0.207619	0.304361	0.313743	NA	NA	NA	0.527631
313	cellular response to angiotensin	0.175447	NA	NA	NA	NA	NA	NA	NA	NA	NA	NA	NA	NA	NA	0.598261	NA	NA
314	cellular response to antibiotic	0.209876	0.455227	0.454254	0.398423	NA	0.0709808	NA	0.11007	NA	NA	NA	0.242848	0.125489	0.189576	NA	NA	0.244241
315	cellular response to ATP	0.199099	NA	NA	NA	NA	NA	NA	NA	NA	NA	NA	NA	NA	0.420441	NA	NA	0.607473
316	cellular response to biotic stimulus	0.0992604	0.141415	NA	0.313388	0.385821	0.180766	NA	NA	0.350511	0.147659	0.213217	0.255642	0.540251	0.268412	NA	0.405651	0.386632
317	cellular response to BMP stimulus	0.230758	NA	NA	NA	NA	0.0506285	NA	0.232045	0.452207	0.202246	0.126269	0.325342	0.343568	0.168725	NA	0.361145	0.483741
318	cellular response to cadmium ion	0.254793	NA	NA	NA	NA	0.126223	0.664673	0.289351	NA	NA	NA	NA	NA	NA	NA	NA	NA
319	cellular response to cAMP	0.0923484	NA	NA	NA	NA	NA	NA	NA	0.299444	NA	0.157825	0.231354	0.246144	0.328177	NA	NA	0.843963
320	cellular response to carbohydrate stimulus	0.13546	0.229713	NA	NA	NA	0.02099	NA	0.113244	0.143848	NA	NA	NA	0.127032	NA	0.336477	NA	NA
321	cellular response to catecholamine stimulus	0.132817	NA	NA	NA	NA	0.133611	NA	NA	0.350511	NA	0.194627	0.282448	0.298728	NA	0.563288	NA	0.498079
322	cellular response to chemokine	0.0356943	NA	NA	NA	NA	0.0423227	NA	0.169171	NA	NA	NA	NA	NA	0.242814	NA	0.244563	NA
323	cellular response to cholesterol	0.209876	NA	NA	NA	NA	NA	NA	NA	NA	NA	NA	NA	NA	NA	NA	NA	NA
324	cellular response to copper ion	0.387775	NA	NA	NA	NA	NA	NA	NA	0.386212	NA	0.209974	0.308255	0.31571	NA	NA	NA	0.533668
325	cellular response to corticosteroid stimulus	0.0731475	NA	NA	NA	NA	0.0732619	NA	NA	NA	NA	NA	NA	NA	0.299801	NA	NA	NA
326	cellular response to decreased oxygen levels	0.0385883	NA	NA	NA	NA	0.10667	NA	0.0861002	NA	NA	0.0463472	0.3216	0.105457	0.432448	0.300189	NA	0.472012
327	cellular response to dexamethasone stimulus	0.138957	NA	NA	NA	NA	NA	NA	NA	NA	NA	NA	NA	NA	0.37894	NA	NA	NA
328	cellular response to drug	0.0906847	0.522733	0.305247	NA	0.533588	0.115379	NA	0.075052	0.0350255	0.0841932	NA	0.0194378	NA	0.415227	0.368962	NA	0.249921
329	cellular response to environmental stimulus	0.175798	0.0896213	0.320715	0.237947	0.320196	0.198539	0.352886	0.191557	0.25959	0.0981578	0.0434818	0.164613	0.309812	0.197601	0.183652	0.0748321	0.118199
330	cellular response to epidermal growth factor stimulus	0.228465	0.424316	NA	NA	NA	0.104732	NA	NA	NA	NA	0.172158	NA	NA	NA	NA	NA	NA
331	cellular response to estradiol stimulus	0.132817	NA	0.593133	NA	NA	0.310943	0.669854	NA	NA	NA	NA	NA	0.298728	NA	NA	NA	NA
332	cellular response to external stimulus	0.161624	0.086382	0.31783	NA	NA	0.135438	0.351104	0.086403	0.0413232	0.0945526	NA	NA	0.0361291	0.3275	0.393333	NA	0.272228
333	cellular response to extracellular stimulus	0.0731475	0.123316	0.357871	NA	NA	0.0432407	0.387952	0.135576	NA	NA	NA	NA	NA	0.242936	0.218051	NA	0.34543
334	cellular response to fibroblast growth factor stimulus	0.0176267	NA	NA	NA	NA	0.402171	NA	0.257037	NA	0.216733	NA	NA	NA	NA	NA	NA	NA
335	cellular response to gamma radiation	0.15016	NA	NA	NA	NA	NA	NA	NA	NA	NA	0.45796	0.304361	0.590172	0.389525	NA	0.392912	0.527631
336	cellular response to glucocorticoid stimulus	0.0777423	NA	NA	NA	NA	0.0757639	NA	NA	NA	NA	NA	NA	NA	0.308584	NA	NA	NA
337	cellular response to glucose stimulus	0.150031	0.24191	NA	NA	NA	0.0256998	NA	0.124193	0.159195	NA	NA	NA	0.13467	NA	0.344517	NA	NA
338	cellular response to growth hormone stimulus	0.175447	NA	NA	NA	NA	0.171979	NA	NA	0.398389	NA	0.213217	0.320328	NA	NA	0.890227	0.403615	NA
339	cellular response to heat	0.109554	0.281498	NA	0.646777	NA	0.201733	NA	0.326098	NA	0.255529	0.0834321	NA	0.15566	0.418682	0.379038	NA	0.615325
340	cellular response to hexose stimulus	0.147026	0.240918	NA	NA	NA	0.0245937	NA	0.122233	0.156886	NA	NA	NA	0.134552	NA	0.344517	NA	NA
341	cellular response to hydrogen peroxide	0.214107	0.542171	0.511268	NA	NA	NA	NA	NA	NA	NA	NA	0.144984	NA	NA	NA	NA	NA
342	cellular response to hypoxia	0.0466756	NA	NA	NA	NA	0.122751	NA	0.0931981	NA	NA	0.0507629	0.331626	0.111345	0.439156	0.311269	NA	0.49143
343	cellular response to inorganic substance	0.0642097	NA	NA	NA	NA	0.134952	0.430531	0.181176	0.240003	NA	0.033691	0.0564177	0.0818606	0.296156	NA	NA	0.625236
344	cellular response to insulin stimulus	0.407668	0.372544	NA	NA	NA	0.0740437	0.432884	0.305139	0.242002	NA	0.0926683	0.285191	0.189901	NA	0.265674	0.131422	NA
345	cellular response to interferon-gamma	0.15016	0.182336	0.419422	0.618827	NA	0.174554	0.449015	0.0813303	0.275678	0.190102	0.117333	0.722324	0.339422	0.328177	NA	NA	0.458779
346	cellular response to interleukin-1	0.144791	0.472977	NA	NA	NA	0.0771417	NA	0.12115	0.155626	NA	0.0658974	0.25688	0.134552	NA	NA	0.193967	NA
347	cellular response to interleukin-12	0.0998253	NA	NA	NA	NA	0.541004	NA	0.254412	NA	NA	0.163179	0.239176	NA	0.331948	NA	NA	0.447483
348	cellular response to interleukin-4	0.138957	NA	NA	NA	NA	NA	NA	NA	NA	NA	NA	NA	NA	0.37894	NA	NA	0.509654
349	cellular response to ionizing radiation	0.0658568	NA	NA	0.505542	NA	0.0670577	NA	0.392998	NA	NA	0.222344	0.18834	0.343568	0.439156	NA	0.286177	0.379132
350	cellular response to iron ion	0.230758	NA	NA	NA	NA	NA	NA	NA	NA	NA	NA	NA	NA	NA	NA	NA	NA
351	cellular response to ketone	0.037518	NA	NA	NA	NA	NA	NA	NA	NA	NA	NA	NA	NA	0.244031	NA	NA	NA
352	cellular response to leukemia inhibitory factor	0.0356943	NA	NA	NA	NA	NA	NA	0.169171	NA	0.49539	NA	NA	NA	NA	NA	NA	NA
353	cellular response to light stimulus	0.0232606	0.244776	0.459019	NA	0.471792	0.230789	0.499885	0.125968	0.161031	NA	NA	0.268045	0.135823	NA	NA	NA	NA
354	cellular response to lipopolysaccharide	0.0702596	0.163821	NA	0.341538	0.410439	0.141585	NA	NA	0.247404	0.171897	0.0366596	0.0602	0.194895	0.14363	NA	0.133673	NA
355	cellular response to lipoprotein particle stimulus	0.135938	NA	NA	NA	NA	NA	NA	NA	NA	0.400461	0.19644	0.285191	0.304037	0.766152	NA	0.796003	1.08197
356	cellular response to low-density lipoprotein particle stimulus	0.181272	NA	NA	NA	NA	NA	NA	NA	NA	0.453242	0.213217	0.3216	0.330804	0.415227	NA	0.405651	0.56192
357	cellular response to manganese ion	0.223526	NA	NA	NA	NA	NA	NA	NA	0.466542	NA	0.228672	0.373389	0.343568	0.432448	NA	NA	1.6147
358	cellular response to mechanical stimulus	0.494113	NA	NA	NA	NA	0.247498	NA	NA	0.240003	0.295047	NA	NA	0.189901	0.268412	0.433429	NA	NA
359	cellular response to metal ion	0.083524	NA	NA	NA	NA	0.0911663	0.447271	0.207632	0.267188	NA	0.0410571	0.0684604	0.0962545	0.323617	NA	NA	0.639445
360	cellular response to misfolded protein	0.484036	NA	NA	NA	NA	NA	NA	NA	NA	NA	NA	0.325342	0.333577	2.25617	NA	0.405651	1.34274
361	cellular response to molecule of bacterial origin	0.0647264	0.15969	NA	0.333646	0.404499	0.135727	NA	NA	0.24098	0.166031	0.033691	0.0569554	0.189063	0.138517	NA	0.130578	NA
362	cellular response to monoamine stimulus	0.132817	NA	NA	NA	NA	0.133611	NA	NA	0.350511	NA	0.194627	0.282448	0.298728	NA	0.563288	NA	0.498079
363	cellular response to monosaccharide stimulus	0.144791	0.239916	NA	NA	NA	0.02424	NA	0.12115	0.155626	NA	NA	NA	0.134552	NA	0.342871	NA	NA
364	cellular response to nerve growth factor stimulus	0.90501	0.414672	NA	0.920637	NA	0.205292	NA	0.254412	0.307186	NA	0.163179	0.239176	0.253353	0.331948	NA	NA	0.862268
365	cellular response to nitrogen levels	0.223526	NA	NA	NA	NA	NA	NA	NA	NA	NA	NA	NA	NA	NA	NA	NA	NA
366	cellular response to nitrogen starvation	0.223526	NA	NA	NA	NA	NA	NA	NA	NA	NA	NA	NA	NA	NA	NA	NA	NA
367	cellular response to nutrient	0.067227	0.355855	NA	NA	NA	NA	NA	NA	NA	NA	NA	NA	NA	0.290973	0.450324	NA	0.382899
368	cellular response to nutrient levels	0.0998253	0.14215	0.382861	NA	NA	0.0603284	0.410973	0.164661	NA	NA	NA	NA	NA	0.26872	0.242019	NA	0.386632
369	cellular response to oxidative stress	0.400278	0.276449	0.33935	0.504089	NA	0.178957	0.369395	0.218447	0.293157	0.113456	0.0174726	0.56649	0.132822	0.222147	0.432112	0.376248	0.309702
370	cellular response to oxygen levels	0.0316466	NA	NA	NA	NA	0.0887542	NA	0.075052	NA	NA	0.0400243	0.304571	0.209508	0.432448	0.281881	NA	0.449988
371	cellular response to oxygen radical	0.387775	NA	NA	NA	NA	NA	NA	NA	NA	NA	NA	NA	NA	NA	0.584184	NA	NA
372	cellular response to peptide	0.228465	0.218658	NA	NA	0.294944	0.205173	0.338656	0.165263	0.226433	NA	0.072221	0.23471	0.177396	0.0650843	0.563877	0.0660648	0.101893
373	cellular response to peptide hormone stimulus	0.228465	0.256542	NA	NA	NA	0.205173	0.35464	0.203156	0.139785	NA	0.0470449	0.175347	0.122941	0.0843482	0.601708	0.078257	NA
374	cellular response to pH	0.187225	NA	NA	NA	NA	NA	NA	NA	0.419364	NA	NA	NA	NA	NA	NA	NA	NA
375	cellular response to platelet-derived growth factor stimulus	1.08867	NA	NA	NA	NA	0.180949	NA	NA	0.419364	0.462339	0.213217	NA	NA	NA	NA	NA	NA
376	cellular response to radiation	0.0316466	0.174608	0.415992	0.359184	0.420268	0.209481	0.445357	0.336935	0.102255	NA	0.110455	0.308255	0.330804	0.31874	NA	0.144852	0.198736
377	cellular response to reactive oxygen species	0.415558	0.428745	0.430982	0.380677	NA	0.193964	0.459541	0.234484	NA	NA	NA	0.0787803	NA	NA	0.572753	NA	NA
378	cellular response to retinoic acid	0.175447	0.3532	NA	NA	NA	NA	NA	NA	0.472004	0.52547	0.125499	0.18834	NA	NA	0.447302	NA	NA
379	cellular response to starvation	0.127555	NA	0.448771	NA	NA	0.135924	0.483918	0.254412	NA	NA	NA	NA	NA	0.185681	NA	NA	0.241217
380	cellular response to steroid hormone stimulus	0.0731475	NA	NA	0.283792	NA	0.0432407	NA	NA	0.181317	0.583162	0.0213853	NA	0.261265	0.380195	0.218051	0.101656	0.344111
381	cellular response to sterol	0.193198	NA	NA	NA	NA	NA	NA	NA	NA	NA	NA	NA	NA	NA	NA	NA	NA
382	cellular response to superoxide	0.387775	NA	NA	NA	NA	NA	NA	NA	NA	NA	NA	NA	NA	NA	0.584184	NA	NA
383	cellular response to topologically incorrect protein	3.03409	0.216388	NA	NA	NA	0.062159	NA	0.10137	0.805435	NA	1.06838	1.90002	2.84759	8.27819	0.322969	4.1516	5.9111
384	cellular response to toxic substance	0.273098	0.333496	0.592048	NA	NA	0.0220276	NA	0.049922	NA	NA	0.0272053	0.045098	NA	0.262594	0.234169	NA	0.379132
385	cellular response to transforming growth factor beta stimulus	0.248332	0.494802	NA	NA	NA	0.849882	0.398088	0.150168	0.466542	0.625503	0.213217	0.12645	0.157698	0.49657	0.22805	0.106455	0.365125
386	cellular response to type I interferon	0.127555	0.308513	NA	0.469017	NA	0.0461095	NA	0.177849	0.430917	NA	0.213217	0.538646	0.339422	0.428245	0.633313	0.25523	0.625236
387	cellular response to unfolded protein	2.29987	0.235626	NA	NA	NA	0.0740437	NA	0.117218	0.909578	NA	1.28551	1.52926	2.38919	5.41449	0.34177	3.61709	4.1534
388	cellular response to UV	0.0547432	NA	0.533625	NA	NA	0.247498	0.560027	0.194331	0.240003	NA	NA	0.340276	0.189901	NA	NA	NA	NA
389	cellular response to xenobiotic stimulus	0.0103055	NA	0.424237	NA	NA	0.0112237	NA	NA	NA	NA	NA	NA	NA	0.163399	NA	NA	NA
390	cellular sodium ion homeostasis	0.206418	NA	NA	NA	NA	NA	NA	NA	0.441554	0.489809	NA	NA	0.343568	0.422842	NA	NA	NA
391	cellular transition metal ion homeostasis	0.850776	NA	NA	NA	NA	NA	NA	NA	0.385797	0.249767	1.04019	0.291308	1.34415	NA	NA	0.221298	0.283887
392	cellular zinc ion homeostasis	0.127555	NA	NA	NA	NA	NA	NA	NA	NA	NA	0.344654	NA	0.288454	NA	NA	NA	NA
393	central nervous system neuron development	0.0597199	NA	NA	0.497542	NA	NA	NA	0.203156	NA	0.297504	0.119023	NA	NA	0.276987	NA	NA	NA
394	central nervous system neuron differentiation	0.035408	0.417352	NA	0.370373	NA	NA	NA	0.0833837	0.111109	0.192762	0.0439801	NA	NA	0.160471	NA	NA	NA
395	centrosome cycle	0.445017	2.65889	NA	0.423237	0.477833	1.33325	NA	1.14568	NA	0.238051	0.928786	NA	NA	NA	0.352987	0.402209	NA
396	centrosome duplication	0.0731475	0.368927	NA	0.51181	0.557166	0.384945	NA	0.392998	NA	NA	0.134303	NA	NA	NA	0.464843	NA	NA
397	centrosome localization	0.175447	0.500782	NA	NA	NA	0.469705	NA	0.347812	NA	NA	0.213217	0.320328	NA	NA	NA	NA	NA
398	centrosome separation	0.221167	2.52234	NA	0.646777	NA	2.66933	NA	1.99515	NA	0.502351	0.88219	NA	NA	NA	NA	0.428516	NA
399	ceramide biosynthetic process	0.209876	NA	NA	NA	NA	NA	NA	NA	0.296095	NA	0.228672	0.227489	0.357002	NA	NA	0.318185	NA
400	ceramide metabolic process	0.132817	NA	NA	NA	NA	NA	NA	NA	0.222116	NA	0.213217	0.155359	0.339422	0.255696	NA	0.259796	0.625236
401	cerebellar cortex development	0.481704	NA	NA	NA	NA	NA	NA	NA	NA	NA	0.16416	0.242848	NA	0.333369	NA	0.334493	0.449955
402	cerebellar cortex formation	0.187225	NA	NA	NA	NA	NA	NA	NA	NA	NA	NA	NA	NA	NA	NA	NA	NA
403	cerebellar cortex morphogenesis	0.340257	NA	NA	NA	NA	NA	NA	NA	NA	NA	NA	NA	NA	NA	NA	0.390373	NA
404	cerebellar granular layer development	0.223526	NA	NA	NA	NA	NA	NA	NA	NA	NA	NA	NA	NA	NA	NA	0.428516	NA
405	cerebellar Purkinje cell layer development	0.948641	NA	NA	NA	NA	NA	NA	NA	NA	NA	0.213217	0.316985	NA	0.405737	NA	0.402209	0.549088
406	cerebellar Purkinje cell layer formation	0.239278	NA	NA	NA	NA	NA	NA	NA	NA	NA	NA	NA	NA	NA	NA	NA	NA
407	cerebellar Purkinje cell layer morphogenesis	0.684834	NA	NA	NA	NA	NA	NA	NA	NA	NA	NA	NA	NA	NA	NA	0.428516	NA
408	cerebellum development	0.209876	NA	0.508586	NA	NA	0.0420894	0.539016	NA	NA	NA	0.0905347	0.315954	NA	0.420441	NA	0.24451	0.619845
409	cerebellum morphogenesis	0.254793	NA	NA	NA	NA	NA	NA	NA	NA	NA	NA	NA	NA	0.366958	NA	0.376248	0.487916
410	cerebral cortex cell migration	0.11341	NA	NA	NA	NA	NA	NA	NA	NA	NA	0.174521	0.253965	NA	0.34892	NA	NA	NA
411	cerebral cortex development	0.25665	NA	NA	NA	NA	NA	NA	NA	NA	NA	0.190626	0.289057	NA	0.223092	NA	0.218901	NA
412	chaperone cofactor-dependent protein refolding	0.770293	NA	NA	NA	NA	NA	NA	NA	NA	NA	NA	0.293229	0.562922	0.780957	NA	0.386495	1.11561
413	chaperone-mediated protein complex assembly	0.193198	NA	NA	NA	NA	NA	NA	0.375808	NA	0.474568	NA	NA	NA	NA	NA	NA	NA
414	chaperone-mediated protein folding	0.705958	0.378171	NA	NA	0.557166	0.0757639	NA	NA	NA	0.327194	0.141183	0.381835	1.40956	5.44799	NA	1.20462	4.8379
415	chemical synaptic transmission, postsynaptic	0.0289167	0.798259	NA	NA	NA	0.0347786	NA	NA	0.382629	NA	0.190626	0.289057	0.151672	NA	0.368962	NA	0.281177
416	chloride ion homeostasis	0.228465	NA	0.707176	NA	NA	0.209481	0.72102	NA	NA	NA	NA	0.381835	NA	NA	NA	0.428516	NA
417	chloride transmembrane transport	0.129835	NA	NA	NA	NA	0.135924	NA	NA	0.220952	NA	0.0991184	0.153231	0.178185	0.254628	NA	0.428516	0.625236
418	chloride transport	0.193198	NA	NA	NA	NA	0.104732	NA	NA	0.18504	NA	0.194627	0.295531	0.154015	0.228453	NA	0.405651	0.607473
419	cholesterol biosynthetic process	0.150704	0.340464	0.535339	NA	NA	0.165207	NA	0.200528	0.243408	0.297196	0.213583	0.350235	0.343568	0.432448	NA	0.276042	0.639445
420	cholesterol catabolic process	0.757269	NA	NA	NA	NA	NA	NA	NA	NA	NA	NA	NA	NA	NA	NA	NA	NA
421	cholesterol efflux	0.387775	NA	NA	NA	NA	0.0790697	NA	NA	0.502444	0.616578	NA	NA	0.236112	0.314827	NA	NA	NA
422	cholesterol esterification	0.221167	NA	NA	NA	NA	NA	NA	NA	0.463341	0.502351	NA	NA	NA	NA	NA	NA	NA
423	cholesterol homeostasis	0.387775	NA	NA	NA	NA	0.130403	NA	0.172851	0.210787	0.266183	0.0929815	NA	NA	0.245572	NA	NA	NA
424	cholesterol metabolic process	0.29492	0.223101	0.448771	NA	NA	0.0687473	NA	0.108393	0.327522	0.215387	0.213583	0.365809	0.343568	0.488109	NA	0.17837	0.812352
425	cholesterol storage	0.600394	NA	NA	NA	NA	NA	NA	NA	NA	NA	NA	NA	NA	NA	NA	NA	NA
426	cholesterol transport	0.340257	NA	NA	NA	NA	0.123888	NA	NA	0.406	0.489809	0.0885524	NA	0.161799	0.238614	NA	NA	NA
427	chondrocyte differentiation	0.0885781	NA	NA	NA	NA	NA	NA	NA	NA	NA	0.186111	0.118145	NA	0.608818	NA	NA	0.272774
428	chondrocyte differentiation involved in endochondral bone morphogenesis	0.147026	NA	NA	NA	NA	NA	NA	NA	NA	NA	0.20396	0.301442	NA	0.388119	NA	NA	0.52197
429	chromosome condensation	0.109554	0.420905	NA	NA	NA	0.21423	NA	NA	NA	NA	NA	NA	NA	NA	NA	NA	NA
430	chromosome localization	0.0580997	0.340464	0.535339	1.373	0.618989	3.83462	0.564139	0.677439	0.243408	NA	0.395636	0.631979	NA	NA	0.64305	0.276042	NA
431	chromosome segregation	0.0777423	0.552016	0.555505	0.910241	0.557166	4.9176	0.354412	0.534687	0.0457042	0.100518	0.0458836	0.27562	0.0404312	NA	0.601708	0.0767057	NA
432	chromosome separation	0.221167	0.308513	NA	NA	NA	0.86166	NA	0.177849	NA	NA	NA	NA	NA	NA	0.633313	NA	NA
433	ciliary basal body-plasma membrane docking	0.365938	1.47314	NA	0.461388	NA	0.431176	NA	0.345429	0.204803	NA	0.0918593	NA	0.165175	NA	0.397706	0.422464	NA
434	cilium assembly	1.0633	0.636301	0.297797	0.634556	NA	0.157729	0.333602	0.347812	0.218362	NA	0.125499	0.227489	0.168019	NA	0.357399	0.170464	NA
435	cilium organization	0.962122	0.623284	0.288833	0.631856	NA	0.139273	0.32609	0.333466	0.202793	NA	0.117333	0.210962	0.158294	0.0568052	0.346095	0.160804	0.0921396
436	circadian regulation of gene expression	0.0864218	0.650512	NA	NA	NA	0.203305	NA	0.243901	0.293157	NA	NA	NA	NA	NA	NA	NA	NA
437	circadian rhythm	0.0298088	0.394472	NA	NA	0.412169	0.365083	1.51529	0.196901	0.0982097	0.502351	0.0381951	NA	NA	NA	0.275914	NA	NA
438	circulatory system process	0.196311	0.0393846	NA	NA	NA	0.000165424	NA	NA	0.794534	0.140387	0.0650896	0.0675032	0.108056	0.409603	NA	0.0405374	0.168032
439	clathrin coat assembly	1.19534	NA	NA	NA	NA	NA	NA	NA	0.430917	0.480485	NA	NA	NA	NA	NA	NA	NA
440	clathrin-dependent endocytosis	1.73116	NA	NA	NA	NA	NA	NA	0.271406	0.333761	NA	0.181376	0.261282	0.277288	0.35447	NA	NA	0.467678
441	coagulation	0.0128782	NA	NA	NA	NA	0.0423227	NA	NA	0.120327	0.350725	0.0110346	NA	NA	0.0707762	0.172965	0.0694078	NA
442	cochlea development	0.108096	NA	NA	NA	NA	0.098815	NA	NA	NA	NA	NA	NA	NA	NA	NA	NA	NA
443	cochlea morphogenesis	0.175447	NA	NA	NA	NA	NA	NA	NA	NA	NA	NA	NA	NA	NA	NA	NA	NA
444	coenzyme biosynthetic process	0.02179	NA	0.391793	0.323218	NA	0.127036	0.421171	0.290902	0.0822929	0.157606	0.167453	0.880774	0.0765699	0.132776	0.516174	0.124371	NA
445	coenzyme metabolic process	0.138871	NA	0.306452	0.217241	NA	0.072816	0.340886	0.168218	0.346155	0.085342	0.134528	1.58804	0.101946	0.181394	0.370834	0.0676813	NA
446	cofactor biosynthetic process	0.00849431	NA	0.345606	0.26835	NA	0.0732619	0.374514	0.229061	0.0558004	0.118389	0.118025	0.580413	0.0499302	0.0965012	0.618694	0.0904567	NA
447	cofactor catabolic process	0.177089	NA	0.536441	NA	NA	0.178957	0.88128	NA	0.257696	NA	0.227253	0.3716	0.209508	0.290973	NA	0.29025	0.382899
448	cofactor transport	0.481704	NA	NA	NA	NA	NA	NA	NA	0.312621	NA	NA	0.242848	0.918326	NA	NA	NA	NA
449	cognition	0.147026	NA	NA	0.505542	NA	0.0108215	0.372141	0.114054	0.159334	0.400461	0.0556257	0.191608	0.134552	0.0942028	NA	0.0883837	0.313403
450	cold-induced thermogenesis	0.0176267	NA	NA	NA	NA	0.0195688	NA	0.110027	0.139427	0.216733	NA	0.0958547	NA	NA	NA	NA	NA
451	collagen catabolic process	0.118879	NA	NA	NA	NA	NA	NA	NA	NA	0.379419	0.181376	0.261282	0.277288	0.35447	NA	0.366433	0.467678
452	collagen fibril organization	0.214009	NA	NA	NA	NA	NA	NA	NA	NA	NA	NA	NA	NA	1.26704	NA	NA	0.843963
453	collagen metabolic process	0.193198	NA	NA	NA	NA	0.0381927	NA	NA	0.186937	0.254233	0.0822462	0.131236	0.154577	1.29673	NA	0.22642	1.04049
454	collateral sprouting	0.399354	NA	NA	NA	NA	0.15988	NA	NA	0.392468	NA	0.213217	0.312244	0.319588	NA	NA	NA	0.542151
455	columnar/cuboidal epithelial cell development	0.083524	0.391222	NA	NA	NA	NA	NA	NA	0.288538	NA	0.147744	0.22086	0.236112	NA	NA	0.318185	NA
456	columnar/cuboidal epithelial cell differentiation	0.0289167	0.270004	NA	NA	NA	0.0347786	NA	0.305139	0.180427	NA	0.0764866	0.125514	0.151672	NA	NA	0.218901	NA
457	commissural neuron axon guidance	0.228465	NA	NA	NA	NA	NA	NA	NA	NA	0.502351	NA	NA	NA	NA	NA	NA	NA
458	connective tissue development	0.0311417	NA	0.356309	NA	NA	0.00233293	0.384359	NA	NA	NA	0.197379	0.111654	0.0547203	0.376106	NA	NA	0.145343
459	convergent extension	0.214107	NA	NA	NA	NA	NA	NA	NA	NA	NA	NA	NA	NA	NA	NA	NA	NA
460	COPII vesicle coating	4.64499	0.359041	NA	NA	NA	0.0707563	NA	0.215901	0.953518	0.309434	10.6703	2.66097	0.65342	0.439156	NA	1.11633	0.384845
461	COPII-coated vesicle budding	6.16719	0.346107	NA	NA	NA	0.0623783	NA	0.205662	2.28211	0.298682	12.8658	4.28748	1.93458	0.940915	NA	3.94761	0.642184
462	copper ion homeostasis	0.600394	NA	NA	NA	NA	NA	NA	0.383978	0.441554	NA	0.757319	0.350235	0.343568	NA	NA	NA	0.615325
463	copper ion transport	1.24394	NA	NA	0.646777	NA	NA	NA	0.380767	1.09332	0.481593	0.215657	0.340276	0.339422	NA	NA	1.17295	NA
464	cornification	0.182204	NA	NA	NA	NA	0.19387	NA	NA	1.07136	NA	0.190626	NA	NA	0.222147	NA	NA	0.280118
465	coronary vasculature development	0.221167	NA	NA	NA	NA	0.0939131	NA	NA	0.307186	NA	0.163179	0.239176	0.253353	NA	NA	0.329689	NA
466	coronary vasculature morphogenesis	0.206418	NA	NA	NA	NA	NA	NA	NA	0.441554	NA	0.222012	0.350235	0.343568	NA	NA	0.422464	NA
467	cortical actin cytoskeleton organization	0.238124	NA	NA	NA	NA	0.114498	NA	0.52475	0.683656	NA	NA	NA	NA	0.35447	NA	NA	0.467678
468	cortical cytoskeleton organization	0.223985	NA	NA	NA	NA	0.098815	NA	0.477823	0.617569	NA	NA	NA	NA	0.339063	NA	NA	0.452318
469	cotranslational protein targeting to membrane	0.100574	0.809809	1.71584	0.646777	0.483886	1.02048	0.524842	0.797094	1.09332	0.249767	0.228672	2.50065	0.43155	NA	NA	0.405651	NA
470	covalent chromatin modification	0.00124099	0.281498	0.463162	0.386951	0.242461	0.826737	0.515914	0.764074	0.0173004	0.260141	0.015636	NA	0.339422	0.038446	0.120164	NA	NA
471	cranial skeletal system development	0.0716394	NA	NA	0.50709	NA	0.0720619	NA	NA	NA	0.313827	NA	NA	0.343568	0.299157	NA	0.296415	NA
472	craniofacial suture morphogenesis	0.199099	NA	NA	NA	NA	NA	NA	NA	NA	NA	NA	NA	0.339422	0.420441	NA	NA	NA
473	cytokine production involved in immune response	0.0356943	0.297508	NA	0.461388	0.498375	0.127036	NA	0.169171	NA	NA	0.0918593	NA	NA	0.242814	0.633313	NA	NA
474	cytokine secretion	0.00424267	NA	NA	NA	NA	0.00434599	NA	0.0636541	NA	NA	0.0331969	NA	NA	NA	0.259756	NA	NA
475	cytokinesis	0.659753	0.426381	0.429717	1.41169	0.440899	3.34217	0.459535	1.19932	NA	NA	0.213217	0.210962	0.10888	NA	NA	0.362425	NA
476	cytoplasmic mRNA processing body assembly	0.187225	2.05688	NA	0.645218	NA	0.180949	NA	0.369821	0.419364	0.462339	NA	NA	NA	NA	NA	NA	NA
477	cytoplasmic pattern recognition receptor signaling pathway	0.196198	0.628501	NA	0.519445	NA	0.415326	NA	0.392998	0.277815	NA	0.141183	0.210962	NA	NA	NA	NA	NA
478	cytoplasmic sequestering of protein	1.0086	0.503068	0.621212	NA	NA	NA	0.705227	NA	NA	0.453242	1.40208	NA	NA	NA	NA	NA	NA
479	cytoplasmic sequestering of transcription factor	0.206418	0.542171	0.638047	NA	NA	NA	0.715625	NA	NA	NA	0.757319	NA	NA	NA	NA	NA	NA
480	cytoskeletal anchoring at plasma membrane	0.239278	NA	NA	NA	NA	NA	NA	NA	0.491737	NA	NA	NA	NA	NA	NA	NA	NA
481	cytoskeleton-dependent cytokinesis	0.206418	0.294289	0.50765	1.75127	0.490136	3.7656	0.539016	1.33227	NA	NA	0.199472	0.311741	0.161799	NA	NA	0.238539	NA
482	cytoskeleton-dependent intracellular transport	0.172742	NA	NA	0.377361	NA	NA	NA	0.227784	0.291837	0.369354	0.928786	1.17939	0.105684	NA	NA	0.432809	0.215937
483	cytosolic calcium ion transport	0.0460183	NA	NA	NA	NA	NA	NA	NA	0.299444	0.203852	0.0507629	0.0795297	0.110995	0.172173	NA	0.162956	NA
484	cytosolic transport	12.4254	0.211263	NA	0.645196	NA	0.201733	NA	0.383978	2.97925	3.08955	0.603334	0.88526	0.918326	NA	0.31927	0.3701	NA
485	deadenylation-dependent decapping of nuclear-transcribed mRNA	0.239278	NA	NA	NA	NA	NA	NA	NA	NA	0.50609	NA	NA	NA	NA	0.633313	NA	NA
486	decidualization	0.193198	NA	NA	NA	NA	NA	NA	NA	NA	0.474568	NA	NA	0.339422	0.418682	NA	NA	NA
487	defense response to bacterium	0.000101601	NA	NA	NA	NA	0.00541811	NA	0.0253558	NA	0.0981578	0.0434818	NA	NA	NA	0.183652	NA	NA
488	defense response to virus	0.00291356	0.342287	NA	0.314296	NA	0.115379	NA	0.273112	0.0770848	NA	0.0784371	NA	0.070557	0.126428	0.499935	NA	0.167073
489	demethylation	0.0645592	NA	0.535339	NA	NA	0.0652217	NA	NA	0.254752	0.520008	0.123119	0.185438	0.203603	NA	NA	0.283514	NA
490	dendrite development	1.0864	0.529632	0.391793	0.322752	NA	0.126223	NA	NA	1.25706	1.15596	0.166298	0.3716	0.304089	0.131957	0.514923	0.124128	0.398625
491	dendrite extension	0.135938	NA	NA	NA	NA	NA	NA	NA	NA	NA	NA	NA	NA	NA	NA	NA	NA
492	dendrite morphogenesis	0.90501	0.463548	0.454254	0.401488	NA	0.149787	NA	NA	0.894875	1.82631	0.162297	0.3716	0.278357	0.192587	0.340022	0.187118	0.249921
493	dendrite self-avoidance	0.209876	NA	NA	0.646777	NA	0.201733	NA	0.390116	NA	0.49539	NA	NA	0.343568	NA	0.620429	NA	NA
494	dendritic spine development	0.127555	0.306405	0.51407	0.467594	NA	0.133611	NA	NA	0.427974	0.267839	NA	0.149538	NA	NA	NA	NA	NA
495	dendritic spine morphogenesis	0.0885781	0.402419	0.576343	0.541844	NA	0.203305	NA	NA	0.296095	0.341258	NA	0.227489	NA	NA	NA	NA	NA
496	dendritic spine organization	0.0580997	0.340464	0.535339	0.494281	NA	0.165207	NA	NA	0.243408	0.297196	NA	0.177402	NA	NA	NA	NA	NA
497	dephosphorylation	0.214107	0.278705	NA	0.55471	0.241524	0.415326	NA	0.169171	0.0611083	NA	0.121146	0.14017	0.0534742	0.120403	0.732829	0.117731	0.0656876
498	desmosome organization	0.864149	NA	NA	NA	NA	0.21423	NA	NA	2.62009	NA	0.228672	NA	NA	NA	NA	NA	NA
499	detection of biotic stimulus	0.187225	NA	NA	NA	NA	NA	NA	NA	NA	NA	NA	NA	NA	NA	NA	NA	NA
500	detection of calcium ion	0.223526	NA	NA	NA	NA	NA	NA	NA	0.466542	NA	0.228672	0.373389	0.343568	NA	NA	0.428516	NA
501	detection of external biotic stimulus	0.199099	NA	NA	NA	NA	NA	NA	NA	NA	NA	NA	NA	NA	NA	NA	NA	NA
502	detection of molecule of bacterial origin	0.230758	NA	NA	NA	NA	NA	NA	NA	NA	NA	NA	NA	NA	NA	NA	NA	NA
503	determination of bilateral symmetry	0.0232606	NA	NA	NA	NA	0.0271572	NA	NA	0.162124	NA	NA	NA	NA	0.204068	NA	NA	0.261416
504	determination of heart left/right asymmetry	0.0731475	NA	NA	NA	NA	0.0732619	NA	NA	0.267614	NA	NA	NA	NA	NA	NA	NA	NA
505	determination of left/right symmetry	0.0264011	NA	NA	NA	NA	0.0320171	NA	NA	0.173496	NA	NA	NA	NA	0.216385	NA	NA	0.273371
506	detoxification	0.230758	NA	0.461536	NA	NA	0.027798	NA	NA	NA	NA	0.0688345	NA	NA	0.390844	0.349726	NA	0.56192
507	detoxification of copper ion	0.214107	NA	NA	NA	NA	NA	NA	NA	NA	NA	NA	NA	NA	NA	NA	NA	NA
508	detoxification of inorganic compound	0.209876	NA	NA	NA	NA	NA	NA	NA	NA	NA	NA	NA	NA	NA	NA	NA	NA
509	development of primary female sexual characteristics	0.0320068	NA	NA	NA	NA	0.201733	NA	NA	0.190747	NA	NA	NA	0.156457	0.418682	NA	NA	0.297968
510	development of primary male sexual characteristics	0.216417	NA	NA	NA	NA	0.0732619	NA	NA	NA	0.40511	0.0642664	NA	NA	0.192587	0.340022	NA	0.249921
511	development of primary sexual characteristics	0.108096	NA	NA	NA	NA	0.190722	NA	NA	0.0805015	0.302909	0.0308974	NA	0.0740894	0.415227	0.248401	NA	0.394575
512	developmental cell growth	0.221167	0.708777	0.384229	0.315093	0.387984	0.117818	0.411594	0.166105	0.0781959	0.150331	0.0793184	0.139843	0.170648	0.271018	NA	0.118146	0.388936
513	developmental growth involved in morphogenesis	0.302562	0.517162	0.383542	0.314296	0.387679	0.116755	0.411594	0.165832	0.0776369	0.298682	0.078698	0.139237	0.169172	0.415227	NA	0.117887	0.388604
514	developmental induction	0.135938	NA	NA	NA	NA	NA	NA	NA	NA	NA	NA	NA	NA	NA	NA	NA	NA
515	developmental maturation	0.684834	0.294289	NA	NA	NA	0.0400824	NA	0.123538	0.171682	NA	0.0622534	0.106153	0.142325	NA	NA	0.0950282	0.141116
516	developmental pigmentation	1.00802	NA	NA	NA	NA	NA	NA	NA	NA	NA	NA	NA	NA	NA	NA	NA	NA
517	dicarboxylic acid biosynthetic process	0.214107	NA	NA	NA	NA	NA	NA	NA	NA	NA	NA	NA	NA	NA	NA	NA	NA
518	dicarboxylic acid metabolic process	0.494113	NA	0.480246	NA	NA	NA	NA	NA	0.179854	NA	NA	0.125514	0.151672	NA	0.36626	NA	NA
519	dicarboxylic acid transport	0.752464	NA	NA	NA	NA	NA	NA	NA	0.436368	0.275298	0.213217	0.325342	0.339422	NA	NA	0.259796	NA
520	digestion	0.0199229	0.234855	NA	NA	NA	0.1531	NA	NA	NA	NA	NA	NA	NA	NA	NA	NA	NA
521	digestive system development	0.0614304	NA	NA	NA	NA	NA	NA	0.109467	NA	NA	NA	NA	NA	0.188071	NA	NA	NA
522	digestive system process	0.0349552	0.295071	NA	NA	NA	0.205173	NA	NA	NA	NA	NA	NA	NA	NA	NA	NA	NA
523	digestive tract development	0.0212315	NA	NA	NA	NA	NA	NA	0.120089	NA	NA	NA	NA	NA	0.196941	NA	NA	NA
524	digestive tract morphogenesis	0.0998253	NA	NA	NA	NA	NA	NA	NA	NA	NA	NA	NA	NA	NA	NA	NA	NA
525	diol biosynthetic process	0.568394	NA	NA	NA	NA	NA	NA	NA	NA	NA	0.215657	NA	NA	NA	0.612249	NA	NA
526	diol metabolic process	0.484036	NA	NA	NA	NA	NA	NA	NA	NA	NA	0.213217	NA	NA	NA	0.601708	NA	NA
527	diterpenoid metabolic process	0.125334	NA	NA	NA	NA	NA	NA	NA	NA	NA	NA	NA	NA	0.422842	NA	NA	0.625236
528	divalent inorganic cation transport	0.187225	0.0459924	NA	0.164185	NA	0.000695021	0.286877	0.039017	0.904292	0.264245	0.928786	0.381835	0.587256	0.127725	0.123272	0.366433	NA
529	divalent metal ion transport	0.188236	0.0461746	NA	0.165262	NA	0.000695021	0.287327	0.0391165	0.908729	0.265189	0.934679	0.381835	0.590172	0.129651	0.123429	0.366433	NA
530	DNA biosynthetic process	0.00704392	0.172903	0.414939	NA	NA	0.209481	NA	0.075052	0.100608	NA	0.0398338	0.0661402	0.0923394	NA	0.280812	NA	NA
531	DNA conformation change	0.000442659	0.451301	0.580721	0.646777	0.343916	0.852084	0.372141	0.333466	NA	NA	NA	NA	0.238859	NA	0.437613	NA	NA
532	DNA damage checkpoint	0.127555	0.451301	NA	NA	NA	0.205173	NA	0.254412	NA	0.400461	0.0573717	NA	0.121648	NA	0.598261	NA	NA
533	DNA damage response, detection of DNA damage	0.125334	NA	0.592048	NA	NA	NA	NA	NA	0.342427	NA	0.190199	0.272178	0.284519	NA	NA	NA	NA
534	DNA damage response, signal transduction by p53 class mediator	0.109554	0.832507	NA	NA	NA	0.0385671	NA	0.155498	NA	NA	0.0834321	NA	0.15566	NA	NA	NA	NA
535	DNA damage response, signal transduction by p53 class mediator resulting in cell cycle arrest	0.206418	0.647052	NA	NA	NA	0.0805107	NA	0.241769	NA	NA	NA	NA	NA	NA	NA	NA	NA
536	DNA integrity checkpoint	0.187225	0.438303	NA	NA	NA	0.19614	NA	0.241769	NA	0.387982	0.0519596	NA	0.11291	NA	0.576453	NA	NA
537	DNA packaging	0.00424267	0.157913	0.39791	0.586429	NA	0.523297	NA	0.180019	NA	NA	NA	NA	0.186867	NA	NA	NA	NA
538	DNA recombination	0.00799825	NA	0.580721	0.505542	NA	0.856701	0.372141	0.226604	NA	0.117498	NA	0.033181	0.0491499	0.095667	0.437933	NA	NA
539	DNA replication	0.117812	0.464151	0.354459	NA	0.351727	0.685732	0.38282	0.240388	0.0601057	0.124896	0.123683	0.036927	0.0534742	NA	0.447302	NA	NA
540	DNA replication checkpoint	0.209876	NA	NA	NA	NA	0.201733	NA	NA	NA	NA	NA	NA	NA	NA	NA	NA	NA
541	DNA replication initiation	0.138957	NA	0.609147	NA	NA	0.135924	NA	NA	0.359054	NA	NA	NA	NA	NA	NA	NA	NA
542	DNA synthesis involved in DNA repair	0.0971905	0.412626	0.580721	NA	NA	NA	NA	NA	NA	NA	0.162297	0.236836	NA	NA	NA	NA	NA
543	DNA-dependent DNA replication	0.125334	0.219379	0.446905	NA	0.45786	0.134952	NA	0.103221	0.133214	0.215071	0.147744	0.0896578	0.119112	NA	0.326815	NA	NA
544	DNA-templated transcription, initiation	0.035408	0.129981	NA	0.292894	NA	3.39125	0.394513	3.33655	NA	0.136018	0.0681497	NA	NA	NA	0.630667	0.104351	NA
545	dopamine metabolic process	0.122911	NA	NA	NA	NA	NA	NA	NA	NA	NA	NA	NA	NA	NA	NA	NA	NA
546	dopaminergic neuron differentiation	0.12983	0.848089	NA	NA	NA	NA	NA	NA	0.346155	NA	NA	NA	NA	NA	NA	NA	NA
547	dorsal/ventral neural tube patterning	0.422349	NA	NA	NA	NA	NA	NA	NA	0.398389	NA	0.213217	0.320328	0.324648	NA	NA	0.403615	NA
548	dorsal/ventral pattern formation	0.221167	NA	NA	NA	NA	NA	NA	NA	0.430917	NA	0.213217	0.3216	0.175134	NA	NA	0.25523	NA
549	double-strand break repair	0.00210113	0.137393	0.374993	0.547891	0.564403	0.213352	NA	0.155498	NA	NA	0.0269747	0.045098	NA	NA	0.493057	NA	NA
550	drug catabolic process	0.0180925	NA	0.454254	NA	NA	0.0710862	0.487796	NA	NA	NA	0.0622534	0.0977447	NA	0.189576	NA	NA	0.24513
551	drug transmembrane transport	0.417262	NA	NA	NA	NA	NA	NA	NA	0.790086	0.502351	0.0991184	0.321833	1.00928	0.254628	NA	0.259796	NA
552	drug transport	0.111347	NA	0.391793	NA	NA	NA	0.421171	NA	0.371159	0.310462	0.0852784	0.145108	0.576396	0.132776	NA	0.124371	NA
553	dsRNA processing	0.0998253	0.711435	NA	NA	NA	0.205292	NA	NA	NA	0.66766	0.163179	NA	0.253353	0.331948	0.753262	NA	NA
554	ear development	0.0614304	NA	NA	NA	NA	0.0314688	NA	0.0636541	0.0858631	0.320145	0.0898012	0.150934	0.0803081	0.136201	NA	0.128163	NA
555	ear morphogenesis	0.0900981	NA	NA	NA	NA	NA	NA	NA	0.173496	0.453242	0.0740549	0.11952	0.145673	NA	NA	0.210079	NA
556	early endosome to late endosome transport	1.18448	0.444804	NA	NA	NA	0.123888	NA	0.284519	0.726813	0.778751	0.190199	0.272178	0.522279	NA	0.54855	0.371102	NA
557	electron transport chain	0.0332553	0.41119	NA	NA	NA	0.0420894	NA	NA	NA	NA	NA	NA	NA	0.155522	NA	NA	0.203027
558	embryo implantation	0.0923484	NA	NA	NA	NA	NA	NA	NA	NA	0.346348	NA	NA	0.246144	0.551546	NA	NA	0.437981
559	embryonic appendage morphogenesis	0.0232606	NA	NA	NA	NA	0.0267095	0.499885	NA	NA	NA	NA	NA	0.135823	NA	NA	NA	NA
560	embryonic body morphogenesis	0.230758	NA	NA	NA	NA	NA	NA	NA	NA	NA	NA	NA	NA	NA	NA	NA	NA
561	embryonic brain development	0.228465	NA	NA	NA	NA	NA	NA	NA	NA	NA	NA	NA	NA	NA	NA	NA	NA
562	embryonic digit morphogenesis	0.07597	NA	NA	NA	NA	NA	NA	NA	NA	NA	NA	NA	0.2266	NA	NA	NA	NA
563	embryonic epithelial tube formation	0.153424	NA	NA	NA	NA	0.0827318	NA	NA	0.350511	0.23175	0.0675666	0.111654	0.29219	0.204068	NA	0.200731	NA
564	embryonic heart tube development	0.0605854	NA	NA	NA	NA	0.062159	NA	NA	0.247404	NA	NA	NA	NA	NA	NA	NA	NA
565	embryonic heart tube morphogenesis	0.0731475	NA	NA	NA	NA	0.0732619	NA	NA	0.267614	NA	NA	NA	NA	NA	NA	NA	NA
566	embryonic limb morphogenesis	0.0232606	NA	NA	NA	NA	0.0267095	0.499885	NA	NA	NA	NA	NA	0.135823	NA	NA	NA	NA
567	embryonic organ development	0.0853022	NA	NA	NA	NA	0.00519993	NA	0.116127	0.0798365	0.291998	0.0215147	0.042598	0.226859	0.0482242	NA	0.0525828	NA
568	embryonic organ morphogenesis	0.0560423	NA	NA	NA	NA	0.00142387	NA	NA	0.160218	0.257199	0.0176851	0.0329071	0.134552	NA	NA	0.0887183	NA
569	embryonic pattern specification	0.07597	NA	NA	NA	NA	NA	NA	NA	NA	0.32456	NA	NA	0.2266	0.304203	NA	NA	0.398625
570	embryonic placenta development	0.0432692	NA	NA	NA	NA	0.0461335	NA	0.366943	NA	0.271105	0.0971704	0.151119	0.339422	NA	NA	NA	NA
571	embryonic skeletal system development	0.0232606	NA	NA	NA	NA	NA	NA	NA	NA	0.23175	NA	NA	0.135823	NA	NA	NA	NA
572	embryonic skeletal system morphogenesis	0.037518	NA	NA	NA	NA	NA	NA	NA	NA	0.266183	NA	NA	0.167404	NA	NA	NA	NA
573	enamel mineralization	0.206418	NA	NA	NA	NA	NA	NA	NA	0.441554	NA	0.222012	0.350235	0.343568	NA	NA	0.422464	NA
574	endochondral bone morphogenesis	0.0630008	NA	NA	NA	NA	NA	NA	NA	NA	NA	0.220325	0.181593	0.20162	0.285879	NA	NA	0.370663
575	endocrine hormone secretion	0.492253	NA	NA	NA	NA	NA	NA	NA	0.604934	0.357862	0.1654	NA	NA	NA	NA	NA	NA
576	endocrine process	0.228465	NA	NA	NA	NA	NA	NA	NA	0.439596	0.280754	0.104982	NA	NA	NA	NA	NA	NA
577	endocytic recycling	6.00203	NA	NA	0.593265	NA	NA	NA	NA	0.77097	NA	0.355098	0.27838	0.29219	NA	NA	0.380699	NA
578	endoderm development	0.0597199	NA	NA	NA	NA	NA	NA	NA	NA	NA	NA	NA	NA	0.916779	NA	NA	0.361913
579	endomembrane system organization	10.7108	1.24188	NA	0.188984	0.270723	0.178957	NA	0.221078	2.35848	1.23086	9.39548	3.57266	3.67957	0.261662	0.14455	4.93518	0.396709
580	endoplasmic reticulum calcium ion homeostasis	0.462655	NA	NA	NA	NA	NA	NA	NA	1.91906	NA	1.4483	1.57069	1.60677	NA	NA	1.04732	0.562195
581	endoplasmic reticulum mannose trimming	0.206418	NA	NA	NA	NA	NA	NA	NA	NA	NA	NA	NA	NA	1.14276	NA	NA	2.79507
582	endoplasmic reticulum organization	0.90501	NA	NA	NA	NA	0.0939131	NA	NA	0.577872	NA	2.30092	2.38231	4.69272	0.331948	NA	4.74695	0.447483
583	endoplasmic reticulum to cytosol transport	2.29018	NA	NA	NA	NA	NA	NA	NA	0.847399	NA	2.15856	2.24943	3.54782	0.815096	NA	3.19278	2.24164
584	endoplasmic reticulum tubular network organization	0.209876	NA	NA	NA	NA	NA	NA	NA	NA	NA	0.227253	0.359672	NA	NA	NA	NA	NA
585	endoplasmic reticulum unfolded protein response	2.13897	0.260222	NA	NA	NA	0.0924854	NA	0.139345	1.03531	NA	1.51383	1.74711	1.91703	5.86355	0.358366	3.93063	4.5044
586	endosomal transport	22.3575	NA	NA	0.586429	NA	0.0320171	NA	0.18011	5.27305	2.4226	1.0317	1.80658	0.986171	NA	NA	0.422464	NA
587	endosome organization	4.1364	0.335278	NA	NA	0.533588	0.253481	NA	0.195748	1.43115	1.00705	0.115064	0.344298	0.343568	NA	0.435705	0.276042	NA
588	endosome to lysosome transport	2.54751	NA	NA	NA	0.557166	0.0790697	NA	0.23937	1.08384	0.616578	0.228672	0.381835	0.236112	NA	NA	0.318185	NA
589	endosome to melanosome transport	1.81056	NA	NA	NA	NA	NA	NA	NA	NA	NA	NA	NA	NA	NA	NA	NA	NA
590	endosome to pigment granule transport	1.81056	NA	NA	NA	NA	NA	NA	NA	NA	NA	NA	NA	NA	NA	NA	NA	NA
591	endosome to plasma membrane protein transport	0.230758	NA	NA	NA	NA	NA	NA	NA	NA	NA	NA	0.381835	0.343568	NA	NA	NA	NA
592	endosome transport via multivesicular body sorting pathway	0.175447	NA	NA	NA	NA	NA	NA	NA	NA	NA	NA	0.320328	NA	NA	NA	NA	NA
593	endothelial cell apoptotic process	0.0731475	NA	NA	NA	NA	NA	NA	NA	0.267614	NA	NA	NA	NA	0.299801	NA	NA	NA
594	endothelial cell chemotaxis	0.138957	NA	NA	NA	NA	NA	NA	NA	NA	0.400461	NA	NA	NA	NA	NA	0.385124	NA
595	endothelial cell migration	0.120312	0.119419	NA	NA	NA	0.00233293	NA	NA	0.175892	0.266183	0.0207945	0.0371211	0.253353	0.770519	0.213648	0.390373	0.558293
596	endothelial cell proliferation	0.00704392	NA	NA	NA	NA	0.08662	0.441646	0.0745871	NA	NA	NA	NA	NA	NA	NA	NA	NA
597	energy coupled proton transmembrane transport, against electrochemical gradient	0.132817	NA	NA	NA	NA	NA	NA	NA	0.777852	0.400461	NA	NA	0.540251	NA	NA	NA	NA
598	energy derivation by oxidation of organic compounds	0.0303605	0.464151	NA	NA	NA	0.0122666	NA	0.125968	NA	NA	NA	0.0371211	NA	NA	0.213007	NA	NA
599	ensheathment of neurons	0.239278	NA	NA	NA	NA	0.0320171	NA	NA	0.173496	0.242431	0.0740549	0.11952	0.30661	0.405737	NA	0.403615	0.273371
600	entry into cell of other organism involved in symbiotic interaction	2.29987	0.468055	NA	0.406475	NA	0.21423	NA	0.266904	0.909578	1.84085	0.0658974	0.25365	0.627139	0.540633	0.34177	0.191172	0.862268
601	entry into host	2.29987	0.468055	NA	0.406475	NA	0.21423	NA	0.266904	0.909578	1.84085	0.0658974	0.25365	0.627139	0.540633	0.34177	0.191172	0.862268
602	entry into host cell	2.29987	0.468055	NA	0.406475	NA	0.21423	NA	0.266904	0.909578	1.84085	0.0658974	0.25365	0.627139	0.540633	0.34177	0.191172	0.862268
603	entry into other organism involved in symbiotic interaction	2.29987	0.468055	NA	0.406475	NA	0.21423	NA	0.266904	0.909578	1.84085	0.0658974	0.25365	0.627139	0.540633	0.34177	0.191172	0.862268
604	entry of bacterium into host cell	0.221167	NA	NA	NA	NA	NA	NA	NA	0.463341	NA	NA	NA	NA	0.432448	NA	NA	0.625236
605	ephrin receptor signaling pathway	0.476364	NA	0.533625	0.651921	NA	1.49256	0.560027	0.380767	0.452207	0.97752	0.213217	0.332745	0.576396	NA	NA	NA	NA
606	epidermal cell differentiation	0.193702	NA	NA	0.459187	NA	0.205173	NA	0.168218	0.674709	0.216733	0.0744924	0.0195278	0.18106	0.0669995	0.170697	0.0676813	0.103589
607	epidermal growth factor receptor signaling pathway	3.22395	NA	NA	0.421465	NA	0.029499	NA	0.133593	0.555775	0.237484	0.449605	0.381835	0.365308	0.210426	NA	0.402209	0.269536
608	epidermis development	0.286476	NA	NA	0.390185	NA	0.133611	NA	0.0967885	0.463341	0.160406	0.0764748	0.00838058	0.288454	0.129873	0.123484	0.0451422	0.187559
609	epidermis morphogenesis	0.371944	NA	NA	NA	NA	NA	NA	NA	NA	NA	NA	NA	NA	NA	NA	NA	NA
610	epithelial cell apoptotic process	0.0304455	NA	NA	NA	NA	0.0365831	NA	NA	0.386212	NA	NA	NA	NA	0.226739	NA	NA	NA
611	epithelial cell development	0.0677624	0.161545	0.402003	0.338636	NA	0.0757639	NA	0.0672208	0.396403	NA	0.0353228	0.0586896	0.19226	0.14176	0.266463	0.131461	NA
612	epithelial cell migration	0.142047	0.225017	NA	NA	NA	0.0411919	0.342364	0.020393	0.349565	0.346348	0.0106126	0.0200899	0.28543	0.528026	0.171013	0.318185	0.455763
613	epithelial cell morphogenesis	0.132817	NA	NA	0.598141	NA	0.310943	NA	0.301078	0.350511	NA	NA	NA	0.298728	0.372624	0.563288	NA	NA
614	epithelial cell proliferation	0.00357048	0.0543866	0.273664	NA	NA	0.0732619	0.306905	0.0121978	0.022703	0.0626794	NA	NA	0.02019	0.14431	NA	NA	0.0798425
615	epithelial to mesenchymal transition	0.0691641	0.234855	NA	NA	NA	0.1531	NA	0.115906	NA	0.222298	NA	NA	NA	0.192695	NA	NA	NA
616	epithelial tube branching involved in lung morphogenesis	0.353737	NA	NA	NA	NA	NA	NA	NA	NA	NA	NA	NA	NA	NA	NA	NA	NA
617	epithelial tube formation	0.144512	NA	NA	NA	NA	0.0768911	NA	NA	0.343613	0.225175	0.0658974	0.105172	0.284322	0.196941	NA	0.192532	NA
618	epithelial tube morphogenesis	0.125906	0.0919347	NA	NA	NA	0.0941743	NA	0.0261602	0.266178	0.100445	0.0132403	0.0258389	0.209508	0.200365	NA	0.0764818	NA
619	epithelium migration	0.138957	0.222747	NA	NA	NA	0.0400824	0.341961	0.0202194	0.346155	0.344028	0.010421	0.0197003	0.284519	0.519349	0.170697	0.318185	0.45511
620	ER overload response	0.228465	NA	NA	NA	NA	0.209481	NA	NA	0.476487	NA	0.963173	1.06755	1.02103	0.432448	NA	1.39535	1.65667
621	ER to Golgi vesicle-mediated transport	10.6478	0.156145	NA	0.586281	NA	0.0720619	NA	0.0631193	2.90381	0.725979	21.0497	6.77842	4.0652	1.02775	NA	6.67557	0.625236
622	ER-associated misfolded protein catabolic process	0.228465	NA	NA	NA	NA	NA	NA	NA	NA	NA	NA	NA	NA	2.85884	NA	NA	1.65667
623	ER-nucleus signaling pathway	0.506948	0.420905	0.580721	0.556016	NA	0.213613	NA	0.258583	0.617569	NA	0.789747	0.960916	0.431986	2.46195	0.525993	2.49651	5.50887
624	ERAD pathway	3.46459	NA	NA	NA	0.498406	0.0432407	NA	NA	1.26465	NA	2.74788	3.68585	6.18296	6.6759	0.398219	5.40361	10.478
625	ERBB signaling pathway	2.62763	NA	NA	0.398279	NA	0.0698072	NA	0.256775	0.479954	0.2158	0.328157	0.367733	0.343568	0.188071	NA	0.385124	0.242422
626	ERBB2 signaling pathway	0.142047	NA	NA	NA	NA	NA	NA	NA	NA	NA	NA	NA	NA	NA	NA	NA	NA
627	ERK1 and ERK2 cascade	0.0605207	0.0804926	0.309809	NA	NA	0.0757639	0.343906	0.175161	0.24098	0.0885466	0.078698	0.0689581	0.288858	0.0705511	0.379038	0.184894	0.107202
628	error-free translesion synthesis	0.196311	NA	NA	NA	NA	NA	NA	NA	NA	NA	0.213583	0.332745	NA	NA	NA	NA	NA
629	error-prone translesion synthesis	0.193198	NA	NA	NA	NA	NA	NA	NA	NA	NA	0.213583	0.331626	NA	NA	NA	NA	NA
630	erythrocyte development	0.142047	NA	NA	NA	NA	NA	NA	NA	NA	NA	NA	NA	0.30661	NA	NA	NA	NA
631	erythrocyte differentiation	0.0971905	NA	NA	NA	NA	0.0985643	NA	0.145704	NA	0.248927	NA	NA	0.151672	NA	NA	NA	NA
632	erythrocyte homeostasis	0.0850985	0.254556	NA	NA	0.477833	0.178957	NA	0.133593	NA	0.237484	NA	NA	0.142325	NA	NA	NA	NA
633	erythrocyte maturation	0.214107	NA	NA	NA	NA	NA	NA	NA	NA	NA	NA	NA	0.343568	NA	NA	NA	NA
634	ESCRT complex disassembly	0.239278	NA	NA	NA	0.565136	0.926478	NA	NA	NA	NA	NA	NA	NA	NA	NA	NA	NA
635	ESCRT III complex disassembly	0.239278	NA	NA	NA	0.565136	0.926478	NA	NA	NA	NA	NA	NA	NA	NA	NA	NA	NA
636	establishment of blood-brain barrier	0.239278	NA	NA	NA	NA	NA	NA	NA	0.491737	NA	NA	NA	NA	NA	NA	NA	NA
637	establishment of cell polarity	1.87686	0.240918	NA	NA	NA	0.167161	NA	0.276009	0.50362	0.421503	0.0658974	NA	0.134552	NA	1.043	0.195441	NA
638	establishment of chromosome localization	0.0597199	0.342287	0.535339	1.373	0.618989	3.85212	0.564139	0.677439	0.24539	NA	0.213583	0.642705	NA	NA	0.645121	0.276042	NA
639	establishment of epithelial cell polarity	0.147026	NA	NA	NA	NA	NA	NA	NA	0.376589	NA	NA	NA	NA	NA	NA	NA	NA
640	establishment of lymphocyte polarity	0.230758	NA	NA	NA	NA	NA	NA	NA	NA	NA	NA	NA	NA	NA	NA	NA	NA
641	establishment of melanosome localization	0.181272	NA	NA	0.645196	NA	0.174554	NA	NA	NA	NA	NA	NA	0.330804	NA	NA	0.405651	NA
642	establishment of mitochondrion localization	0.181272	NA	NA	0.645196	NA	NA	NA	0.353118	NA	NA	NA	NA	NA	NA	0.601708	NA	NA
643	establishment of mitotic spindle localization	0.15314	0.480757	NA	NA	NA	1.73607	NA	0.697538	NA	NA	0.209974	NA	NA	NA	0.584184	0.393441	NA
644	establishment of mitotic spindle orientation	0.181272	0.503068	NA	NA	NA	1.1094	NA	0.764074	NA	NA	0.213217	NA	NA	NA	0.601708	0.405651	NA
645	establishment of organelle localization	4.67249	0.414329	0.245055	1.61357	0.47134	0.926478	0.275364	0.923185	0.551995	0.359676	8.41972	1.92672	0.265644	0.209236	0.460363	1.69185	0.0627705
646	establishment of pigment granule localization	0.175447	NA	NA	0.645196	NA	0.171979	NA	NA	NA	NA	NA	NA	0.324648	NA	NA	0.403615	NA
647	establishment of planar polarity	0.484036	NA	NA	NA	NA	0.0532216	NA	NA	0.452207	NA	0.111911	0.169765	0.189063	0.266987	NA	0.276042	0.348157
648	establishment of planar polarity involved in neural tube closure	0.657361	NA	NA	NA	NA	NA	NA	NA	0.458479	NA	0.227253	0.367733	0.343568	NA	NA	0.428516	NA
649	establishment of planar polarity of embryonic epithelium	0.600394	NA	NA	NA	NA	NA	NA	NA	0.441554	NA	0.222012	0.350235	0.343568	NA	NA	0.422464	NA
650	establishment of protein localization to endoplasmic reticulum	0.16389	0.740726	1.61665	0.646777	0.477833	0.882469	0.504527	0.729175	0.552359	0.23586	0.442888	2.98081	0.685514	0.209081	NA	0.662619	0.267218
651	establishment of protein localization to membrane	1.46053	0.548219	1.43864	0.646777	0.557166	0.659437	0.603768	0.392998	0.794534	1.15596	1.04225	3.42893	1.14563	NA	NA	0.685702	NA
652	establishment of protein localization to mitochondrion	0.0199229	0.464151	NA	0.402914	0.47134	0.1531	0.72102	0.115906	NA	NA	NA	0.102422	0.129593	0.192695	0.341009	NA	NA
653	establishment of protein localization to peroxisome	0.067227	NA	NA	NA	NA	NA	NA	NA	NA	NA	0.126269	0.188561	NA	NA	NA	NA	NA
654	establishment of protein localization to plasma membrane	1.45089	NA	NA	NA	NA	NA	NA	NA	0.303453	2.2356	0.714997	0.911148	0.250969	NA	NA	NA	NA
655	establishment of protein localization to postsynaptic membrane	1.30042	NA	NA	NA	NA	NA	NA	NA	NA	NA	0.222012	0.350235	0.343568	NA	NA	NA	NA
656	establishment of protein localization to vacuole	2.41435	NA	NA	NA	NA	NA	NA	NA	2.15206	1.50833	0.277726	0.474279	0.463771	NA	NA	0.362425	NA
657	establishment of RNA localization	0.0716394	3.23166	NA	0.589706	0.410439	4.31541	0.434664	4.97465	NA	0.171897	5.92975	0.381835	0.0867334	0.14363	NA	0.317046	0.187559
658	establishment of spindle localization	0.127555	0.449222	NA	NA	NA	1.33588	NA	0.577503	NA	NA	0.190626	NA	NA	NA	0.549326	0.376248	NA
659	establishment of spindle orientation	0.147026	0.472977	NA	NA	NA	0.926478	NA	0.677439	NA	NA	0.20396	NA	NA	NA	0.572753	0.391953	NA
660	establishment of synaptic vesicle localization	0.460905	NA	NA	0.388939	NA	0.0153019	NA	0.246512	0.129227	0.210287	0.213217	0.0860714	NA	NA	NA	NA	NA
661	establishment of tissue polarity	0.484036	NA	NA	NA	NA	0.0532216	NA	NA	0.452207	NA	0.111911	0.169765	0.189063	0.266987	NA	0.276042	0.348157
662	establishment of vesicle localization	5.23698	0.104558	NA	0.503815	NA	0.0329654	NA	0.218345	0.56112	0.400461	7.81621	1.16289	0.330804	0.357125	NA	0.428516	0.131586
663	establishment or maintenance of apical/basal cell polarity	0.118879	NA	NA	NA	NA	0.114498	NA	0.271406	0.333761	0.379419	NA	NA	NA	NA	0.530222	NA	NA
664	establishment or maintenance of bipolar cell polarity	0.118879	NA	NA	NA	NA	0.114498	NA	0.271406	0.333761	0.379419	NA	NA	NA	NA	0.530222	NA	NA
665	establishment or maintenance of cell polarity	0.948641	0.163821	0.402659	0.589706	0.410439	0.334815	0.43383	0.392998	0.397025	0.332032	0.0962735	0.165161	0.319588	NA	0.890227	0.133673	NA
666	establishment or maintenance of epithelial cell apical/basal polarity	0.125334	NA	NA	NA	NA	NA	NA	0.284519	0.342427	0.391002	NA	NA	NA	NA	0.54855	NA	NA
667	establishment or maintenance of transmembrane electrochemical gradient	0.221167	NA	NA	NA	NA	NA	NA	NA	0.463341	0.502351	NA	NA	0.343568	0.432448	NA	NA	NA
668	estrogen metabolic process	0.175447	NA	NA	NA	NA	NA	NA	NA	NA	NA	NA	NA	NA	NA	NA	NA	NA
669	excitatory postsynaptic potential	0.0320068	0.832507	NA	NA	NA	0.0385671	NA	NA	0.397025	NA	0.197379	0.301442	0.156457	NA	0.380772	NA	0.297968
670	excretion	0.070027	NA	NA	NA	NA	NA	NA	NA	NA	NA	NA	NA	NA	NA	NA	NA	NA
671	exit from host	0.684834	NA	NA	NA	NA	0.798504	NA	NA	0.77097	0.400461	0.355098	0.56649	0.540251	NA	NA	0.784898	NA
672	exit from host cell	0.684834	NA	NA	NA	NA	0.798504	NA	NA	0.77097	0.400461	0.355098	0.56649	0.540251	NA	NA	0.784898	NA
673	exocrine system development	0.462655	NA	NA	NA	NA	NA	NA	NA	NA	NA	NA	NA	NA	0.331948	NA	NA	NA
674	exocytic process	7.53909	NA	NA	0.480445	NA	0.0509042	NA	0.380172	2.8068	3.54431	0.34855	0.572128	0.340873	NA	NA	NA	NA
675	exosomal secretion	1.19534	NA	NA	NA	NA	0.19387	NA	NA	0.430917	0.480485	0.213583	0.332745	0.339422	NA	NA	0.410955	NA
676	export across plasma membrane	0.132817	NA	NA	NA	NA	NA	NA	NA	0.350511	0.400461	NA	NA	0.298728	0.372624	NA	NA	NA
677	extracellular exosome biogenesis	1.1403	NA	NA	NA	NA	0.188894	NA	NA	0.427974	0.474568	0.213583	0.331626	0.339422	NA	NA	0.408171	NA
678	extracellular matrix assembly	0.415044	NA	NA	NA	NA	NA	NA	NA	NA	NA	NA	NA	NA	0.405737	NA	NA	NA
679	extracellular matrix disassembly	0.0597199	NA	NA	NA	NA	NA	NA	NA	NA	0.297504	NA	NA	0.197114	0.432448	NA	NA	0.361913
680	extracellular matrix organization	0.230758	NA	NA	NA	NA	NA	NA	NA	0.0363952	0.344028	0.0366596	0.0677325	0.343568	2.53027	NA	0.0676813	1.38643
681	extracellular structure organization	0.314351	NA	NA	NA	NA	0.000165424	NA	NA	0.0256749	0.298682	0.0246938	0.108821	0.324648	2.72489	NA	0.0549989	1.62175
682	extracellular vesicle biogenesis	1.0529	NA	NA	NA	NA	0.178957	NA	NA	0.411609	0.454821	0.213217	0.3216	0.330804	NA	NA	0.405651	NA
683	extrinsic apoptotic signaling pathway	0.106133	0.346107	NA	0.317482	0.38861	0.188894	NA	0.0560887	NA	0.151959	0.030303	0.140635	0.0734242	0.273938	0.247006	NA	NA
684	extrinsic apoptotic signaling pathway in absence of ligand	0.264299	0.5812	NA	NA	0.542957	0.174554	NA	NA	NA	0.298682	0.122282	NA	NA	NA	0.444746	NA	NA
685	eye development	0.0264011	NA	0.306452	0.217241	NA	0.0400824	0.565128	0.0762413	0.113987	0.216733	0.134528	0.139843	0.0307345	0.181394	NA	0.177692	0.103589
686	eye morphogenesis	0.0170201	NA	NA	NA	NA	NA	NA	NA	NA	0.215387	NA	NA	NA	NA	NA	NA	NA
687	eye photoreceptor cell differentiation	0.109554	NA	NA	NA	NA	NA	NA	NA	NA	NA	NA	NA	NA	NA	NA	NA	NA
688	eyelid development in camera-type eye	0.223526	NA	NA	NA	NA	0.205173	0.715625	0.392998	NA	NA	NA	NA	NA	NA	NA	NA	NA
689	face development	0.0998253	NA	NA	NA	NA	NA	NA	NA	NA	NA	0.163179	0.239176	NA	0.572789	NA	NA	0.447483
690	face morphogenesis	0.142047	NA	NA	NA	NA	NA	NA	NA	NA	NA	0.198373	0.293229	NA	0.780957	NA	NA	0.514414
691	fat cell differentiation	0.00377699	0.151047	NA	NA	NA	0.0281124	NA	NA	NA	NA	0.0852784	0.0517025	NA	0.285879	NA	NA	0.174415
692	fat-soluble vitamin biosynthetic process	0.221167	NA	NA	NA	NA	NA	NA	NA	NA	NA	0.227253	NA	NA	NA	NA	NA	NA
693	fat-soluble vitamin metabolic process	0.116189	NA	NA	NA	NA	NA	NA	NA	NA	NA	0.178265	NA	NA	NA	NA	NA	NA
694	fatty acid catabolic process	0.0311417	NA	0.748969	0.443091	NA	0.354216	0.730592	0.153108	NA	NA	0.0822462	0.423151	NA	0.229868	NA	NA	NA
695	fatty acid metabolic process	0.00129487	NA	0.533625	0.207905	NA	0.0344431	0.564139	0.0173519	0.0314144	NA	0.0312728	0.22323	0.0278751	0.170973	NA	0.0628282	0.242888
696	fatty acid oxidation	0.0349552	NA	0.787985	0.458463	NA	0.415326	0.766438	0.165832	NA	NA	0.0885524	0.470149	NA	0.238614	NA	NA	NA
697	Fc receptor mediated stimulatory signaling pathway	0.0180925	0.227514	0.454254	0.646777	NA	0.209481	0.487796	0.258583	0.333576	0.217662	0.157825	0.245678	NA	NA	NA	NA	NA
698	Fc receptor signaling pathway	0.0316466	0.404029	0.414982	0.605418	NA	0.654276	0.705227	0.333678	0.261251	0.180943	0.109377	0.179577	NA	NA	0.281881	NA	NA
699	Fc-epsilon receptor signaling pathway	0.025906	0.258715	NA	NA	NA	0.186819	0.509483	0.137656	NA	NA	NA	NA	NA	NA	0.357399	NA	NA
700	Fc-gamma receptor signaling pathway	0.0184656	0.229713	0.454254	0.646777	NA	0.209481	0.487796	0.260665	0.335825	0.219772	0.159408	0.2478	NA	NA	NA	NA	NA
701	Fc-gamma receptor signaling pathway involved in phagocytosis	0.0199229	0.234855	0.454254	0.646777	NA	0.21423	0.487796	0.263108	0.340438	0.222298	0.162297	0.249632	NA	NA	NA	NA	NA
702	feeding behavior	0.113309	NA	NA	NA	NA	NA	NA	NA	0.193353	NA	0.0863867	0.137989	0.157698	NA	NA	NA	0.301036
703	female gamete generation	0.140296	0.234855	NA	NA	NA	0.0733127	NA	0.116492	NA	NA	NA	NA	NA	0.193423	NA	NA	0.249921
704	female gonad development	0.0349552	NA	NA	NA	NA	0.205173	NA	NA	0.198897	NA	NA	NA	0.161799	0.418682	NA	NA	0.306601
705	female meiotic nuclear division	0.792411	0.468055	NA	NA	NA	0.141585	NA	0.31427	NA	NA	NA	NA	NA	NA	NA	NA	NA
706	female pregnancy	0.135938	NA	NA	NA	NA	0.205292	NA	NA	0.0996454	0.177567	0.0392234	NA	0.0908937	0.430956	NA	NA	0.192685
707	female sex differentiation	0.0254709	NA	NA	NA	NA	0.182627	NA	NA	0.170921	NA	NA	NA	0.142846	0.401187	NA	NA	0.272774
708	ferric iron transport	0.648435	NA	NA	NA	NA	NA	NA	NA	1.40605	0.778751	0.190199	0.272178	0.522279	NA	NA	0.74604	NA
709	fertilization	0.00918324	0.18356	NA	NA	NA	0.010639	NA	NA	0.110103	NA	NA	NA	NA	0.159626	NA	NA	0.207884
710	fibroblast growth factor receptor signaling pathway	0.0280198	NA	NA	NA	NA	0.30926	NA	0.304008	NA	0.247111	NA	NA	NA	NA	NA	NA	NA
711	fibroblast migration	0.118879	NA	NA	NA	NA	0.114498	NA	0.271406	NA	0.379419	NA	NA	NA	0.35447	NA	0.366433	NA
712	fibroblast proliferation	0.221167	NA	NA	NA	NA	0.209481	0.545024	0.175161	0.213286	NA	0.213217	0.148097	0.334678	0.248225	NA	0.253084	NA
713	flagellated sperm motility	0.127555	NA	NA	NA	NA	NA	NA	NA	NA	0.269662	0.213217	0.150934	0.175134	NA	NA	NA	NA
714	focal adhesion assembly	0.144512	0.574012	NA	NA	NA	0.1531	NA	0.380767	NA	0.502351	NA	NA	NA	NA	0.432112	NA	NA
715	folic acid metabolic process	1.95541	NA	NA	NA	NA	NA	NA	NA	0.427974	NA	NA	NA	0.339422	NA	0.60449	NA	NA
716	folic acid-containing compound biosynthetic process	0.239278	NA	NA	NA	NA	NA	NA	NA	NA	NA	NA	NA	NA	NA	0.633313	NA	NA
717	folic acid-containing compound metabolic process	1.52084	NA	NA	NA	NA	NA	NA	NA	0.382629	NA	NA	NA	0.313743	NA	0.575656	NA	NA
718	forebrain cell migration	0.196311	NA	NA	NA	NA	NA	NA	NA	0.281526	NA	0.143583	0.214789	NA	0.311317	NA	NA	NA
719	forebrain development	0.262632	0.0681274	0.531995	0.440986	NA	0.0112237	0.32976	0.150168	0.441048	0.323412	0.213583	0.308255	0.0901688	0.0590531	0.351029	0.163585	0.0949805
720	forebrain generation of neurons	0.319002	NA	NA	0.50745	NA	0.0732619	NA	0.223449	0.484938	NA	NA	NA	NA	0.299801	0.462568	NA	NA
721	forebrain neuron development	0.147026	NA	NA	NA	NA	NA	NA	NA	NA	NA	NA	NA	NA	0.388119	NA	NA	NA
722	forebrain neuron differentiation	0.0923484	NA	NA	NA	NA	NA	NA	NA	NA	NA	NA	NA	NA	0.328177	NA	NA	NA
723	formation of primary germ layer	0.0874166	NA	NA	NA	NA	NA	NA	NA	NA	0.240089	0.072221	0.117119	0.142846	0.401187	NA	0.206552	0.569305
724	G1 DNA damage checkpoint	0.185406	0.616316	NA	NA	NA	0.190722	NA	0.392998	NA	NA	NA	NA	0.218047	NA	NA	NA	NA
725	G1/S transition of mitotic cell cycle	0.228465	0.468055	0.356309	NA	0.351727	0.258833	0.649616	0.440568	0.0611083	0.12796	0.0647601	0.111654	0.0547203	0.106562	0.451916	0.248827	0.145343
726	G2 DNA damage checkpoint	0.311717	0.457834	NA	NA	NA	0.135924	NA	NA	NA	NA	NA	NA	NA	NA	NA	NA	NA
727	G2/M transition of mitotic cell cycle	1.30042	1.77611	NA	0.341538	NA	1.58842	NA	0.677439	0.247404	NA	0.188617	0.165161	0.319588	NA	0.52999	0.428516	0.187559
728	gamma-aminobutyric acid signaling pathway	0.168635	NA	NA	NA	NA	NA	NA	NA	NA	NA	NA	NA	NA	NA	NA	0.402209	NA
729	gap junction assembly	0.230758	NA	NA	NA	NA	NA	NA	NA	0.484938	NA	NA	0.381835	NA	NA	NA	NA	NA
730	gastrulation	0.219488	NA	NA	NA	NA	NA	NA	NA	0.106673	0.186943	0.0411059	0.0689581	0.0978202	0.432448	NA	0.147554	0.639445
731	gastrulation with mouth forming second	0.15016	NA	NA	NA	NA	NA	NA	NA	0.382629	NA	NA	NA	NA	NA	NA	NA	NA
732	generation of precursor metabolites and energy	0.00611795	0.28097	0.254191	0.161047	NA	0.0778061	0.283232	0.341482	NA	0.0503169	0.00303371	0.230515	NA	0.038446	0.295599	NA	0.0665607
733	germ cell development	0.0740928	0.309545	NA	NA	NA	0.203305	NA	0.249621	NA	0.275298	0.0658974	0.0392885	0.151672	0.110224	0.218834	0.101656	0.149142
734	gland development	0.121436	0.450044	0.267429	NA	NA	0.100215	0.53802	0.276942	0.074638	0.173579	0.0869851	0.167367	0.0658201	0.138194	NA	NA	NA
735	gland morphogenesis	0.0850985	NA	NA	NA	NA	NA	NA	NA	NA	NA	NA	NA	NA	0.210426	NA	NA	NA
736	glial cell activation	0.239278	NA	NA	0.586429	NA	0.117818	0.651962	0.534347	0.337687	NA	0.185938	0.267663	0.281082	NA	NA	NA	0.472012
737	glial cell development	0.209876	NA	NA	0.459187	NA	0.0420884	NA	0.166575	0.20113	NA	0.0898012	0.141516	0.162623	0.239632	NA	NA	0.309183
738	glial cell differentiation	0.132817	0.167692	NA	0.347476	NA	0.00710972	NA	0.0718187	0.0978893	NA	0.038145	0.062806	0.089156	0.145543	NA	NA	0.19001
739	gliogenesis	0.120312	0.297508	NA	0.279016	NA	0.041926	NA	0.241769	0.0607695	NA	0.064003	0.109374	0.0537373	0.238258	NA	NA	0.336236
740	global genome nucleotide-excision repair	0.161624	NA	NA	NA	NA	0.15988	NA	0.336935	NA	NA	0.213217	0.312244	NA	NA	NA	NA	NA
741	glucose homeostasis	0.0937595	0.138856	NA	NA	NA	0.0220693	0.406005	0.390116	0.074424	NA	NA	NA	0.0677595	NA	0.235851	NA	NA
742	glucose import	0.0731475	0.368927	NA	NA	NA	NA	NA	NA	NA	NA	NA	NA	NA	NA	NA	NA	NA
743	glucose transmembrane transport	0.200344	0.287529	NA	NA	NA	NA	NA	NA	0.193353	0.259458	NA	NA	NA	NA	NA	NA	NA
744	glutamate metabolic process	0.121975	NA	0.592048	NA	NA	NA	NA	NA	NA	NA	NA	NA	NA	NA	NA	NA	NA
745	glutamate receptor signaling pathway	0.0413763	NA	NA	NA	NA	NA	NA	NA	0.214898	0.267839	0.0962735	0.149538	0.171968	NA	NA	NA	0.323055
746	glutamate secretion	0.286476	NA	NA	NA	NA	NA	NA	NA	NA	NA	0.194627	0.282448	NA	NA	NA	NA	NA
747	glutamine family amino acid biosynthetic process	1.30042	NA	0.638047	0.646777	NA	0.19614	NA	0.383978	0.441554	NA	NA	0.350235	NA	NA	NA	NA	NA
748	glutamine family amino acid catabolic process	0.15016	NA	0.614609	NA	NA	0.149787	NA	NA	NA	NA	NA	NA	NA	NA	NA	NA	NA
749	glutamine family amino acid metabolic process	0.239278	NA	0.533625	0.490015	NA	0.156054	NA	0.194331	0.240003	NA	NA	0.171793	NA	NA	NA	NA	NA
750	glutamine metabolic process	0.175447	NA	0.621212	NA	NA	0.171979	NA	NA	NA	NA	NA	NA	NA	NA	NA	NA	NA
751	glycerolipid biosynthetic process	0.293774	NA	NA	NA	0.347874	NA	NA	NA	NA	0.121964	NA	0.0357765	NA	0.232293	NA	NA	0.13973
752	glycerolipid catabolic process	0.196198	NA	NA	NA	NA	NA	NA	NA	NA	NA	NA	0.210962	0.228654	0.308584	NA	0.312101	0.401739
753	glycerolipid metabolic process	0.188236	NA	NA	0.165262	0.244028	0.000695021	NA	NA	NA	0.0532282	0.00303371	0.148097	0.0155939	0.229868	NA	0.0451422	0.34354
754	glycerophospholipid biosynthetic process	0.253768	NA	NA	NA	0.375266	NA	NA	NA	NA	0.140482	NA	0.0427281	NA	0.259047	NA	NA	0.158047
755	glycerophospholipid catabolic process	0.462655	NA	NA	NA	NA	NA	NA	NA	NA	NA	NA	0.3216	0.330804	0.415227	NA	0.405651	0.562195
756	glycerophospholipid metabolic process	0.284403	NA	NA	0.208895	0.288677	0.00233293	NA	NA	NA	0.0791186	0.00867027	0.226194	0.0279164	0.29472	NA	0.0633269	0.244241
757	glycine metabolic process	0.209876	NA	NA	NA	NA	NA	NA	NA	NA	NA	NA	NA	NA	NA	NA	NA	NA
758	glycolipid biosynthetic process	0.0731475	NA	NA	NA	NA	NA	NA	NA	0.267614	NA	0.131581	0.19708	0.218047	0.457035	NA	0.298165	0.389824
759	glycolipid metabolic process	0.0316466	NA	NA	NA	NA	NA	NA	NA	0.189345	NA	0.0834321	0.301442	0.15566	3.05696	NA	0.22806	2.64472
760	glycoprotein biosynthetic process	0.16564	NA	NA	NA	NA	0.000695021	NA	NA	NA	NA	0.157825	0.695202	0.11291	2.68919	NA	0.0734956	2.7413
761	glycoprotein metabolic process	0.199099	NA	NA	NA	NA	0.000165424	NA	NA	NA	NA	0.213217	0.704646	0.0818606	7.43998	NA	0.05755	8.17617
762	glycosphingolipid biosynthetic process	0.181272	NA	NA	NA	NA	NA	NA	NA	0.406	NA	0.213217	0.3216	0.330804	NA	NA	0.405651	NA
763	glycosphingolipid metabolic process	0.0791032	NA	NA	NA	NA	NA	NA	NA	0.281526	NA	0.143583	0.381835	0.23229	2.12082	NA	0.317046	2.50484
764	glycosyl compound metabolic process	0.0172687	NA	NA	NA	NA	0.0194181	0.484798	NA	NA	NA	NA	NA	0.12349	0.188071	NA	NA	0.518532
765	glycosylation	0.0731475	NA	NA	NA	NA	NA	NA	NA	NA	NA	0.199472	0.66558	0.151672	3.27042	NA	0.101656	3.39985
766	glycosylceramide metabolic process	0.199099	NA	NA	NA	NA	NA	NA	NA	0.436368	NA	0.215657	0.340276	0.339422	NA	NA	0.410955	0.607473
767	Golgi inheritance	0.684834	0.552016	NA	NA	NA	0.205173	NA	0.392998	0.463341	0.502351	0.88219	0.3716	0.343568	NA	NA	0.428516	NA
768	Golgi localization	0.221167	NA	NA	NA	NA	NA	NA	NA	NA	NA	0.227253	0.980853	NA	NA	NA	NA	NA
769	Golgi organization	3.91795	0.632684	NA	NA	NA	0.0687473	NA	0.255873	0.846645	0.616578	6.59816	0.56649	0.122941	0.488109	NA	0.385124	0.241217
770	Golgi ribbon formation	1.61687	NA	NA	NA	NA	NA	NA	NA	0.476487	NA	0.228672	NA	NA	NA	NA	NA	NA
771	Golgi to endosome transport	0.600394	NA	NA	NA	NA	NA	NA	NA	NA	NA	NA	NA	NA	NA	NA	NA	NA
772	Golgi to plasma membrane protein transport	1.30768	NA	NA	NA	NA	NA	NA	NA	0.350511	2.77602	1.04225	0.56649	NA	NA	NA	NA	NA
773	Golgi to plasma membrane transport	0.783117	NA	NA	NA	NA	NA	NA	NA	0.293157	2.10887	1.28551	0.381835	NA	NA	NA	NA	NA
774	Golgi to vacuole transport	2.44761	NA	NA	NA	NA	NA	NA	NA	0.463341	0.502351	NA	NA	0.343568	NA	NA	NA	NA
775	Golgi vesicle budding	7.66762	0.326694	NA	NA	NA	0.0526737	NA	0.191557	2.12009	0.29083	14.7177	4.04676	1.79289	1.68463	NA	3.75275	0.634298
776	Golgi vesicle transport	21.3897	0.0734152	NA	0.645196	NA	0.0687473	NA	0.254412	5.76185	3.91062	22.883	7.71968	7.09462	0.783678	NA	6.21715	0.619845
777	gonad development	0.113309	NA	NA	NA	NA	0.193964	NA	NA	0.0824209	0.310817	0.0312728	NA	0.0769481	0.418682	0.253231	NA	0.401739
778	gonadotropin secretion	0.214107	NA	NA	NA	NA	NA	NA	NA	NA	0.49539	0.227253	NA	NA	NA	NA	NA	NA
779	granulocyte chemotaxis	0.0249896	NA	NA	NA	NA	NA	NA	NA	NA	0.237484	NA	NA	0.142325	0.210426	NA	NA	NA
780	granulocyte migration	0.0200997	NA	NA	NA	NA	NA	NA	NA	NA	0.222298	NA	NA	0.281082	0.193423	NA	NA	NA
781	grooming behavior	0.199099	NA	NA	NA	NA	NA	NA	NA	0.436368	0.481593	NA	NA	0.339422	NA	NA	NA	NA
782	growth hormone receptor signaling pathway	0.181272	NA	NA	NA	NA	0.174554	NA	NA	0.406	NA	0.213217	0.3216	NA	NA	0.890227	0.405651	NA
783	growth involved in symbiotic interaction	0.199099	NA	NA	NA	NA	NA	NA	NA	NA	NA	0.215657	NA	NA	NA	NA	NA	NA
784	growth of symbiont in host	0.206418	NA	NA	NA	NA	NA	NA	NA	NA	NA	0.222012	NA	NA	NA	NA	NA	NA
785	growth of symbiont involved in interaction with host	0.199099	NA	NA	NA	NA	NA	NA	NA	NA	NA	0.215657	NA	NA	NA	NA	NA	NA
786	GTP metabolic process	0.138957	NA	NA	NA	NA	NA	NA	NA	NA	NA	NA	NA	0.304089	NA	NA	NA	NA
787	guanosine-containing compound metabolic process	0.108096	NA	NA	NA	NA	NA	NA	NA	NA	NA	NA	NA	0.261265	NA	NA	NA	NA
788	hair cell differentiation	0.121975	NA	NA	NA	NA	0.117818	NA	0.276009	0.337687	NA	0.185938	0.267663	0.281082	NA	NA	0.368027	NA
789	hair cycle	0.181272	NA	NA	NA	NA	0.0329654	NA	0.144028	NA	NA	0.0754396	NA	0.309812	NA	NA	NA	NA
790	hair cycle process	0.221167	NA	NA	NA	NA	0.0461095	NA	0.177849	NA	NA	0.0967039	NA	0.339422	NA	NA	NA	NA
791	hair follicle development	0.223526	NA	NA	NA	NA	0.0469314	NA	0.180019	NA	NA	0.0991184	NA	0.339422	NA	NA	NA	NA
792	hair follicle morphogenesis	0.415044	NA	NA	NA	NA	NA	NA	NA	NA	NA	NA	NA	NA	NA	NA	NA	NA
793	head morphogenesis	0.254793	NA	NA	NA	NA	NA	NA	NA	NA	NA	0.190626	0.27562	0.28543	0.711574	NA	NA	0.487916
794	heart contraction	0.199099	0.131536	NA	NA	NA	0.00233293	NA	NA	1.53258	0.138409	0.143923	0.125514	0.279382	0.114988	NA	0.105681	0.156549
795	heart growth	0.0307981	0.5177	NA	NA	NA	0.0376677	NA	0.151676	NA	NA	NA	NA	NA	0.228453	NA	NA	NA
796	heart looping	0.0817007	NA	NA	NA	NA	0.0775065	NA	NA	0.284602	NA	NA	NA	NA	NA	NA	NA	NA
797	heart morphogenesis	0.193198	0.126726	NA	NA	NA	0.0892787	0.391635	0.140636	0.333497	0.133377	0.135446	0.0393138	0.265644	0.248225	0.220702	0.259796	NA
798	heart process	0.193198	0.127305	NA	NA	NA	0.00233293	NA	NA	1.45752	0.133442	0.136316	0.119078	0.267704	0.11197	NA	0.103109	0.150949
799	heart valve development	0.0885781	NA	NA	NA	NA	0.085535	NA	0.246512	NA	0.341258	0.154879	NA	NA	0.540469	0.494998	0.318185	NA
800	heart valve morphogenesis	0.102612	NA	NA	NA	NA	NA	NA	NA	NA	0.356014	0.16416	NA	NA	0.582737	0.517873	0.334493	NA
801	hematopoietic progenitor cell differentiation	0.0971905	NA	NA	NA	NA	NA	NA	NA	0.180427	0.248927	NA	NA	0.151672	0.223092	NA	NA	NA
802	heme metabolic process	0.144512	NA	NA	NA	NA	NA	NA	NA	0.369844	NA	0.199472	0.298432	0.309812	NA	NA	0.390373	NA
803	heme transport	0.239278	NA	NA	NA	NA	NA	NA	NA	NA	NA	NA	NA	0.343568	NA	NA	NA	NA
804	hemostasis	0.0130549	NA	NA	NA	NA	0.0423227	NA	NA	0.120818	0.350725	0.0110346	NA	NA	0.0710042	0.172965	0.0694078	NA
805	hepaticobiliary system development	0.319002	0.455227	0.454254	NA	NA	0.209481	0.72102	0.392998	0.333576	0.217662	0.333674	0.368483	0.269638	0.371543	NA	NA	NA
806	hepatocyte growth factor receptor signaling pathway	0.209876	NA	NA	NA	NA	NA	NA	NA	0.452207	NA	0.227253	0.359672	NA	NA	0.620429	0.423261	NA
807	heterotypic cell-cell adhesion	0.371944	NA	NA	NA	NA	0.0771417	NA	NA	1.05916	0.328365	0.228672	0.214789	0.23229	0.311317	NA	0.317046	0.405847
808	hexose transmembrane transport	0.191984	0.276449	NA	NA	NA	NA	NA	NA	0.182587	0.249838	NA	NA	NA	NA	NA	NA	NA
809	high-density lipoprotein particle clearance	0.206418	NA	NA	NA	NA	NA	NA	NA	NA	NA	NA	NA	NA	NA	NA	NA	NA
810	high-density lipoprotein particle remodeling	0.206418	NA	NA	NA	NA	NA	NA	NA	NA	NA	NA	NA	NA	NA	NA	NA	NA
811	hindbrain development	0.783117	NA	0.447271	NA	NA	0.0647297	0.483918	NA	0.321798	0.400461	0.213583	0.564036	0.261192	0.474161	NA	0.489034	0.79699
812	hindbrain morphogenesis	0.238124	NA	NA	NA	NA	NA	NA	NA	NA	NA	NA	NA	NA	0.35447	NA	0.366433	0.467678
813	hindbrain radial glia guided cell migration	0.864149	NA	NA	NA	NA	0.21423	NA	NA	0.491737	1.51257	0.228672	0.381835	0.343568	0.439156	NA	0.432809	0.639445
814	hippo signaling	1.18448	NA	NA	NA	NA	NA	NA	NA	0.342427	NA	NA	NA	NA	NA	0.54855	NA	NA
815	hippocampus development	0.0547432	NA	0.533625	0.490015	NA	0.0536131	0.560027	0.194331	NA	0.295047	0.113459	0.171793	NA	NA	NA	0.276042	NA
816	histamine secretion	2.85707	NA	NA	0.646777	NA	0.21423	NA	0.392998	2.54394	2.81127	0.228672	0.381835	NA	NA	NA	NA	NA
817	histamine transport	2.69973	NA	NA	0.646777	NA	0.209481	NA	0.392998	2.47385	2.73893	0.228672	0.381835	NA	NA	NA	NA	NA
818	histone acetylation	0.0151836	NA	0.638047	0.389057	NA	0.926478	0.715625	0.886207	NA	0.211598	0.141183	NA	0.252999	0.180338	NA	NA	NA
819	histone H4 acetylation	0.070027	NA	1.04352	0.505542	NA	0.354216	0.88128	0.392998	NA	NA	0.227253	NA	0.343568	NA	NA	NA	NA
820	histone modification	0.00129487	0.294289	0.474275	0.390749	0.244865	0.872941	0.526582	0.797094	0.0184451	0.266183	0.0176059	NA	0.343568	0.0406047	0.123995	NA	NA
821	histone phosphorylation	0.254793	0.832507	NA	0.589706	NA	1.33588	NA	0.289351	NA	NA	0.190626	NA	0.529613	NA	NA	NA	NA
822	histone-serine phosphorylation	0.230758	0.5812	NA	NA	NA	0.21423	NA	0.392998	NA	NA	NA	NA	NA	NA	NA	NA	NA
823	homeostasis of number of cells	0.132817	0.318211	NA	NA	0.367702	0.157038	NA	0.0460515	NA	0.447539	NA	NA	0.155182	0.113624	NA	NA	NA
824	homeostasis of number of cells within a tissue	0.142047	NA	NA	NA	NA	NA	NA	NA	NA	NA	NA	NA	NA	NA	NA	NA	NA
825	homologous chromosome segregation	0.0850985	NA	NA	NA	NA	NA	NA	NA	NA	NA	NA	0.381835	NA	NA	0.493057	NA	NA
826	homophilic cell adhesion via plasma membrane adhesion molecules	0.230758	NA	NA	0.377755	NA	0.0482062	NA	0.0871499	0.117966	0.370604	0.210679	0.0765276	0.23622	0.167361	0.303286	0.159137	0.216891
827	homotypic cell-cell adhesion	0.15016	NA	NA	NA	NA	0.259574	NA	NA	0.866818	0.296012	0.117333	NA	NA	NA	NA	0.276042	NA
828	hormone biosynthetic process	0.0475849	NA	NA	NA	NA	NA	NA	NA	0.226433	NA	NA	NA	0.182066	0.259047	NA	NA	NA
829	hormone metabolic process	0.0216824	NA	NA	NA	NA	NA	NA	NA	0.0821713	NA	0.0308974	NA	0.179865	0.418682	NA	NA	0.398625
830	hormone secretion	0.705958	0.0952951	0.327379	0.245654	NA	0.00710972	NA	0.100277	0.502444	0.502351	0.0475744	0.0274195	0.0422928	NA	0.189257	NA	NA
831	hormone transport	0.659753	0.0904652	0.320715	0.239215	NA	0.00541811	NA	0.0936418	0.491737	0.502351	0.0439801	0.0254699	0.0391762	NA	0.18489	NA	NA
832	hormone-mediated signaling pathway	0.0162204	0.134411	NA	0.545706	NA	0.0509042	NA	0.048383	0.0707191	0.453242	0.072221	NA	0.158432	0.259047	0.229179	0.107504	0.369057
833	hydrogen peroxide catabolic process	0.138957	NA	NA	NA	NA	0.135924	NA	NA	NA	NA	NA	NA	NA	0.37894	NA	NA	0.509654
834	hydrogen peroxide metabolic process	0.200171	NA	NA	NA	NA	0.0790697	NA	NA	NA	NA	NA	NA	NA	0.314827	NA	NA	0.41366
835	hyperosmotic response	0.181272	NA	NA	NA	NA	NA	NA	NA	NA	NA	NA	NA	NA	NA	NA	0.405651	NA
836	I-kappaB kinase/NF-kappaB signaling	0.762988	0.623284	NA	1.59634	0.35518	0.202921	NA	0.248282	0.458479	0.130599	1.04891	0.396244	0.151672	0.108279	0.776408	0.392912	0.147773
837	I-kappaB phosphorylation	0.199099	NA	NA	NA	NA	NA	NA	NA	NA	NA	NA	NA	NA	0.420441	NA	NA	0.607473
838	immune response to tumor cell	0.206418	NA	NA	NA	NA	NA	NA	NA	NA	NA	NA	NA	NA	NA	NA	NA	NA
839	immune response-activating cell surface receptor signaling pathway	0.00378921	0.0557385	0.50765	0.412963	NA	0.171979	0.307625	0.0509442	0.0821713	0.0636649	0.0226037	0.045098	NA	NA	NA	NA	NA
840	immune response-regulating cell surface receptor signaling pathway	0.00195459	0.157913	0.481595	0.398279	NA	0.19387	0.53249	0.103221	0.0704965	0.0561362	0.0187854	0.038371	NA	NA	0.127131	NA	NA
841	immune response-regulating cell surface receptor signaling pathway involved in phagocytosis	0.0199229	0.234855	0.454254	0.646777	NA	0.21423	0.487796	0.263108	0.340438	0.222298	0.162297	0.249632	NA	NA	NA	NA	NA
842	immunoglobulin mediated immune response	0.0232606	NA	NA	NA	NA	0.030343	NA	NA	NA	0.160406	NA	NA	NA	0.135124	NA	NA	NA
843	immunoglobulin production	0.0340438	NA	NA	NA	NA	0.00978783	NA	NA	NA	0.188186	NA	NA	NA	0.3275	NA	NA	NA
844	immunoglobulin production involved in immunoglobulin mediated immune response	0.209876	NA	NA	NA	NA	0.085535	NA	NA	NA	0.341258	NA	NA	NA	0.324189	NA	NA	NA
845	import across plasma membrane	1.33753	NA	NA	NA	NA	NA	NA	NA	2.41512	0.790157	0.19644	0.301442	1.39824	0.231315	NA	0.408382	NA
846	import into nucleus	0.0887501	0.414329	NA	0.366678	0.428172	0.439476	NA	0.347812	0.275678	NA	2.47684	0.316985	0.455619	0.159218	0.686637	0.330727	NA
847	in utero embryonic development	0.923153	0.424316	NA	NA	0.322848	0.469393	0.35464	0.299575	0.0458686	0.240089	0.213217	0.171506	0.313743	0.202789	0.187026	0.0769329	0.283887
848	inclusion body assembly	0.182204	0.507001	NA	1.25278	NA	0.178957	NA	0.771455	NA	NA	NA	NA	NA	NA	0.601708	NA	NA
849	indolalkylamine metabolic process	0.214107	NA	NA	NA	NA	NA	NA	NA	NA	NA	NA	NA	NA	NA	NA	NA	NA
850	indole-containing compound metabolic process	0.175447	NA	NA	NA	NA	NA	NA	NA	NA	NA	NA	NA	NA	NA	NA	NA	NA
851	innate immune response activating cell surface receptor signaling pathway	0.067227	NA	NA	NA	NA	0.178957	NA	NA	NA	NA	NA	NA	NA	NA	NA	NA	NA
852	innate immune response-activating signal transduction	0.0937595	0.504642	NA	0.310345	NA	0.21423	NA	0.159237	0.209174	NA	0.0279007	0.0454201	NA	0.265229	NA	NA	0.163705
853	inner ear auditory receptor cell differentiation	0.138957	NA	NA	NA	NA	0.135924	NA	0.305139	0.359054	NA	0.197379	0.289057	0.304089	NA	NA	0.385124	NA
854	inner ear development	0.0838287	NA	NA	NA	NA	0.0420894	NA	0.0772848	0.105027	0.350725	0.111911	0.17987	0.096686	0.15517	NA	0.145841	NA
855	inner ear morphogenesis	0.121975	NA	NA	NA	NA	NA	NA	NA	0.202793	0.49481	0.0905347	0.143844	0.164417	NA	NA	0.24451	NA
856	inner ear receptor cell development	0.239278	NA	NA	NA	NA	NA	NA	NA	0.340438	NA	0.315556	0.514144	0.281969	NA	NA	0.368027	NA
857	inner ear receptor cell differentiation	0.209876	NA	NA	NA	NA	0.085535	NA	0.246512	0.296095	NA	0.228672	0.381835	0.241759	NA	NA	0.318185	NA
858	inner ear receptor cell stereocilium organization	0.387775	NA	NA	NA	NA	NA	NA	NA	0.386212	NA	0.477937	0.668874	0.31571	NA	NA	0.393441	NA
859	inorganic anion transmembrane transport	0.187225	NA	NA	NA	NA	0.098815	NA	NA	0.181317	NA	0.0775773	0.125673	0.151672	0.223409	NA	0.405651	0.597822
860	inorganic anion transport	0.15016	NA	NA	NA	NA	0.0985382	NA	0.0821731	0.110103	NA	0.118025	0.188348	0.100461	0.159626	NA	0.333584	0.460331
861	inorganic cation import across plasma membrane	0.239278	NA	NA	NA	NA	NA	NA	NA	0.458479	0.295047	NA	NA	0.189901	0.268412	NA	0.276042	NA
862	inorganic ion import across plasma membrane	0.239278	NA	NA	NA	NA	NA	NA	NA	0.458479	0.295047	NA	NA	0.189901	0.268412	NA	0.276042	NA
863	inositol lipid-mediated signaling	0.923153	0.194885	NA	0.377755	0.437656	0.0482062	NA	0.0871499	NA	0.201234	NA	NA	0.106543	NA	NA	0.159137	NA
864	inositol phosphate catabolic process	1.35226	NA	NA	NA	NA	NA	NA	0.390116	NA	NA	0.227253	0.359672	NA	NA	NA	NA	NA
865	inositol phosphate dephosphorylation	1.46053	NA	NA	NA	NA	NA	NA	NA	NA	NA	0.227253	0.3716	NA	NA	NA	NA	NA
866	inositol phosphate metabolic process	0.279822	NA	NA	NA	NA	0.0670577	NA	0.392998	NA	NA	0.125499	0.18834	NA	NA	NA	NA	NA
867	insulin receptor signaling pathway	0.221167	0.468055	NA	NA	NA	0.0234133	0.487796	0.26877	0.342427	NA	0.0658974	0.104553	0.132822	NA	0.34177	0.191172	NA
868	insulin secretion	0.125334	0.161543	0.402003	NA	NA	0.00541811	NA	0.0668716	0.0913487	NA	NA	NA	0.0830244	NA	0.266301	NA	NA
869	insulin secretion involved in cellular response to glucose stimulus	0.340257	NA	NA	NA	NA	NA	NA	NA	0.273265	NA	NA	NA	0.223167	NA	NA	NA	NA
870	insulin-like growth factor receptor signaling pathway	0.127555	NA	NA	NA	NA	NA	NA	NA	0.343613	0.397589	0.190626	NA	0.28543	0.366958	NA	NA	NA
871	integrin activation	0.187225	0.517162	NA	NA	NA	NA	NA	NA	NA	NA	NA	NA	NA	NA	NA	0.405651	NA
872	integrin-mediated signaling pathway	0.116189	0.291995	NA	NA	NA	0.0407007	NA	0.164402	0.196706	0.487848	0.0873411	0.139843	0.324648	0.236254	NA	0.236161	0.305121
873	interaction with host	2.91653	0.367129	NA	0.330941	NA	0.798504	NA	0.180019	1.82988	1.82631	0.221185	0.574669	1.46285	0.605591	0.260798	0.685702	0.625236
874	interaction with symbiont	0.143176	NA	NA	NA	NA	0.234646	0.560027	0.380767	0.234945	NA	0.213217	0.16824	0.187681	0.265229	NA	0.273902	0.346396
875	interferon-alpha production	0.147026	NA	NA	NA	NA	NA	NA	NA	NA	NA	0.20396	NA	NA	NA	0.572753	NA	NA
876	interferon-gamma production	0.0311417	NA	NA	NA	NA	NA	NA	NA	NA	NA	NA	NA	NA	NA	NA	NA	NA
877	interferon-gamma-mediated signaling pathway	0.127555	NA	NA	NA	NA	NA	NA	NA	0.427974	NA	0.0962735	0.529816	0.538042	0.427317	NA	NA	0.625236
878	interleukin-1-mediated signaling pathway	0.404936	NA	NA	NA	NA	0.0825092	NA	NA	NA	NA	0.15065	0.381835	0.238859	NA	NA	0.318185	NA
879	interleukin-10 production	0.106133	NA	NA	NA	NA	NA	NA	NA	NA	NA	NA	NA	NA	NA	NA	NA	NA
880	interleukin-12 production	0.0923484	NA	NA	NA	NA	0.0887542	NA	NA	0.299444	NA	NA	NA	NA	NA	NA	NA	NA
881	interleukin-12-mediated signaling pathway	0.106133	NA	NA	NA	NA	0.576415	NA	0.257371	NA	NA	0.1654	0.245678	NA	0.335897	NA	NA	0.449988
882	interleukin-27-mediated signaling pathway	0.230758	NA	NA	NA	NA	NA	NA	NA	NA	NA	0.228672	0.381835	0.343568	0.432448	NA	NA	0.634298
883	interleukin-35-mediated signaling pathway	0.230758	NA	NA	NA	NA	NA	NA	NA	NA	NA	0.228672	0.381835	0.343568	0.432448	NA	NA	0.634298
884	interleukin-6 production	0.0729635	NA	NA	NA	NA	0.0757639	NA	NA	0.152896	NA	0.0658974	NA	NA	NA	0.34177	NA	NA
885	interleukin-6 secretion	0.12983	NA	NA	NA	NA	NA	NA	NA	NA	NA	0.190626	NA	NA	NA	0.559138	NA	NA
886	intermediate filament cytoskeleton organization	0.90501	0.414672	0.580721	NA	NA	0.205292	NA	0.254412	1.20648	NA	0.163179	NA	NA	NA	NA	NA	NA
887	intermediate filament organization	0.462655	0.507001	NA	NA	NA	0.518466	NA	0.359562	0.978472	NA	NA	NA	NA	NA	NA	NA	NA
888	intermediate filament-based process	0.880993	0.412626	0.580721	NA	NA	0.205173	NA	0.252278	1.19149	NA	0.162297	NA	NA	NA	NA	NA	NA
889	internal peptidyl-lysine acetylation	0.0132463	NA	0.638047	0.384071	NA	0.875888	0.715625	0.865545	NA	0.206799	0.13428	NA	0.246144	0.176041	NA	NA	NA
890	internal protein amino acid acetylation	0.0122486	NA	0.638047	0.634556	NA	0.840817	0.715625	1.19932	NA	0.202991	0.128663	NA	0.239175	0.170421	NA	NA	NA
891	interstrand cross-link repair	0.0937595	NA	NA	NA	NA	0.0903084	NA	0.430033	NA	NA	0.159408	0.234227	NA	NA	NA	NA	NA
892	intestinal absorption	0.12983	NA	NA	NA	NA	0.130403	NA	NA	NA	NA	NA	NA	NA	NA	NA	NA	NA
893	intra-Golgi vesicle-mediated transport	2.94506	NA	NA	NA	NA	NA	NA	0.304008	0.3518	0.828504	3.06713	0.574669	0.304037	NA	NA	0.385124	NA
894	intracellular cholesterol transport	0.181272	NA	NA	NA	NA	NA	NA	NA	NA	NA	0.213217	NA	NA	0.415227	NA	NA	NA
895	intracellular estrogen receptor signaling pathway	0.0817007	NA	NA	0.530094	NA	0.0775065	NA	NA	NA	0.331702	NA	NA	NA	NA	NA	NA	NA
896	intracellular lipid transport	0.12983	NA	NA	NA	NA	NA	NA	NA	NA	NA	0.190626	NA	NA	0.73002	NA	NA	NA
897	intracellular pH reduction	0.12983	NA	NA	NA	NA	0.130403	NA	NA	0.346155	0.400461	0.190626	0.27838	0.29219	NA	NA	0.380699	NA
898	intracellular protein transmembrane transport	0.200171	NA	NA	NA	NA	NA	NA	NA	0.288538	NA	NA	1.42178	0.236112	NA	NA	NA	NA
899	intracellular receptor signaling pathway	0.0236167	0.449222	NA	0.505542	NA	0.178957	NA	0.111797	0.157295	0.400461	0.0174726	0.032162	0.133573	0.0936195	0.202012	NA	0.132807
900	intracellular signal transduction involved in G1 DNA damage checkpoint	0.200171	0.645714	NA	NA	NA	0.0790697	NA	0.23937	NA	NA	NA	NA	NA	NA	NA	NA	NA
901	intracellular steroid hormone receptor signaling pathway	0.0176267	NA	NA	0.398279	NA	0.0707563	NA	NA	0.139427	0.616977	NA	NA	0.265644	0.188668	0.332847	NA	0.243308
902	intracellular sterol transport	0.181272	NA	NA	NA	NA	NA	NA	NA	NA	NA	0.213217	NA	NA	0.415227	NA	NA	NA
903	intracellular transport of virus	0.206418	NA	NA	NA	NA	0.19614	NA	NA	NA	NA	0.222012	0.350235	NA	NA	NA	NA	NA
904	intraciliary transport	0.0923484	NA	NA	NA	NA	NA	NA	NA	NA	NA	0.228672	0.231354	NA	NA	NA	0.318185	NA
905	intraciliary transport involved in cilium assembly	0.121975	NA	NA	NA	NA	NA	NA	NA	NA	NA	0.303073	0.267663	NA	NA	NA	0.368027	NA
906	intrinsic apoptotic signaling pathway	0.0998253	0.106043	0.340893	NA	NA	0.0347786	NA	0.329108	0.419921	0.50609	0.267276	0.56649	0.330804	0.432448	0.202551	0.784898	0.7007
907	intrinsic apoptotic signaling pathway by p53 class mediator	0.15016	0.338268	NA	NA	NA	0.15988	NA	0.666981	NA	0.502351	0.213583	0.175581	0.193389	NA	NA	0.276042	NA
908	intrinsic apoptotic signaling pathway in response to DNA damage	0.0325537	NA	0.497828	NA	NA	0.115379	NA	0.492604	0.192485	0.480485	0.197379	0.304361	0.156457	NA	NA	0.230876	NA
909	intrinsic apoptotic signaling pathway in response to DNA damage by p53 class mediator	0.11341	NA	NA	NA	NA	0.106952	NA	0.504991	NA	0.370604	0.174521	0.253965	0.26888	NA	NA	0.361145	NA
910	intrinsic apoptotic signaling pathway in response to endoplasmic reticulum stress	0.0791032	NA	NA	NA	NA	NA	NA	NA	0.281526	NA	0.143583	0.214789	NA	1.13637	0.480441	0.317046	1.50905
911	intrinsic apoptotic signaling pathway in response to oxidative stress	0.109554	NA	NA	NA	NA	NA	NA	NA	0.321559	0.36391	0.169945	0.441333	0.26251	0.341852	NA	0.669116	0.45511
912	ionotropic glutamate receptor signaling pathway	0.168635	NA	NA	NA	NA	NA	NA	NA	0.397025	NA	0.213217	0.316985	0.319643	NA	NA	NA	0.549088
913	IRE1-mediated unfolded protein response	2.33371	0.372544	NA	NA	NA	0.19387	NA	0.227784	1.01332	NA	1.89915	2.04068	2.19376	3.05696	0.469592	3.17445	2.44387
914	iron coordination entity transport	0.223526	NA	NA	NA	NA	NA	NA	NA	NA	NA	NA	NA	0.343568	NA	NA	NA	NA
915	iron ion homeostasis	0.771402	NA	NA	NA	NA	NA	NA	NA	0.805435	0.502351	0.104982	0.159243	0.550458	NA	NA	0.428516	NA
916	iron ion import	1.46053	NA	NA	NA	NA	NA	NA	NA	1.24364	1.31412	NA	NA	NA	NA	NA	0.428516	NA
917	iron ion transmembrane transport	2.27757	NA	NA	0.646777	NA	NA	NA	0.390116	2.19537	0.49539	0.227253	0.359672	0.343568	NA	NA	1.24582	NA
918	iron ion transport	1.73887	NA	NA	0.515813	NA	NA	NA	0.229387	2.50606	0.579796	0.227253	0.381835	0.721705	NA	NA	1.19162	NA
919	iron-sulfur cluster assembly	0.182204	NA	NA	NA	NA	NA	NA	NA	NA	NA	NA	NA	NA	NA	NA	NA	NA
920	isoprenoid metabolic process	0.0817007	NA	NA	NA	NA	NA	NA	NA	NA	NA	NA	NA	NA	0.582737	NA	NA	0.56192
921	isotype switching	0.223526	NA	NA	NA	NA	0.0985382	NA	NA	NA	0.357862	NA	NA	NA	0.335897	NA	NA	NA
922	isotype switching to IgG isotypes	0.221167	NA	NA	NA	NA	NA	NA	NA	NA	NA	NA	NA	NA	NA	NA	NA	NA
923	JAK-STAT cascade	0.125334	0.220319	NA	NA	NA	0.0177693	NA	0.104222	0.134114	0.215387	0.0567362	0.0902464	NA	NA	0.594553	0.177029	NA
924	JAK-STAT cascade involved in growth hormone signaling pathway	0.223526	NA	NA	NA	NA	NA	NA	NA	0.466542	NA	0.228672	0.373389	NA	NA	0.627924	0.428516	NA
925	JNK cascade	0.371944	0.533802	0.392091	0.327276	NA	0.130403	NA	0.177849	0.233801	0.160317	0.215657	0.27562	0.182654	NA	0.522772	0.126643	0.177098
926	keratinization	0.0510878	NA	NA	NA	NA	0.120832	NA	0.0560887	0.491737	NA	0.0812131	NA	NA	0.129651	NA	NA	0.169819
927	keratinocyte differentiation	0.135938	NA	NA	0.497542	NA	0.320698	NA	0.20901	0.529397	0.248927	0.0507629	NA	0.126029	0.0873901	0.19383	NA	0.126873
928	keratinocyte migration	0.196311	NA	NA	NA	NA	0.19387	NA	NA	1.07136	0.480485	NA	NA	0.339422	NA	NA	NA	NA
929	ketone biosynthetic process	0.121975	NA	NA	NA	NA	NA	NA	NA	NA	NA	0.185938	NA	NA	NA	NA	NA	NA
930	kidney development	0.00985589	NA	0.353117	NA	NA	0.0400824	0.38203	NA	NA	0.123289	0.0622534	0.106153	0.142325	0.370995	0.210496	NA	0.141116
931	kidney epithelium development	0.0180925	NA	0.454254	NA	NA	0.0710862	0.487796	NA	NA	0.217662	0.0622534	0.0977447	0.125607	0.371543	NA	NA	NA
932	L-alpha-amino acid transmembrane transport	1.36483	NA	NA	NA	NA	NA	NA	NA	1.89758	2.15432	0.662452	0.880774	1.57307	NA	NA	0.569681	NA
933	L-amino acid transport	1.0483	NA	NA	NA	NA	NA	NA	NA	1.59482	1.90892	0.477937	0.701126	1.27646	NA	NA	0.432809	NA
934	L-ascorbic acid metabolic process	0.230758	NA	NA	NA	NA	NA	NA	NA	NA	NA	0.228672	0.381835	NA	NA	NA	NA	NA
935	L-glutamate import	0.684834	NA	NA	NA	NA	NA	NA	NA	0.463341	0.502351	0.227253	0.3716	0.343568	NA	NA	0.428516	NA
936	L-glutamate import across plasma membrane	0.713713	NA	NA	NA	NA	NA	NA	NA	0.466542	0.502351	0.228672	0.373389	0.343568	NA	NA	0.428516	NA
937	L-glutamate transmembrane transport	0.445017	NA	NA	NA	NA	NA	NA	NA	0.406	0.453242	0.213217	0.3216	0.330804	NA	NA	0.405651	NA
938	L-serine metabolic process	0.228465	NA	NA	NA	NA	NA	NA	NA	NA	NA	NA	NA	NA	NA	0.633313	NA	NA
939	lactation	0.106133	NA	NA	NA	NA	0.0985382	NA	NA	NA	NA	NA	NA	NA	NA	NA	NA	NA
940	lamellipodium assembly	0.634832	1.19538	NA	NA	NA	0.0707563	NA	0.215901	NA	0.540529	0.227253	0.189875	0.211352	0.439156	0.453073	0.293108	0.384845
941	lamellipodium morphogenesis	0.634832	NA	NA	NA	NA	NA	NA	NA	1.16341	0.49539	NA	NA	NA	NA	NA	NA	NA
942	lamellipodium organization	1.22743	0.980168	NA	NA	NA	0.048862	NA	0.184438	0.439596	0.932651	0.213217	0.159243	0.182066	0.432448	0.420873	0.265871	0.338136
943	lateral ventricle development	0.757269	NA	NA	0.646777	NA	0.209481	NA	0.392998	1.31292	NA	NA	NA	NA	NA	0.633313	NA	NA
944	learning	0.209876	NA	NA	0.398423	NA	0.0709808	0.487796	0.11007	0.139785	0.619155	0.157825	0.367733	0.26888	0.189576	NA	0.183125	0.52197
945	learning or memory	0.196311	NA	NA	0.541844	NA	0.0180738	0.394513	0.145616	0.192485	0.448772	0.0688345	0.236984	0.155284	0.113736	NA	0.104351	0.360448
946	left/right axis specification	0.223526	NA	NA	NA	NA	NA	NA	NA	0.466542	NA	NA	NA	NA	NA	NA	NA	NA
947	left/right pattern formation	0.187225	NA	NA	NA	NA	NA	NA	NA	0.419364	NA	NA	NA	NA	NA	NA	NA	NA
948	leukocyte activation involved in inflammatory response	0.135938	NA	NA	0.604745	NA	0.134952	0.669854	0.621554	0.3518	NA	0.19644	0.285191	0.304037	NA	NA	NA	0.50428
949	leukocyte adhesion to vascular endothelial cell	0.127555	NA	NA	NA	NA	NA	NA	NA	NA	0.397589	0.190626	0.27562	0.28543	0.366958	NA	0.376248	0.487916
950	leukocyte apoptotic process	0.0307981	0.278417	NA	NA	NA	0.104732	NA	NA	NA	0.251828	NA	NA	NA	NA	NA	NA	NA
951	leukocyte cell-cell adhesion	0.115747	NA	0.318052	NA	NA	0.00430723	NA	NA	0.0414416	0.708411	0.0115725	0.023048	0.197114	0.3275	NA	0.193967	0.272774
952	leukocyte chemotaxis	0.02179	NA	NA	NA	NA	NA	NA	NA	NA	0.157606	NA	NA	0.0765699	0.285879	NA	0.124371	0.174415
953	leukocyte homeostasis	0.12983	0.310432	NA	NA	NA	0.135438	NA	NA	NA	0.502351	NA	NA	0.176168	0.252147	NA	NA	NA
954	leukocyte mediated cytotoxicity	0.568394	NA	NA	NA	NA	0.0385671	NA	NA	0.393493	0.255529	0.0830664	0.42819	0.319535	0.418682	NA	NA	0.615325
955	leukocyte migration	0.127555	NA	NA	NA	NA	0.000165424	NA	NA	0.134246	0.49539	0.0690937	0.0323829	0.277933	0.773681	NA	0.226303	0.503121
956	leukocyte migration involved in inflammatory response	0.230758	NA	NA	NA	NA	NA	NA	NA	NA	0.502351	NA	NA	0.343568	NA	NA	NA	NA
957	leukocyte proliferation	0.05618	NA	0.343213	NA	NA	NA	NA	NA	NA	0.400461	NA	NA	0.134552	0.0952327	NA	NA	NA
958	leukocyte tethering or rolling	0.168635	NA	NA	NA	NA	NA	NA	NA	NA	0.44177	0.213217	0.316985	0.319643	0.405737	NA	0.402209	0.549088
959	Leydig cell differentiation	0.864149	NA	NA	NA	NA	NA	NA	NA	NA	0.50609	0.228672	NA	NA	NA	NA	NA	NA
960	limb development	0.00943682	NA	NA	NA	NA	0.0108215	0.449661	NA	NA	NA	NA	NA	0.101946	0.160471	NA	NA	0.209183
961	limb morphogenesis	0.0168415	NA	NA	NA	NA	0.0180351	0.483918	NA	NA	NA	NA	NA	0.121648	0.185681	NA	NA	0.241217
962	limbic system development	0.0316466	NA	0.497828	0.443091	NA	0.0385671	0.53249	0.154574	NA	0.255529	0.19644	0.301442	NA	NA	NA	0.226963	NA
963	lipid catabolic process	0.121975	NA	0.548516	0.23712	NA	0.0479365	0.599683	0.025028	0.131421	0.0972417	0.0886664	0.449704	0.201578	0.328177	NA	0.198074	0.487916
964	lipid homeostasis	0.206418	NA	NA	NA	NA	0.0687473	NA	0.108393	0.136919	0.215387	0.0582782	NA	0.122941	0.186902	NA	NA	NA
965	lipid localization	0.233157	NA	NA	NA	NA	0.00233293	NA	NA	0.312621	0.56349	0.228672	0.19708	0.0818606	0.384987	0.149531	0.15563	0.0880813
966	lipid modification	0.398344	NA	0.576343	0.503036	0.339207	0.115379	0.636813	0.032528	0.0524838	0.254157	0.0530259	0.294888	NA	0.0919146	NA	NA	NA
967	lipid oxidation	0.0340438	NA	0.787985	0.454414	NA	0.402171	0.766438	0.162719	NA	NA	0.0869851	0.458305	NA	0.235646	NA	NA	NA
968	lipid phosphorylation	0.151503	NA	NA	0.412983	0.471792	0.0267095	NA	NA	NA	0.23175	NA	NA	NA	NA	NA	NA	NA
969	lipid storage	0.181272	NA	NA	NA	NA	NA	NA	NA	NA	NA	NA	NA	NA	0.439156	NA	NA	0.386632
970	lipid transport	0.227354	NA	NA	NA	NA	0.00233293	NA	NA	0.342427	0.632104	0.264755	0.231917	0.0978202	0.299801	0.167145	0.175126	NA
971	lipopolysaccharide-mediated signaling pathway	0.206418	NA	NA	0.533955	NA	0.201733	NA	NA	0.291837	NA	0.150043	0.222907	0.238859	0.317384	NA	0.318185	NA
972	lipoprotein biosynthetic process	0.214107	0.542171	NA	NA	0.498388	0.0432407	NA	0.170589	0.209174	NA	0.209517	0.320328	0.167404	0.422842	0.397706	NA	0.316163
973	lipoprotein localization	0.161624	NA	NA	NA	NA	NA	NA	NA	NA	NA	0.213217	0.312244	NA	0.401187	NA	0.399581	0.542151
974	lipoprotein metabolic process	0.150031	0.479735	NA	NA	0.471792	0.0790697	NA	0.124193	0.159195	NA	0.169945	0.381835	0.286789	0.56601	0.344517	0.196452	0.558293
975	lipoprotein transport	0.161624	NA	NA	NA	NA	NA	NA	NA	NA	NA	0.213217	0.312244	NA	0.401187	NA	0.399581	0.542151
976	liposaccharide metabolic process	0.0316466	NA	NA	NA	NA	NA	NA	NA	0.188572	NA	0.0830664	0.301442	0.155182	3.05696	NA	0.226963	2.63785
977	liver development	0.340257	0.459165	0.454254	NA	NA	0.209481	0.72102	0.392998	0.337687	0.221025	0.34855	0.3716	0.277288	0.375583	NA	NA	NA
978	liver regeneration	0.286476	0.860347	NA	NA	NA	0.133611	NA	0.301078	NA	NA	NA	NA	NA	0.372624	NA	NA	NA
979	localization within membrane	2.62763	NA	NA	0.398279	NA	0.0194181	NA	0.109467	0.328645	0.2158	1.16208	0.567263	0.576396	0.488109	0.331448	0.385124	0.518532
980	locomotory behavior	0.203468	NA	NA	NA	NA	0.0385671	NA	NA	0.254752	0.174547	0.190626	0.299314	0.320886	0.310819	NA	0.138254	0.634298
981	long-chain fatty acid metabolic process	0.0304455	NA	NA	NA	NA	NA	NA	NA	NA	NA	NA	NA	NA	NA	NA	NA	NA
982	long-term synaptic potentiation	0.239278	NA	NA	NA	NA	0.0551179	NA	NA	0.24098	0.295047	0.213583	0.173165	0.190783	NA	NA	NA	0.354754
983	low-density lipoprotein particle clearance	0.524998	NA	NA	NA	NA	NA	NA	NA	NA	NA	NA	NA	NA	0.608818	NA	NA	0.45511
984	low-density lipoprotein particle receptor biosynthetic process	0.239278	NA	NA	NA	NA	NA	NA	NA	NA	NA	0.228672	NA	NA	0.439156	NA	NA	0.639445
985	low-density lipoprotein particle receptor catabolic process	0.221167	NA	NA	NA	NA	NA	NA	NA	NA	NA	NA	NA	NA	NA	NA	NA	NA
986	low-density lipoprotein receptor particle metabolic process	0.445017	NA	NA	NA	NA	NA	NA	NA	NA	NA	0.213217	NA	NA	0.415227	NA	NA	0.56192
987	lung alveolus development	0.121975	NA	NA	NA	NA	NA	NA	NA	NA	NA	NA	NA	NA	NA	NA	NA	NA
988	lung development	0.228465	NA	NA	NA	NA	0.0469314	NA	0.086267	0.115978	NA	0.0465576	0.0757113	0.105457	NA	NA	0.158049	NA
989	lung morphogenesis	0.454989	NA	NA	NA	NA	NA	NA	NA	0.303453	NA	0.162297	0.236836	0.250969	NA	NA	0.326219	NA
990	luteinization	0.239278	NA	NA	NA	NA	NA	NA	NA	NA	NA	NA	NA	NA	NA	NA	NA	NA
991	luteinizing hormone secretion	0.239278	NA	NA	NA	NA	NA	NA	NA	NA	0.50609	0.228672	NA	NA	NA	NA	NA	NA
992	lymphocyte activation involved in immune response	0.589499	NA	NA	NA	NA	0.0108215	NA	NA	0.111628	0.35897	0.120522	0.0725924	NA	0.160471	0.296448	0.153701	NA
993	lymphocyte apoptotic process	0.0614304	0.346107	NA	NA	NA	0.171979	NA	NA	NA	0.298682	NA	NA	NA	NA	NA	NA	NA
994	lymphocyte chemotaxis	0.0731475	NA	NA	NA	NA	NA	NA	NA	NA	NA	NA	NA	NA	NA	NA	0.30066	NA
995	lymphocyte costimulation	0.206418	NA	NA	NA	NA	NA	NA	NA	0.293157	0.619155	NA	NA	0.817947	NA	NA	NA	NA
996	lymphocyte differentiation	0.0287563	NA	NA	NA	NA	0.0420233	NA	0.0206101	NA	0.219954	0.0376235	0.0202808	0.0322743	0.185681	0.171652	0.183138	0.10616
997	lymphocyte homeostasis	0.0731475	0.367129	NA	NA	NA	0.190722	NA	NA	NA	0.315133	NA	NA	NA	0.299801	NA	NA	NA
998	lymphocyte mediated immunity	0.14393	NA	NA	NA	NA	0.01641	NA	NA	0.117966	0.219954	0.0106764	0.144984	0.105457	0.311317	NA	NA	0.257111
999	lymphocyte migration	0.108096	NA	NA	NA	NA	NA	NA	NA	0.188572	NA	0.0830664	0.132928	0.155182	0.231315	NA	0.408382	0.615325
1000	lymphocyte proliferation	0.069203	NA	0.356309	NA	NA	NA	NA	NA	NA	0.416124	NA	NA	0.146102	0.106035	NA	NA	NA
1001	lysosomal transport	5.52648	NA	NA	NA	0.489139	0.0400824	NA	0.161075	1.80697	0.807326	0.609504	0.304361	0.464963	0.234724	NA	0.410955	NA
1002	lysosome localization	1.61687	NA	NA	0.50709	NA	0.0720619	NA	0.221078	1.63442	1.93345	0.131427	0.195183	NA	NA	NA	NA	NA
1003	lysosome organization	0.196311	NA	NA	NA	0.557166	0.0771417	NA	NA	0.491737	0.599882	0.143583	0.381835	0.23229	0.311317	NA	0.317046	0.405847
1004	lytic vacuole organization	0.196311	NA	NA	NA	0.557166	0.0771417	NA	NA	0.491737	0.599882	0.143583	0.381835	0.23229	0.311317	NA	0.317046	0.405847
1005	macroautophagy	4.30539	0.285354	NA	NA	0.344043	0.0112237	NA	0.336935	0.918741	0.526513	0.561853	0.381835	0.397726	NA	0.205722	0.385124	NA
1006	macromolecule glycosylation	0.0787555	NA	NA	NA	NA	NA	NA	NA	NA	NA	0.207732	0.701126	0.154577	3.35195	NA	0.10372	3.47982
1007	macromolecule methylation	0.0212315	0.438978	NA	0.249521	0.331333	0.205173	NA	0.806807	NA	0.248905	0.0507362	0.0288141	0.223165	0.0872727	0.193773	NA	NA
1008	macrophage activation	0.143176	NA	NA	0.482759	NA	0.0526737	0.560027	0.380767	0.234945	NA	0.111308	0.16824	0.187681	NA	NA	NA	0.346396
1009	macrophage differentiation	0.121975	0.438978	NA	NA	NA	NA	NA	NA	0.337687	NA	0.185938	0.267663	0.281082	0.358592	NA	NA	0.472012
1010	magnesium ion homeostasis	0.223526	NA	NA	NA	NA	NA	NA	NA	NA	NA	NA	NA	NA	NA	NA	NA	NA
1011	magnesium ion transmembrane transport	0.600394	NA	NA	0.646777	NA	NA	NA	0.383978	0.441554	NA	0.757319	0.906208	0.343568	NA	NA	0.422464	NA
1012	magnesium ion transport	0.568394	NA	NA	0.646777	NA	NA	NA	0.380767	0.436368	NA	0.714997	0.880774	0.339422	NA	NA	0.410955	NA
1013	maintenance of cell number	0.0580997	0.449222	NA	NA	0.458899	0.205173	NA	0.252278	NA	0.215387	0.14803	NA	NA	NA	0.32813	0.380435	NA
1014	maintenance of location	0.45161	0.420905	0.320715	NA	NA	NA	0.352886	0.0254038	0.25959	0.234263	0.382383	0.078524	0.203603	0.943839	NA	0.0748321	0.639445
1015	maintenance of location in cell	0.121975	0.542171	NA	NA	NA	NA	NA	0.169171	0.204803	NA	0.207593	0.144984	0.165175	0.242814	NA	NA	0.313403
1016	maintenance of protein location	0.57474	0.832507	0.497828	NA	NA	NA	0.53249	0.155498	0.189345	0.255529	1.08902	0.134655	0.15566	0.231954	NA	NA	0.295096
1017	maintenance of protein location in cell	0.153424	0.5812	NA	NA	NA	NA	NA	0.203156	0.24539	NA	0.213583	0.179577	0.197114	0.276987	NA	NA	0.361913
1018	male gonad development	0.221167	NA	NA	NA	NA	0.0732619	NA	NA	NA	0.40511	0.0645466	NA	NA	0.192695	0.341009	NA	0.249921
1019	male sex differentiation	0.187225	NA	NA	NA	NA	0.0548064	NA	NA	NA	0.387982	0.0522432	NA	NA	0.17654	0.314686	NA	0.230738
1020	mammary gland development	0.0632546	NA	NA	NA	NA	0.0195688	NA	NA	NA	NA	NA	NA	NA	0.189576	NA	NA	NA
1021	mammary gland epithelial cell differentiation	0.206418	NA	NA	NA	NA	NA	NA	NA	NA	NA	NA	NA	NA	NA	NA	NA	NA
1022	mammary gland epithelium development	0.0630008	NA	NA	NA	NA	NA	NA	NA	NA	NA	NA	NA	NA	0.285879	NA	NA	NA
1023	manganese ion transport	0.228465	NA	NA	NA	NA	NA	NA	NA	NA	NA	NA	0.381835	NA	NA	NA	NA	NA
1024	mast cell activation	0.753803	NA	NA	0.530113	NA	0.0790697	NA	0.23937	1.08384	1.26965	0.147744	0.22086	NA	NA	NA	NA	NA
1025	mast cell activation involved in immune response	0.97883	NA	NA	0.560227	NA	0.101439	NA	0.260665	1.26465	1.4459	0.169945	0.248627	NA	NA	NA	NA	NA
1026	mast cell degranulation	1.00802	NA	NA	0.565824	NA	0.104732	NA	0.263108	1.26465	1.45773	0.172158	0.250788	NA	NA	NA	NA	NA
1027	mast cell mediated immunity	0.965562	NA	NA	0.556016	NA	0.098815	NA	0.258583	1.25706	1.43414	0.167453	0.2478	NA	NA	NA	NA	NA
1028	maternal placenta development	0.142047	NA	NA	NA	NA	0.354216	NA	NA	NA	0.402371	NA	NA	0.30661	0.381772	NA	NA	NA
1029	maternal process involved in female pregnancy	0.196198	NA	NA	NA	NA	0.838426	NA	NA	0.277815	0.327194	0.141183	NA	0.228654	0.308584	NA	NA	NA
1030	mating	0.127555	NA	NA	NA	NA	NA	NA	NA	0.343613	NA	0.190626	0.27562	0.28543	0.366958	NA	NA	1.02182
1031	mating behavior	0.193198	NA	NA	NA	NA	NA	NA	NA	0.427974	NA	0.213583	0.331626	0.339422	0.418682	NA	NA	1.37486
1032	mature B cell differentiation	0.181272	NA	NA	NA	NA	NA	NA	NA	NA	NA	0.213217	NA	NA	NA	0.601708	0.405651	NA
1033	mature B cell differentiation involved in immune response	0.196311	NA	NA	NA	NA	NA	NA	NA	NA	NA	0.213583	NA	NA	NA	0.612249	0.410955	NA
1034	mechanoreceptor differentiation	0.196311	NA	NA	NA	NA	0.0771417	NA	0.232345	0.281526	NA	0.228672	0.381835	0.23229	NA	NA	0.317046	NA
1035	meiosis I	0.0936496	0.266734	NA	NA	NA	0.0329654	NA	0.304008	NA	NA	NA	0.28441	NA	NA	0.364191	NA	NA
1036	meiosis I cell cycle process	0.0874166	0.257059	NA	NA	NA	0.030343	NA	0.295965	NA	NA	NA	0.27562	NA	NA	0.354883	NA	NA
1037	meiotic cell cycle	0.0791032	0.317584	0.361299	0.541844	NA	0.156054	0.394513	0.380172	0.0664549	0.135365	0.140204	0.42819	0.0598795	0.113265	0.223165	NA	0.1532
1038	meiotic cell cycle process	0.0787555	0.402419	0.414939	0.604745	NA	0.15988	0.444559	0.333466	NA	NA	0.108308	0.381835	NA	0.150053	0.281101	NA	0.196029
1039	meiotic chromosome segregation	0.127555	NA	0.515492	0.646777	NA	0.134952	0.545024	0.177849	NA	NA	0.0967039	0.961181	NA	NA	0.405502	NA	NA
1040	meiotic chromosome separation	0.168635	NA	NA	NA	NA	NA	NA	NA	NA	NA	NA	NA	NA	NA	NA	NA	NA
1041	meiotic nuclear division	0.0971905	0.420905	0.424237	0.631856	NA	0.186819	0.452788	0.363317	NA	NA	0.12217	0.43786	NA	0.163399	0.299395	NA	0.213151
1042	meiotic spindle organization	0.223526	0.562825	NA	NA	NA	0.205173	NA	0.392998	NA	NA	0.228672	NA	NA	NA	NA	NA	NA
1043	melanocyte differentiation	0.181272	NA	NA	NA	NA	NA	NA	NA	NA	NA	NA	NA	NA	NA	NA	NA	NA
1044	melanosome localization	0.415044	NA	NA	0.634556	NA	0.165207	NA	NA	NA	NA	NA	NA	0.319643	NA	NA	0.402209	NA
1045	melanosome organization	0.415044	NA	NA	NA	NA	NA	NA	NA	NA	NA	NA	NA	NA	NA	NA	NA	NA
1046	melanosome transport	0.182204	NA	NA	0.645196	NA	0.178957	NA	NA	NA	NA	NA	NA	0.330804	NA	NA	0.405651	NA
1047	membrane depolarization	0.0413763	NA	NA	NA	NA	0.133611	0.545024	0.359239	0.214898	0.267839	NA	NA	NA	NA	NA	NA	NA
1048	membrane depolarization during action potential	0.127555	NA	NA	NA	NA	NA	NA	NA	NA	0.397589	NA	NA	NA	NA	NA	NA	NA
1049	membrane depolarization during cardiac muscle cell action potential	0.181272	NA	NA	NA	NA	NA	NA	NA	NA	0.453242	NA	NA	NA	NA	NA	NA	NA
1050	membrane disassembly	0.634832	1.31426	NA	NA	NA	NA	NA	NA	NA	NA	NA	NA	NA	NA	NA	NA	NA
1051	membrane docking	11.3248	1.43009	NA	0.368083	NA	0.448011	NA	0.764074	5.76185	4.40021	1.88035	1.58804	3.14774	NA	0.563288	1.38765	NA
1052	membrane fusion	10.1969	0.218658	NA	0.390749	NA	0.203305	NA	0.600179	4.74197	4.06571	2.30056	1.37947	2.86357	0.182491	NA	1.60976	0.509654
1053	membrane invagination	0.0740928	0.240918	NA	NA	NA	0.0245937	NA	0.122233	0.346155	0.420214	0.0658974	0.106404	0.134552	NA	0.344517	NA	NA
1054	membrane lipid biosynthetic process	0.560568	NA	NA	NA	NA	NA	NA	NA	0.484938	NA	0.333674	0.367733	0.586125	0.370995	NA	0.52783	0.244241
1055	membrane lipid metabolic process	0.239278	NA	NA	NA	NA	NA	NA	NA	0.393493	NA	0.333642	0.381835	0.357002	1.75209	NA	0.710723	1.57843
1056	membrane protein ectodomain proteolysis	0.57474	NA	NA	NA	NA	0.110111	NA	0.26877	0.673565	0.376088	NA	NA	0.273575	NA	NA	NA	NA
1057	membrane protein proteolysis	0.715699	NA	NA	NA	NA	0.0771417	NA	0.232345	0.491737	0.328365	0.143583	NA	0.343568	0.311317	NA	0.317046	NA
1058	membrane repolarization	0.221167	NA	NA	NA	NA	NA	NA	NA	0.307186	0.352197	0.163179	NA	0.406729	0.331948	NA	NA	NA
1059	membrane repolarization during action potential	0.142047	NA	NA	NA	NA	NA	NA	NA	0.364331	NA	NA	NA	0.30661	NA	NA	NA	NA
1060	membrane repolarization during cardiac muscle cell action potential	0.15016	NA	NA	NA	NA	NA	NA	NA	0.382629	NA	NA	NA	0.313743	NA	NA	NA	NA
1061	membrane repolarization during ventricular cardiac muscle cell action potential	0.196311	NA	NA	NA	NA	NA	NA	NA	NA	NA	NA	NA	NA	NA	NA	NA	NA
1062	mesenchymal cell development	0.0493906	NA	NA	NA	NA	NA	NA	NA	NA	0.285463	NA	NA	0.184546	NA	NA	NA	NA
1063	mesenchymal cell differentiation	0.0614304	0.157024	NA	NA	NA	0.0732619	NA	0.0636541	NA	0.320145	NA	NA	0.0803081	0.136201	NA	NA	NA
1064	mesenchymal to epithelial transition	0.193198	NA	NA	NA	NA	NA	NA	NA	NA	NA	NA	NA	NA	NA	NA	NA	NA
1065	mesenchyme development	0.0298088	0.11793	NA	NA	NA	0.040402	NA	0.0390912	NA	0.405864	NA	NA	0.0534742	0.235646	NA	NA	0.142142
1066	mesoderm development	0.0731475	NA	NA	NA	NA	NA	NA	NA	NA	0.225175	0.0658974	0.105172	0.133764	0.381772	NA	0.192532	0.862268
1067	mesoderm formation	0.162702	NA	NA	NA	NA	NA	NA	NA	NA	0.298682	0.12217	0.17987	0.199715	0.28324	NA	0.278301	0.642184
1068	mesoderm morphogenesis	0.153424	NA	NA	NA	NA	NA	NA	NA	NA	0.297504	0.119023	0.179577	0.197114	0.276987	NA	0.276042	0.639445
1069	mesodermal cell differentiation	0.132817	NA	NA	NA	NA	NA	NA	NA	NA	0.400461	0.194627	0.282448	0.298728	0.372624	NA	0.385124	0.498079
1070	mesonephric epithelium development	0.0349552	NA	NA	NA	NA	0.0420884	NA	NA	NA	0.262269	NA	NA	NA	0.420441	NA	NA	NA
1071	mesonephric tubule development	0.0349552	NA	NA	NA	NA	0.0420884	NA	NA	NA	0.262269	NA	NA	NA	0.420441	NA	NA	NA
1072	mesonephros development	0.0332831	NA	NA	NA	NA	0.0400824	NA	NA	NA	0.259458	NA	NA	NA	0.418682	NA	NA	NA
1073	metallo-sulfur cluster assembly	0.182204	NA	NA	NA	NA	NA	NA	NA	NA	NA	NA	NA	NA	NA	NA	NA	NA
1074	metanephros development	0.0420663	NA	0.515492	NA	NA	0.0461095	0.545024	NA	NA	0.269662	0.0967039	0.150934	NA	NA	NA	NA	NA
1075	metaphase plate congression	0.083524	NA	NA	0.530113	0.557166	2.09605	NA	0.392998	0.288538	NA	0.147744	NA	NA	NA	0.736483	0.318185	NA
1076	metaphase/anaphase transition of cell cycle	0.399354	0.394472	NA	NA	NA	1.4431	NA	0.241769	NA	NA	NA	NA	NA	NA	0.739124	NA	NA
1077	metaphase/anaphase transition of mitotic cell cycle	0.415044	0.402419	NA	NA	NA	1.50059	NA	0.246512	NA	NA	NA	NA	NA	NA	0.750643	NA	NA
1078	metencephalon development	0.292187	NA	0.497828	NA	NA	0.0385671	0.53249	NA	0.188572	NA	0.19644	0.42819	0.155182	0.418682	NA	0.408382	0.615325
1079	methylation	0.00985589	0.517275	NA	0.213732	0.294278	0.205173	0.338433	0.870912	NA	0.215387	0.033691	0.0190958	0.175572	0.0644817	0.167426	NA	NA
1080	MHC class II biosynthetic process	0.228465	0.574012	NA	NA	NA	NA	NA	NA	0.476487	NA	NA	NA	NA	NA	0.633313	NA	NA
1081	microglial cell activation	0.135938	NA	NA	0.604745	NA	0.134952	0.669854	0.621554	0.3518	NA	0.19644	0.285191	0.304037	NA	NA	NA	0.50428
1082	microtubule anchoring	0.161624	NA	NA	NA	NA	NA	NA	NA	NA	NA	0.213217	NA	NA	NA	NA	0.399581	NA
1083	microtubule bundle formation	0.0420663	NA	NA	NA	NA	0.134952	NA	NA	0.216868	NA	NA	NA	NA	NA	NA	NA	NA
1084	microtubule cytoskeleton organization involved in mitosis	0.223526	0.700558	NA	0.646777	0.471792	4.21297	NA	1.07309	0.346155	NA	0.385302	NA	0.134552	NA	0.344517	0.392912	NA
1085	microtubule organizing center localization	0.168635	0.493588	NA	NA	NA	0.449914	NA	0.341213	NA	NA	0.213217	0.316985	NA	NA	NA	NA	NA
1086	microtubule organizing center organization	0.365938	2.47765	NA	0.406475	0.471792	1.13068	NA	1.03172	NA	0.223493	0.789747	NA	NA	NA	0.34177	0.390373	NA
1087	microtubule-based movement	0.175447	0.29648	0.354007	0.993212	0.351727	0.193964	0.38282	0.411481	0.173496	0.265881	0.977884	1.74711	0.142325	NA	NA	0.438359	0.142142
1088	microtubule-based transport	0.199099	NA	NA	0.390749	NA	NA	NA	0.249621	0.318886	0.400209	1.08902	1.37947	0.119112	NA	NA	0.484248	0.237818
1089	midbrain development	0.215318	0.542171	0.51407	NA	NA	0.0432407	0.54223	NA	0.424288	0.266183	0.0929815	0.145948	0.168266	0.245572	0.398219	NA	0.317323
1090	midbrain dopaminergic neuron differentiation	0.206418	1.27686	NA	NA	NA	NA	NA	NA	0.441554	NA	NA	NA	NA	NA	NA	NA	NA
1091	midgut development	0.223526	NA	NA	NA	NA	NA	NA	NA	NA	NA	NA	NA	NA	NA	NA	NA	NA
1092	mitochondrial ATP synthesis coupled electron transport	0.0456511	0.552016	NA	NA	NA	0.0469314	NA	NA	NA	NA	NA	NA	NA	NA	NA	NA	NA
1093	mitochondrial calcium ion homeostasis	0.445017	NA	NA	NA	NA	NA	NA	NA	0.953518	NA	0.569098	0.743664	0.330804	NA	NA	0.405651	NA
1094	mitochondrial DNA metabolic process	0.568394	NA	NA	NA	NA	NA	NA	NA	NA	0.481593	NA	NA	NA	NA	NA	NA	NA
1095	mitochondrial DNA replication	0.713713	NA	NA	NA	NA	NA	NA	NA	NA	0.502351	NA	NA	NA	NA	NA	NA	NA
1096	mitochondrial gene expression	0.239278	NA	NA	0.383585	NA	0.0131715	0.45958	NA	NA	NA	NA	NA	NA	NA	NA	NA	NA
1097	mitochondrial genome maintenance	0.371944	NA	NA	NA	NA	NA	NA	NA	NA	0.416901	NA	NA	NA	NA	NA	NA	NA
1098	mitochondrial respiratory chain complex assembly	0.121975	0.297508	NA	NA	NA	0.0423227	NA	NA	NA	NA	NA	NA	NA	NA	NA	NA	NA
1099	mitochondrial respiratory chain complex I assembly	0.0731475	0.367129	NA	NA	NA	0.0732619	NA	NA	NA	NA	NA	NA	NA	NA	NA	NA	NA
1100	mitochondrial RNA metabolic process	0.614119	NA	NA	NA	NA	NA	NA	NA	NA	NA	NA	NA	NA	NA	NA	NA	NA
1101	mitochondrial RNA processing	0.214107	NA	NA	NA	NA	NA	NA	NA	NA	NA	NA	NA	NA	NA	NA	NA	NA
1102	mitochondrial transcription	0.684834	NA	NA	NA	NA	NA	NA	NA	NA	NA	NA	NA	NA	NA	NA	NA	NA
1103	mitochondrial translation	0.221167	NA	NA	0.402914	NA	0.0220276	0.487796	NA	NA	NA	NA	NA	NA	NA	NA	NA	NA
1104	mitochondrial translational elongation	0.12983	NA	NA	0.469977	NA	0.0461335	0.545024	NA	NA	NA	NA	NA	NA	NA	NA	NA	NA
1105	mitochondrial translational termination	0.127555	NA	NA	0.469017	NA	0.0461095	0.545024	NA	NA	NA	NA	NA	NA	NA	NA	NA	NA
1106	mitochondrial transmembrane transport	0.0420663	NA	NA	NA	NA	NA	NA	NA	NA	NA	NA	0.150934	NA	0.25044	NA	NA	NA
1107	mitochondrial transport	0.0160307	0.326472	NA	NA	0.375266	0.0509042	0.668034	NA	NA	NA	NA	0.0427281	0.0635178	0.259047	0.228384	NA	NA
1108	mitochondrial tRNA processing	0.230758	NA	NA	NA	NA	NA	NA	NA	NA	NA	NA	NA	NA	NA	NA	NA	NA
1109	mitochondrion disassembly	0.542511	0.5812	NA	NA	NA	NA	NA	0.203156	0.24539	0.297504	0.119023	0.179577	0.197114	NA	0.645121	0.276042	NA
1110	mitochondrion localization	0.228465	NA	NA	0.565824	NA	NA	NA	0.263108	0.325662	0.368416	NA	NA	NA	NA	0.771049	NA	NA
1111	mitochondrion morphogenesis	0.193198	NA	NA	NA	NA	NA	NA	NA	NA	NA	NA	NA	NA	NA	NA	NA	NA
1112	mitophagy	0.193198	NA	NA	NA	NA	NA	NA	NA	NA	NA	NA	NA	NA	NA	0.60449	NA	NA
1113	mitotic cell cycle checkpoint	0.230758	0.5812	NA	NA	NA	0.522359	NA	0.230083	NA	NA	NA	NA	NA	0.167897	0.565583	NA	NA
1114	mitotic centrosome separation	0.223526	2.60208	NA	0.646777	NA	2.78168	NA	2.08353	NA	0.502351	0.922438	NA	NA	NA	NA	0.428516	NA
1115	mitotic cytokinesis	0.134795	0.317699	NA	0.646777	0.514807	1.96336	NA	1.00683	NA	NA	0.102588	NA	0.18106	NA	NA	0.262266	NA
1116	mitotic DNA damage checkpoint	0.117798	0.537632	NA	NA	NA	0.123888	NA	0.165832	NA	NA	NA	NA	NA	NA	NA	NA	NA
1117	mitotic DNA integrity checkpoint	0.193198	0.5177	NA	NA	NA	0.104732	NA	0.151676	NA	NA	NA	NA	NA	NA	NA	NA	NA
1118	mitotic DNA replication checkpoint	0.239278	NA	NA	NA	NA	0.21423	NA	NA	NA	NA	NA	NA	NA	NA	NA	NA	NA
1119	mitotic G1 DNA damage checkpoint	0.187225	0.623284	NA	NA	NA	0.0732619	NA	0.226604	NA	NA	NA	NA	NA	NA	NA	NA	NA
1120	mitotic G1/S transition checkpoint	0.187225	0.623284	NA	NA	NA	0.0732619	NA	0.226604	NA	NA	NA	NA	NA	NA	NA	NA	NA
1121	mitotic G2 DNA damage checkpoint	0.187225	0.517162	NA	NA	NA	NA	NA	NA	NA	NA	NA	NA	NA	NA	NA	NA	NA
1122	mitotic G2/M transition checkpoint	0.321276	0.464151	NA	NA	NA	0.136972	NA	NA	NA	NA	NA	NA	NA	NA	NA	NA	NA
1123	mitotic metaphase plate congression	0.111347	NA	NA	0.565824	0.564403	2.64661	NA	0.494693	0.325662	NA	0.172158	NA	NA	NA	0.52999	0.353796	NA
1124	mitotic nuclear division	0.214107	1.3701	NA	0.50709	0.557166	5.5891	NA	0.392998	0.167227	0.119654	0.190626	0.0348766	0.136367	0.0976585	0.437933	0.233751	NA
1125	mitotic nuclear envelope disassembly	0.757269	1.43009	NA	NA	NA	NA	NA	NA	NA	NA	NA	NA	NA	NA	NA	NA	NA
1126	mitotic sister chromatid segregation	0.193702	0.444804	NA	0.645196	0.565136	6.27693	NA	0.383978	0.130033	NA	0.0547722	NA	0.1158	NA	0.588369	0.171988	NA
1127	mitotic sister chromatid separation	0.361027	0.378171	NA	NA	NA	1.34503	NA	0.232045	NA	NA	NA	NA	NA	NA	0.722732	NA	NA
1128	mitotic spindle assembly	0.0777423	0.378171	NA	NA	0.557166	0.838426	NA	0.232045	0.277815	NA	0.141183	NA	NA	NA	NA	NA	NA
1129	mitotic spindle assembly checkpoint	0.286476	0.453894	NA	NA	NA	1.43323	NA	0.301078	NA	NA	NA	NA	NA	NA	0.828088	NA	NA
1130	mitotic spindle checkpoint	0.286476	0.453894	NA	NA	NA	1.43323	NA	0.301078	NA	NA	NA	NA	NA	NA	0.828088	NA	NA
1131	mitotic spindle organization	0.191984	0.517162	NA	0.646777	0.485609	2.69562	NA	0.462599	0.386212	NA	0.228672	NA	0.153364	NA	NA	0.222278	NA
1132	modification by host of symbiont morphology or physiology	0.0565431	NA	NA	NA	NA	0.259574	0.56246	0.383978	0.242002	NA	0.213583	0.175581	0.193389	0.271018	NA	0.276042	0.356689
1133	modification by symbiont of host morphology or physiology	0.506948	NA	NA	NA	NA	0.098815	NA	NA	0.617569	NA	0.231935	0.43206	0.431986	0.339063	NA	0.662619	NA
1134	modification of morphology or physiology of other organism	0.109554	NA	NA	NA	NA	0.193964	0.45955	0.236365	0.299444	NA	0.213217	0.214789	0.241928	0.346366	NA	0.366433	0.225539
1135	modification of morphology or physiology of other organism involved in symbiotic interaction	0.182204	NA	NA	NA	NA	0.310943	0.519771	0.305139	0.378229	NA	0.228672	0.285191	0.309812	0.41183	NA	0.405651	0.280118
1136	modified amino acid transport	0.445017	NA	NA	NA	NA	NA	NA	NA	0.406	NA	NA	NA	0.330804	NA	NA	NA	NA
1137	modulation by host of viral genome replication	0.209876	NA	NA	NA	NA	NA	NA	0.390116	0.452207	NA	0.227253	0.359672	0.343568	0.427317	NA	0.423261	0.615325
1138	modulation by host of viral process	0.15314	NA	NA	NA	NA	NA	NA	0.333466	0.386212	NA	0.209974	0.308255	0.31571	0.395111	NA	0.393441	0.533668
1139	modulation by symbiont of host cellular process	0.147026	NA	NA	NA	NA	0.144568	NA	NA	0.376589	NA	0.20396	0.301442	0.310613	NA	NA	0.391953	NA
1140	modulation by virus of host morphology or physiology	0.648435	NA	NA	NA	NA	0.123888	NA	NA	0.726813	NA	0.328508	0.529816	0.522279	0.362966	NA	0.74604	NA
1141	modulation by virus of host process	0.168635	NA	NA	NA	NA	0.165207	NA	NA	0.397025	NA	0.213217	0.316985	0.319643	NA	NA	0.402209	NA
1142	modulation of chemical synaptic transmission	0.181272	0.457834	0.273664	0.410406	NA	0.0195688	NA	0.0497554	0.175892	0.295047	0.207732	0.179577	0.142325	0.0486644	0.330051	0.0528289	0.211652
1143	modulation of excitatory postsynaptic potential	0.122911	0.441886	NA	NA	NA	NA	NA	NA	0.340438	NA	0.188617	0.268941	0.281969	NA	NA	NA	0.475736
1144	modulation of growth of symbiont involved in interaction with host	0.214107	NA	NA	NA	NA	NA	NA	NA	NA	NA	0.227253	NA	NA	NA	NA	NA	NA
1145	molting cycle	0.181272	NA	NA	NA	NA	0.0329654	NA	0.144028	NA	NA	0.0754396	NA	0.309812	NA	NA	NA	NA
1146	molting cycle process	0.221167	NA	NA	NA	NA	0.0461095	NA	0.177849	NA	NA	0.0967039	NA	0.339422	NA	NA	NA	NA
1147	monocarboxylic acid biosynthetic process	0.000296622	NA	NA	0.255557	NA	0.0320171	NA	0.214375	0.0520237	0.111442	0.0522434	0.373389	0.0459054	0.218798	0.198106	0.0839455	0.305121
1148	monocarboxylic acid catabolic process	0.02179	NA	0.707176	0.410406	NA	0.21423	0.72102	0.122233	NA	NA	0.0658974	0.381835	NA	0.197956	NA	NA	NA
1149	monocarboxylic acid transport	0.048697	NA	NA	NA	NA	NA	NA	NA	NA	0.387982	NA	NA	0.11291	0.176041	0.314555	NA	NA
1150	mononuclear cell proliferation	0.0677624	NA	0.355375	NA	NA	NA	NA	NA	NA	0.410917	NA	NA	0.144599	0.105244	NA	NA	NA
1151	monosaccharide metabolic process	0.00040266	0.106043	NA	NA	NA	0.178957	NA	0.221078	NA	NA	0.0556257	0.381835	0.0479258	0.432448	NA	NA	0.312085
1152	monosaccharide transmembrane transport	0.187225	0.271499	NA	NA	NA	NA	NA	NA	0.181317	0.248927	NA	NA	NA	NA	NA	NA	NA
1153	monovalent inorganic anion homeostasis	0.168635	NA	0.620224	NA	NA	0.165207	0.705227	NA	NA	NA	NA	0.316985	NA	NA	NA	0.402209	NA
1154	monovalent inorganic cation homeostasis	0.214107	NA	NA	NA	NA	0.0217227	NA	NA	0.337687	0.402371	0.064003	0.100336	0.343568	0.191592	NA	0.385485	NA
1155	morphogenesis of a branching epithelium	0.0332553	NA	NA	NA	NA	0.0420894	NA	NA	NA	0.186015	NA	NA	0.0971277	0.326266	NA	NA	NA
1156	morphogenesis of a branching structure	0.0286555	NA	NA	NA	NA	0.0381927	NA	NA	NA	0.173579	NA	NA	0.0885182	0.308082	NA	NA	NA
1157	morphogenesis of a polarized epithelium	0.365938	NA	NA	NA	NA	0.0423227	NA	NA	0.413298	NA	0.0918593	0.144984	0.165175	0.242814	NA	0.244563	0.313403
1158	morphogenesis of an epithelial fold	0.415044	NA	NA	NA	NA	NA	NA	NA	0.397025	NA	NA	NA	NA	NA	NA	NA	NA
1159	morphogenesis of an epithelial sheet	0.206418	NA	NA	NA	NA	NA	NA	NA	NA	NA	NA	NA	NA	NA	NA	NA	NA
1160	morphogenesis of an epithelium	0.209876	0.0427793	NA	NA	NA	0.0455924	NA	0.00841488	0.24098	0.0488379	0.00303371	0.00756823	0.1158	0.217863	NA	0.0423467	0.0653014
1161	morphogenesis of embryonic epithelium	0.123573	NA	NA	NA	NA	0.0623783	NA	NA	0.318886	0.215071	0.0558652	0.0894003	0.257383	0.182491	NA	0.175746	NA
1162	movement in environment of other organism involved in symbiotic interaction	0.684834	NA	NA	NA	NA	0.798504	NA	NA	0.77097	0.400461	0.355098	0.56649	0.540251	NA	NA	0.784898	NA
1163	movement in host environment	0.684834	NA	NA	NA	NA	0.798504	NA	NA	0.77097	0.400461	0.355098	0.56649	0.540251	NA	NA	0.784898	NA
1164	mRNA 3'-end processing	0.121975	0.297508	NA	NA	0.498375	3.84835	0.766438	2.12025	0.204803	0.265048	0.0918593	0.144984	0.165175	NA	NA	NA	0.313403
1165	mRNA catabolic process	0.0413763	5.17016	1.4615	0.492398	0.557166	2.47184	0.35464	0.791247	0.139785	0.383829	0.0962735	0.175347	0.0421236	NA	0.601708	0.078257	0.122846
1166	mRNA export from nucleus	0.187225	1.4027	NA	0.439009	NA	2.66449	NA	2.67374	NA	NA	4.92756	0.396244	0.151672	0.223409	NA	0.405651	0.281749
1167	mRNA methylation	0.223526	NA	NA	NA	NA	NA	NA	NA	NA	NA	NA	NA	NA	NA	NA	NA	NA
1168	mRNA modification	0.187225	NA	NA	NA	NA	NA	NA	NA	NA	NA	NA	NA	NA	NA	NA	NA	NA
1169	mRNA polyadenylation	0.111347	NA	NA	NA	0.564403	1.13068	1.04493	0.494693	0.325662	0.368416	0.172158	0.250788	0.265644	NA	NA	NA	0.455762
1170	mRNA splicing, via spliceosome	0.000101601	0.6282	NA	0.440986	3.36633	19.5481	0.72102	11.6167	0.0310815	0.206919	0.0308974	NA	0.0273617	NA	0.351029	NA	NA
1171	mRNA transport	0.121975	2.21228	NA	0.390185	NA	2.36068	NA	2.67374	NA	0.213303	7.32739	0.538646	0.11721	0.181394	NA	0.376248	0.235452
1172	mRNA-containing ribonucleoprotein complex export from nucleus	0.187225	1.4027	NA	0.439009	NA	2.66449	NA	2.67374	NA	NA	4.92756	0.396244	0.151672	0.223409	NA	0.405651	0.281749
1173	mucus secretion	0.230758	NA	NA	NA	NA	NA	NA	NA	0.484938	0.502351	NA	NA	NA	NA	NA	NA	NA
1174	multi-multicellular organism process	0.108096	NA	NA	NA	NA	0.19387	NA	NA	0.080596	0.154169	0.0308974	NA	0.0744321	0.570733	NA	NA	0.39489
1175	multi-organism behavior	0.177089	NA	NA	NA	NA	NA	NA	NA	0.257696	NA	0.227253	0.188561	0.209508	NA	NA	0.29025	0.382899
1176	multi-organism localization	0.29492	NA	NA	NA	NA	0.838426	NA	NA	0.3518	0.400461	0.375171	0.574669	0.304037	NA	NA	0.385124	NA
1177	multi-organism transport	0.29492	NA	NA	NA	NA	0.838426	NA	NA	0.3518	0.400461	0.375171	0.574669	0.304037	NA	NA	0.385124	NA
1178	multicellular organism aging	0.142047	NA	NA	NA	NA	NA	NA	NA	NA	NA	0.401259	0.609352	0.562922	NA	NA	0.386495	NA
1179	multicellular organism growth	0.284403	NA	NA	NA	NA	0.0177693	NA	NA	0.321798	NA	0.213583	0.234227	0.557288	0.365777	NA	0.177029	0.514399
1180	multicellular organismal homeostasis	0.0170472	0.0443633	NA	NA	NA	0.0271978	NA	0.00878053	0.0173004	0.259734	NA	0.00787881	0.0146464	0.038446	NA	0.0435443	NA
1181	multicellular organismal movement	0.0903108	NA	NA	NA	NA	NA	NA	NA	NA	NA	NA	NA	NA	NA	NA	NA	NA
1182	multicellular organismal signaling	0.344735	NA	NA	NA	NA	0.0108215	NA	NA	2.13718	0.357862	0.199472	0.188561	0.457083	0.159769	NA	0.152691	0.208329
1183	multicellular organismal water homeostasis	0.0731475	NA	NA	NA	NA	0.0732619	NA	NA	NA	NA	NA	NA	NA	NA	NA	NA	NA
1184	multivesicular body assembly	0.792411	NA	NA	NA	0.565136	0.37032	NA	NA	NA	NA	NA	NA	NA	NA	NA	NA	NA
1185	multivesicular body organization	1.41088	NA	NA	NA	0.565136	0.354216	NA	NA	NA	NA	NA	NA	NA	NA	NA	NA	NA
1186	multivesicular body sorting pathway	0.311717	NA	NA	NA	0.565136	0.135924	NA	NA	NA	NA	NA	0.289057	NA	NA	NA	NA	NA
1187	muscle adaptation	0.0249896	0.745508	NA	NA	NA	NA	NA	NA	0.167312	NA	NA	NA	0.142325	NA	0.351705	NA	NA
1188	muscle cell development	0.0349552	0.574012	NA	NA	NA	0.0439411	NA	NA	NA	0.357862	0.118199	0.0709155	0.339422	0.159769	0.294603	0.152691	0.208329
1189	muscle cell differentiation	0.00778704	0.628501	NA	0.205486	0.285806	0.201733	NA	0.067377	0.0310815	0.32456	0.0658974	0.0574339	0.26251	0.28823	0.159049	0.0618597	0.241217
1190	muscle cell migration	0.0320068	NA	NA	NA	NA	NA	NA	NA	NA	0.255529	NA	NA	NA	0.232293	NA	NA	NA
1191	muscle cell proliferation	0.0170507	0.137393	NA	NA	NA	0.0532216	0.404279	0.263108	NA	NA	NA	NA	NA	NA	NA	NA	NA
1192	muscle contraction	0.138871	0.0765139	NA	NA	NA	0.0153019	NA	NA	0.969939	0.085342	0.0356598	0.0665599	0.101946	0.181394	0.170697	0.0676813	0.103589
1193	muscle hypertrophy	0.0289167	0.798259	NA	NA	NA	NA	NA	NA	0.180427	NA	NA	NA	0.151672	NA	0.368962	NA	NA
1194	muscle hypertrophy in response to stress	0.135938	0.455227	NA	NA	NA	NA	NA	NA	NA	NA	NA	NA	0.304037	NA	0.563288	NA	NA
1195	muscle organ development	0.0158455	0.338268	NA	NA	0.496111	0.0236382	NA	0.0560269	0.301502	0.0665387	0.0245753	0.0477578	0.151672	0.0509409	0.339745	0.150261	NA
1196	muscle organ morphogenesis	0.0432692	NA	NA	NA	NA	0.0461335	NA	0.178436	0.218885	NA	NA	NA	NA	0.252147	NA	NA	NA
1197	muscle system process	0.106133	0.437122	NA	NA	NA	0.00233293	NA	NA	0.647934	0.0535234	0.0176059	0.0367131	0.125607	0.130274	0.303804	0.0452163	0.0703129
1198	muscle tissue development	0.0332831	0.34373	NA	NA	0.274662	0.0256998	NA	0.0142292	0.312621	0.199006	0.109377	0.0499772	0.330804	0.381772	0.34177	0.154715	0.405847
1199	muscle tissue morphogenesis	0.0493906	NA	NA	NA	NA	0.0509042	NA	0.188203	0.231094	NA	NA	NA	NA	0.259982	NA	NA	NA
1200	musculoskeletal movement	0.0903108	NA	NA	NA	NA	NA	NA	NA	NA	NA	NA	NA	NA	NA	NA	NA	NA
1201	MyD88-dependent toll-like receptor signaling pathway	0.673598	NA	NA	NA	NA	0.127976	NA	NA	NA	NA	0.190626	0.27562	NA	NA	NA	NA	NA
1202	MyD88-independent toll-like receptor signaling pathway	0.15314	0.480757	NA	NA	NA	NA	NA	NA	NA	NA	0.209974	0.308255	NA	NA	NA	NA	NA
1203	myelin assembly	0.196311	NA	NA	NA	NA	NA	NA	NA	0.430917	NA	0.213583	0.332745	0.339422	NA	NA	0.410955	NA
1204	myelination	0.244532	NA	NA	NA	NA	0.0324501	NA	NA	0.175892	0.245243	0.0753693	0.12203	0.307545	0.409603	NA	0.405651	0.275548
1205	myelination in peripheral nervous system	0.161624	NA	NA	NA	NA	NA	NA	NA	NA	NA	NA	NA	NA	NA	NA	NA	NA
1206	myeloid cell development	0.293774	NA	NA	NA	NA	NA	NA	NA	0.25959	NA	0.227253	0.189875	0.65342	NA	0.453073	0.293108	0.384845
1207	myeloid cell differentiation	0.0310621	0.0581821	NA	NA	NA	0.0771417	0.310548	0.125968	0.0253049	0.190774	0.0243465	0.0125163	0.238859	0.0509409	0.52999	0.0546627	0.220345
1208	myeloid cell homeostasis	0.127555	0.221683	NA	NA	0.459953	0.135924	NA	0.105506	NA	0.400461	NA	NA	0.261845	NA	NA	NA	NA
1209	myeloid leukocyte differentiation	0.0726717	0.165173	NA	NA	NA	0.0377308	0.434664	0.192425	0.0957097	0.172515	0.0969237	0.0611662	0.319588	0.144303	0.272141	0.135475	0.187955
1210	myeloid leukocyte migration	0.00587399	NA	NA	NA	NA	NA	NA	NA	NA	0.171897	NA	NA	0.194895	0.14363	NA	NA	NA
1211	myoblast fusion	0.121975	NA	NA	NA	NA	0.117818	NA	NA	NA	NA	NA	0.267663	NA	NA	NA	NA	NA
1212	myofibril assembly	0.068292	NA	NA	NA	NA	0.0707563	NA	NA	NA	0.540529	0.127396	0.189875	0.211352	0.29472	NA	0.293108	0.384845
1213	myotube differentiation	0.0304455	0.276449	NA	NA	0.485609	0.10317	NA	NA	NA	0.249838	NA	0.127664	NA	NA	0.371192	NA	NA
1214	NADH dehydrogenase complex assembly	0.0731475	0.367129	NA	NA	NA	0.0732619	NA	NA	NA	NA	NA	NA	NA	NA	NA	NA	NA
1215	natural killer cell activation	0.429114	NA	NA	NA	NA	NA	NA	NA	0.223962	0.277404	0.213217	0.157293	NA	NA	NA	NA	NA
1216	natural killer cell activation involved in immune response	0.770293	NA	NA	NA	NA	NA	NA	NA	0.364331	0.402371	0.198373	0.293229	NA	NA	NA	NA	NA
1217	natural killer cell mediated cytotoxicity	0.380565	NA	NA	NA	NA	0.0775065	NA	NA	0.495512	0.331702	0.143923	0.216535	NA	NA	NA	NA	NA
1218	natural killer cell mediated immunity	0.340257	NA	NA	NA	NA	0.0732619	NA	NA	0.491737	0.323009	0.136316	0.202918	NA	NA	NA	NA	NA
1219	ncRNA 3'-end processing	0.102612	NA	NA	0.55155	0.561078	0.560179	NA	0.912824	NA	NA	NA	NA	NA	NA	NA	NA	NA
1220	ncRNA 5'-end processing	0.206418	NA	NA	NA	0.565136	0.19614	NA	0.383978	NA	NA	NA	NA	NA	NA	NA	NA	NA
1221	ncRNA catabolic process	0.142047	NA	NA	NA	NA	0.136972	NA	NA	NA	NA	NA	NA	NA	NA	NA	NA	NA
1222	ncRNA processing	0.0011552	0.623662	0.531995	0.728687	1.5077	2.06895	0.560027	1.10628	0.100254	0.206799	0.0658974	0.125514	0.162623	NA	0.157533	0.0613404	NA
1223	negative regulation by host of viral process	0.239278	NA	NA	NA	NA	NA	NA	NA	0.491737	NA	0.228672	0.381835	0.343568	NA	NA	0.432809	NA
1224	negative regulation of activin receptor signaling pathway	0.239278	NA	NA	NA	NA	NA	NA	NA	0.491737	NA	0.228672	0.381835	0.343568	NA	NA	0.432809	0.639445
1225	negative regulation of amine transport	0.161624	NA	NA	NA	NA	NA	NA	NA	0.392468	NA	0.213217	0.312244	0.319588	NA	NA	0.399581	NA
1226	negative regulation of amino acid transport	0.228465	NA	NA	NA	NA	NA	NA	NA	0.476487	NA	0.228672	0.381835	0.343568	NA	NA	0.428516	NA
1227	negative regulation of amyloid precursor protein catabolic process	0.228465	NA	NA	NA	NA	NA	NA	NA	0.476487	NA	NA	NA	NA	NA	NA	NA	NA
1228	negative regulation of angiogenesis	0.0349552	NA	NA	NA	NA	0.0103479	NA	NA	0.109098	NA	NA	0.0695403	NA	0.159218	NA	NA	NA
1229	negative regulation of anion transmembrane transport	0.713713	NA	NA	NA	NA	NA	NA	NA	0.466542	0.502351	0.922438	0.373389	0.343568	NA	NA	0.428516	NA
1230	negative regulation of anion transport	0.387775	NA	NA	NA	NA	NA	NA	NA	0.386212	0.421567	0.477937	0.308255	0.31571	NA	NA	0.393441	NA
1231	negative regulation of anoikis	0.206418	NA	NA	NA	NA	NA	NA	NA	NA	0.489809	0.222012	0.350235	0.343568	0.422842	NA	0.422464	0.615325
1232	negative regulation of apoptotic signaling pathway	0.0205811	0.147957	NA	NA	0.390537	0.228619	NA	0.392998	0.364315	0.480485	0.0830664	0.143234	0.175572	0.276987	0.248401	0.283514	0.394575
1233	negative regulation of autophagosome assembly	0.228465	NA	NA	NA	NA	NA	NA	NA	0.476487	NA	0.228672	0.381835	NA	NA	NA	NA	NA
1234	negative regulation of autophagy	0.15016	NA	0.534993	NA	NA	NA	NA	NA	0.242002	NA	0.213583	0.175581	NA	NA	0.437933	NA	NA
1235	negative regulation of axon regeneration	0.228465	NA	NA	NA	NA	NA	NA	NA	NA	NA	NA	NA	NA	NA	NA	NA	NA
1236	negative regulation of binding	0.106133	0.5812	0.429346	NA	NA	0.528624	0.715625	0.515462	0.296095	0.202246	0.126269	0.0771323	0.108056	0.341095	0.305353	NA	0.483741
1237	negative regulation of blood circulation	0.127555	NA	NA	NA	NA	NA	NA	NA	0.346155	0.398026	NA	NA	0.288454	NA	NA	NA	NA
1238	negative regulation of blood pressure	0.109554	NA	NA	NA	NA	NA	NA	NA	NA	NA	NA	NA	NA	0.341852	NA	NA	0.45511
1239	negative regulation of blood vessel diameter	0.230758	NA	NA	NA	NA	NA	NA	NA	NA	0.288554	NA	NA	NA	NA	NA	NA	NA
1240	negative regulation of blood vessel morphogenesis	0.0340438	NA	NA	NA	NA	0.00978783	NA	NA	0.107643	NA	NA	0.0689581	NA	0.157347	NA	NA	NA
1241	negative regulation of BMP signaling pathway	0.0937595	NA	NA	NA	NA	0.0903084	NA	NA	0.300663	0.346348	0.159408	0.234227	0.247891	NA	NA	0.323643	0.440799
1242	negative regulation of calcium ion transmembrane transport	0.121975	NA	NA	NA	NA	NA	NA	NA	NA	0.383829	NA	NA	NA	0.358592	NA	NA	NA
1243	negative regulation of calcium ion transmembrane transporter activity	0.12983	NA	NA	NA	NA	NA	NA	NA	NA	0.400461	NA	NA	NA	NA	NA	NA	NA
1244	negative regulation of calcium ion transport	0.0716394	NA	NA	NA	NA	NA	NA	NA	NA	0.313827	NA	NA	NA	0.299157	NA	NA	NA
1245	negative regulation of canonical Wnt signaling pathway	0.634832	0.468055	0.454254	NA	NA	0.0231111	0.487796	0.117218	0.491737	0.410917	0.0658974	0.10429	0.281969	NA	NA	0.191172	NA
1246	negative regulation of cardiocyte differentiation	0.168635	0.493588	NA	NA	NA	NA	NA	NA	NA	NA	NA	NA	NA	NA	NA	NA	NA
1247	negative regulation of catabolic process	0.206418	0.843333	0.577349	NA	NA	0.37032	NA	0.392998	0.158154	0.400461	0.215657	0.301442	0.365308	0.223092	0.612249	0.22642	0.133237
1248	negative regulation of cation transmembrane transport	0.127555	NA	NA	NA	NA	NA	NA	NA	0.216868	0.499779	NA	NA	NA	0.25044	NA	NA	NA
1249	negative regulation of cell cycle G1/S phase transition	0.083524	0.490883	NA	NA	NA	0.0877754	NA	0.290902	NA	NA	NA	NA	NA	NA	NA	NA	NA
1250	negative regulation of cell cycle G2/M phase transition	0.705958	0.628501	NA	0.519445	NA	1.98351	NA	0.392998	NA	NA	NA	NA	0.228654	NA	NA	NA	NA
1251	negative regulation of cell cycle phase transition	0.182204	0.534775	NA	0.328825	NA	1.88061	NA	0.299575	NA	NA	NA	NA	0.0798844	NA	0.525885	NA	NA
1252	negative regulation of cell cycle process	0.0850407	0.43206	NA	0.24709	NA	1.64207	NA	0.392998	NA	NA	NA	NA	0.042864	0.0853686	0.413629	NA	0.124279
1253	negative regulation of cell development	0.0158097	0.542171	0.318277	NA	NA	0.085535	0.351483	0.0243703	0.0415626	0.229121	0.0411059	0.0757113	0.11291	0.328177	0.180889	0.0734956	0.272774
1254	negative regulation of cell growth	0.083524	0.176227	NA	NA	0.421484	0.00875319	NA	0.0770152	0.267188	0.184495	0.111308	0.179577	0.0962545	0.323617	NA	NA	NA
1255	negative regulation of cell migration	0.000101601	0.240918	NA	NA	NA	0.00455992	NA	NA	0.0420515	NA	NA	NA	NA	0.420441	NA	0.0734956	0.273371
1256	negative regulation of cell motility	0.000101601	0.229713	NA	NA	NA	0.00306325	NA	NA	0.0385254	NA	NA	NA	0.0330932	0.418682	NA	0.0694078	0.260186
1257	negative regulation of cell projection organization	0.0343765	0.181451	0.419346	NA	NA	0.0430464	0.449015	NA	NA	0.189138	NA	0.0689969	0.0994798	0.158277	0.290945	NA	NA
1258	negative regulation of cellular amide metabolic process	0.00400913	1.23297	0.614609	NA	NA	1.06389	NA	0.177849	NA	0.160317	NA	NA	0.0790598	0.134876	0.522772	NA	0.405847
1259	negative regulation of cellular catabolic process	0.135938	0.645714	0.592048	NA	NA	0.341193	NA	0.380767	0.0686764	0.288554	0.213217	0.331626	0.277933	0.255126	0.476756	0.269297	0.156549
1260	negative regulation of cellular component movement	0.000101601	0.203221	NA	NA	NA	0.00233293	NA	NA	0.0310815	NA	NA	NA	0.0273617	0.398023	NA	0.061806	0.241217
1261	negative regulation of cellular protein catabolic process	0.228465	NA	NA	NA	NA	0.539163	NA	1.02039	NA	0.502351	0.213217	0.56649	0.550458	0.259047	NA	0.428516	0.338136
1262	negative regulation of cellular protein localization	0.822107	0.270004	0.481595	1.1462	NA	0.634298	0.519771	0.445315	0.382629	0.248927	0.228672	0.289057	0.774648	0.641697	0.620429	0.405651	0.281177
1263	negative regulation of cellular response to drug	0.168635	NA	NA	NA	NA	NA	NA	NA	NA	NA	NA	0.316985	NA	NA	NA	NA	NA
1264	negative regulation of cellular response to growth factor stimulus	0.422349	0.203482	NA	NA	NA	0.0528778	NA	NA	0.299444	0.204351	0.231935	0.331626	0.111345	0.815575	0.311269	0.366433	0.49143
1265	negative regulation of cellular response to insulin stimulus	0.132817	0.453894	NA	NA	NA	0.133611	0.669854	0.301078	0.350511	NA	0.194627	0.282448	NA	NA	0.563288	0.385124	NA
1266	negative regulation of cellular response to oxidative stress	0.0864218	NA	NA	NA	NA	NA	NA	NA	NA	0.340123	NA	0.22323	NA	NA	NA	0.318185	NA
1267	negative regulation of cellular response to transforming growth factor beta stimulus	0.462655	0.326472	NA	NA	NA	0.051794	NA	NA	0.233801	NA	0.355098	0.332745	0.186867	0.848395	NA	0.272402	0.634298
1268	negative regulation of chromosome organization	0.0605854	0.223101	NA	0.396362	NA	2.5043	NA	0.61888	NA	NA	NA	NA	0.122941	NA	0.598261	NA	NA
1269	negative regulation of chromosome segregation	0.228465	0.420905	NA	NA	NA	1.11035	NA	0.260665	NA	NA	NA	NA	NA	NA	0.769842	NA	NA
1270	negative regulation of chromosome separation	0.239278	0.438978	NA	NA	NA	1.23647	NA	0.276009	NA	NA	NA	NA	NA	NA	0.783154	NA	NA
1271	negative regulation of cyclin-dependent protein kinase activity	0.387775	NA	NA	NA	NA	NA	NA	NA	NA	NA	NA	NA	NA	NA	NA	NA	NA
1272	negative regulation of cyclin-dependent protein serine/threonine kinase activity	0.399354	NA	NA	NA	NA	NA	NA	NA	NA	NA	NA	NA	NA	NA	NA	NA	NA
1273	negative regulation of cytosolic calcium ion concentration	0.239278	NA	NA	NA	NA	NA	NA	NA	NA	0.50609	NA	NA	NA	NA	NA	NA	NA
1274	negative regulation of defense response	0.00587399	NA	NA	NA	NA	0.0365831	NA	0.0688169	0.0938803	NA	NA	0.0602	NA	0.14363	0.269839	NA	0.187559
1275	negative regulation of dephosphorylation	0.0971905	NA	NA	NA	NA	0.0347786	NA	NA	NA	NA	0.0764866	0.125514	0.151672	NA	NA	NA	NA
1276	negative regulation of DNA metabolic process	0.015287	NA	0.44223	NA	NA	0.203305	NA	0.100277	NA	NA	NA	NA	NA	NA	NA	NA	NA
1277	negative regulation of DNA replication	0.122911	NA	NA	NA	NA	0.120832	NA	NA	NA	NA	NA	NA	NA	NA	NA	NA	NA
1278	negative regulation of DNA-binding transcription factor activity	0.0128782	0.203482	0.431399	NA	NA	0.0128886	0.459563	NA	0.123644	NA	0.131427	NA	NA	NA	NA	NA	NA
1279	negative regulation of endocytosis	0.206418	0.647052	NA	NA	NA	0.201733	NA	0.241769	0.509551	0.338166	NA	NA	0.238859	0.522169	0.493057	NA	0.415859
1280	negative regulation of endopeptidase activity	0.0349552	0.128479	NA	0.290857	NA	0.0912767	NA	0.254412	0.335825	NA	0.0661344	0.0398602	0.154577	0.112911	NA	NA	0.355244
1281	negative regulation of endoplasmic reticulum stress-induced intrinsic apoptotic signaling pathway	0.196311	NA	NA	NA	NA	NA	NA	NA	0.430917	NA	0.213583	0.332745	NA	1.06594	0.612249	0.410955	1.39344
1282	negative regulation of endoplasmic reticulum unfolded protein response	0.230758	NA	NA	NA	NA	NA	NA	NA	0.484938	NA	0.228672	0.381835	NA	0.432448	0.633313	0.428516	0.634298
1283	negative regulation of endothelial cell apoptotic process	0.132817	NA	NA	NA	NA	NA	NA	NA	0.350511	NA	NA	NA	NA	NA	NA	NA	NA
1284	negative regulation of epidermal growth factor receptor signaling pathway	4.32892	NA	NA	0.575537	NA	0.110111	NA	0.26877	0.331558	0.376088	0.277726	0.25688	0.273575	NA	NA	0.362425	NA
1285	negative regulation of epidermal growth factor-activated receptor activity	0.221167	NA	NA	NA	NA	NA	NA	NA	NA	NA	NA	NA	NA	NA	NA	NA	NA
1286	negative regulation of epithelial cell apoptotic process	0.109554	NA	NA	NA	NA	NA	NA	NA	0.321559	NA	NA	NA	NA	NA	NA	NA	NA
1287	negative regulation of ERAD pathway	0.223526	NA	NA	NA	NA	NA	NA	NA	NA	NA	0.228672	0.373389	0.986171	0.432448	NA	1.38765	0.625236
1288	negative regulation of ERBB signaling pathway	3.9829	NA	NA	0.55471	NA	0.0985382	NA	0.257371	0.315105	0.357862	0.228672	0.245678	0.257645	NA	NA	0.338661	NA
1289	negative regulation of ERK1 and ERK2 cascade	0.150704	NA	0.535339	NA	NA	NA	NA	NA	0.243408	0.297196	0.118025	0.177402	0.194378	NA	0.437933	0.276042	NA
1290	negative regulation of erythrocyte differentiation	0.239278	NA	NA	NA	NA	NA	NA	NA	NA	NA	NA	NA	NA	NA	NA	NA	NA
1291	negative regulation of establishment of protein localization	0.511899	0.408825	0.419029	0.361269	NA	0.0911663	0.447271	0.207632	0.423953	0.348519	0.111308	0.0684604	0.709096	0.432448	0.686539	0.145645	0.452318
1292	negative regulation of exocytosis	0.138957	NA	NA	NA	NA	NA	NA	NA	0.359054	0.400461	0.197379	0.289057	0.304089	NA	NA	0.385124	NA
1293	negative regulation of extracellular matrix organization	0.223526	NA	NA	NA	NA	NA	NA	NA	NA	NA	NA	NA	NA	0.432448	NA	NA	NA
1294	negative regulation of extrinsic apoptotic signaling pathway	0.0316466	0.281498	NA	NA	0.489139	0.110111	NA	NA	NA	NA	NA	NA	0.15566	NA	NA	NA	NA
1295	negative regulation of extrinsic apoptotic signaling pathway in absence of ligand	0.12983	0.451554	NA	NA	0.565136	0.130403	NA	NA	NA	NA	NA	NA	NA	NA	NA	NA	NA
1296	negative regulation of fibroblast growth factor receptor signaling pathway	0.182204	NA	NA	NA	NA	NA	NA	NA	NA	NA	NA	NA	NA	NA	NA	NA	NA
1297	negative regulation of fibroblast proliferation	0.135938	NA	NA	NA	NA	NA	NA	NA	0.3518	NA	0.19644	0.285191	0.304037	NA	NA	0.385124	NA
1298	negative regulation of G1/S transition of mitotic cell cycle	0.0923484	0.503068	NA	NA	NA	0.0965598	NA	0.304008	NA	NA	NA	NA	NA	NA	NA	NA	NA
1299	negative regulation of G2/M transition of mitotic cell cycle	0.481704	0.720933	NA	NA	NA	1.04964	NA	0.462599	NA	NA	NA	NA	NA	NA	NA	NA	NA
1300	negative regulation of glycoprotein biosynthetic process	0.757269	NA	NA	NA	NA	0.209481	NA	NA	NA	NA	NA	1.06755	NA	NA	NA	NA	NA
1301	negative regulation of glycoprotein metabolic process	0.657361	NA	NA	NA	NA	0.203305	NA	NA	NA	NA	NA	0.960582	NA	NA	NA	NA	NA
1302	negative regulation of growth	0.0729635	0.122234	NA	NA	0.353737	0.00233293	NA	0.0415677	0.181317	0.129975	0.129553	0.112752	0.055745	0.37894	0.218051	0.101656	NA
1303	negative regulation of GTPase activity	0.221167	NA	NA	NA	NA	0.541004	NA	0.254412	0.577872	NA	NA	NA	NA	0.331948	NA	NA	NA
1304	negative regulation of heart contraction	0.15016	NA	NA	NA	NA	NA	NA	NA	0.382629	0.416901	NA	NA	0.313743	NA	NA	NA	NA
1305	negative regulation of hemopoiesis	0.0158097	NA	NA	NA	NA	0.062159	NA	NA	NA	NA	NA	NA	NA	NA	0.323714	NA	NA
1306	negative regulation of hormone secretion	0.311717	0.363367	NA	NA	NA	NA	NA	NA	0.484938	NA	NA	NA	0.215257	NA	0.460363	NA	NA
1307	negative regulation of hydrogen peroxide-induced cell death	0.168635	NA	NA	NA	NA	NA	NA	NA	NA	NA	NA	0.316985	NA	NA	NA	NA	NA
1308	negative regulation of hydrolase activity	0.0647842	0.0461746	NA	0.165262	NA	0.133611	NA	0.258583	0.256247	NA	0.0411059	0.0365127	0.125489	0.129873	NA	NA	0.187559
1309	negative regulation of immune response	0.0212315	NA	NA	NA	NA	0.0240751	NA	NA	0.154667	NA	NA	0.105172	NA	0.196941	NA	NA	NA
1310	negative regulation of immune system process	0.000101601	NA	NA	NA	NA	0.0381927	NA	NA	0.0207826	NA	0.00363615	0.00963355	NA	0.241726	0.317697	0.0494966	0.0755131
1311	negative regulation of innate immune response	0.108096	NA	NA	NA	NA	0.098815	NA	NA	0.318886	NA	NA	0.2478	NA	NA	NA	NA	NA
1312	negative regulation of insulin receptor signaling pathway	0.132817	0.453894	NA	NA	NA	0.133611	0.669854	0.301078	0.350511	NA	0.194627	0.282448	NA	NA	0.563288	0.385124	NA
1313	negative regulation of insulin secretion	0.125334	0.444804	NA	NA	NA	NA	NA	NA	NA	NA	NA	NA	0.284519	NA	0.54855	NA	NA
1314	negative regulation of intracellular protein transport	0.230758	NA	0.588481	NA	NA	0.21423	0.649616	NA	NA	NA	0.174521	0.253965	0.457083	0.627752	0.52999	0.361145	0.460331
1315	negative regulation of intracellular transport	0.645103	0.360481	0.536924	NA	NA	0.354216	0.569044	0.218447	0.477552	0.31061	0.227253	0.3716	1.29187	0.439156	0.686539	0.438359	0.386632
1316	negative regulation of intrinsic apoptotic signaling pathway	0.035408	NA	NA	NA	NA	0.126223	NA	0.528469	0.411609	0.832901	0.20396	0.315954	0.164417	0.420441	0.397706	0.422464	0.619845
1317	negative regulation of ion transmembrane transport	0.317565	NA	NA	NA	NA	NA	NA	NA	0.398389	0.807326	0.198373	0.137989	0.157698	0.234724	NA	0.232064	NA
1318	negative regulation of ion transmembrane transporter activity	0.147026	NA	NA	NA	NA	NA	NA	NA	0.24098	1.00705	0.115064	NA	NA	NA	NA	NA	NA
1319	negative regulation of ion transport	0.193198	NA	NA	NA	NA	NA	NA	NA	0.31121	0.570596	0.139011	0.0860714	0.114992	0.178763	NA	0.170519	NA
1320	negative regulation of JAK-STAT cascade	0.196311	NA	NA	NA	NA	NA	NA	NA	NA	NA	NA	NA	NA	NA	NA	NA	NA
1321	negative regulation of kinase activity	0.135938	0.493588	NA	1.09491	NA	0.344993	NA	0.14854	0.0691228	0.449646	0.0694037	0.0418072	0.156457	0.114988	0.226946	0.269784	0.156549
1322	negative regulation of locomotion	0.000101601	0.193272	NA	NA	NA	0.00233293	NA	NA	0.0286704	NA	NA	NA	0.0251608	0.388119	NA	0.058736	0.234417
1323	negative regulation of long-term synaptic potentiation	0.239278	NA	NA	NA	NA	NA	NA	NA	0.491737	NA	0.228672	0.381835	0.343568	NA	NA	NA	0.639445
1324	negative regulation of macroautophagy	0.142047	NA	NA	NA	NA	NA	NA	NA	0.364331	NA	0.198373	0.293229	NA	NA	0.563877	NA	NA
1325	negative regulation of MAP kinase activity	0.15016	NA	NA	0.492398	NA	0.15988	NA	0.198292	0.242002	NA	0.213583	0.175581	0.193389	NA	0.437933	0.276042	NA
1326	negative regulation of MAPK cascade	0.0850985	0.177565	0.419029	0.615898	NA	0.0935779	NA	0.341213	0.105974	0.350725	0.112628	0.0686986	0.215257	NA	0.553322	0.146476	NA
1327	negative regulation of meiotic cell cycle	0.209876	NA	NA	NA	NA	NA	NA	NA	NA	NA	NA	NA	NA	NA	NA	NA	NA
1328	negative regulation of meiotic nuclear division	0.230758	NA	NA	NA	NA	NA	NA	NA	NA	NA	NA	NA	NA	NA	NA	NA	NA
1329	negative regulation of metallopeptidase activity	0.223526	NA	NA	NA	NA	NA	NA	NA	0.466542	NA	NA	NA	NA	NA	NA	NA	NA
1330	negative regulation of metaphase/anaphase transition of cell cycle	0.254793	0.449222	NA	NA	NA	1.33588	NA	0.289351	NA	NA	NA	NA	NA	NA	0.827627	NA	NA
1331	negative regulation of mitotic cell cycle	0.150704	0.451554	NA	NA	NA	0.86166	NA	0.227784	NA	NA	NA	NA	NA	0.095667	0.437933	NA	NA
1332	negative regulation of mitotic cell cycle phase transition	0.206418	0.552016	NA	NA	NA	1.27574	NA	0.329108	NA	NA	NA	NA	NA	NA	0.541997	NA	NA
1333	negative regulation of mitotic metaphase/anaphase transition	0.263004	0.449222	NA	NA	NA	1.35587	NA	0.291603	NA	NA	NA	NA	NA	NA	0.828088	NA	NA
1334	negative regulation of mitotic nuclear division	0.214009	0.408825	NA	NA	NA	1.56442	NA	0.248282	NA	NA	NA	NA	NA	NA	0.753262	NA	NA
1335	negative regulation of mitotic sister chromatid segregation	0.230758	0.428745	NA	NA	NA	1.18108	NA	0.26877	NA	NA	NA	NA	NA	NA	0.776408	NA	NA
1336	negative regulation of mitotic sister chromatid separation	0.239278	0.441886	NA	NA	NA	1.2742	NA	0.279016	NA	NA	NA	NA	NA	NA	0.793897	NA	NA
1337	negative regulation of multi-organism process	0.168836	0.192841	NA	NA	NA	0.188894	0.454988	0.369821	0.291611	0.199344	0.123119	0.0757113	0.23378	0.335795	0.722732	0.158049	0.472012
1338	negative regulation of muscle contraction	0.15314	NA	NA	NA	NA	NA	NA	NA	NA	0.421567	NA	NA	NA	NA	NA	NA	NA
1339	negative regulation of myeloid cell differentiation	0.0413763	NA	NA	NA	NA	0.0448153	NA	NA	NA	NA	NA	NA	NA	NA	0.402584	NA	NA
1340	negative regulation of nervous system development	0.0216824	0.438978	0.333044	NA	NA	0.062159	0.361422	NA	0.0502158	0.248927	0.0507629	0.0894003	0.127032	0.34892	0.194318	0.0825063	0.29966
1341	negative regulation of neurogenesis	0.0262289	0.453894	0.345606	NA	NA	0.0732619	0.374514	NA	0.0558004	0.259762	0.0573717	0.102422	0.135708	0.366958	0.205722	0.0904567	0.318691
1342	negative regulation of neuron apoptotic process	0.201509	0.220319	NA	NA	NA	0.134952	0.483918	0.252278	0.134114	0.215387	NA	NA	NA	0.18409	NA	0.177029	0.239944
1343	negative regulation of neuron death	0.127555	0.162189	NA	NA	NA	0.0769538	0.432884	0.18833	0.0925967	0.170427	NA	NA	NA	0.141935	NA	0.13191	0.186369
1344	negative regulation of neuron differentiation	0.05618	0.529632	0.391793	NA	NA	0.127036	0.421171	NA	0.0822929	0.310462	0.0309374	0.145108	0.179895	0.285879	0.252252	NA	0.399495
1345	negative regulation of neuron projection development	0.056657	0.219379	0.446905	NA	NA	0.0631924	0.482499	NA	NA	0.215071	NA	0.0896578	0.119112	0.182992	0.326815	NA	NA
1346	negative regulation of neuron projection regeneration	0.221167	NA	NA	NA	NA	NA	NA	NA	NA	NA	NA	NA	NA	NA	NA	NA	NA
1347	negative regulation of neurotransmitter transport	0.181272	NA	NA	NA	NA	NA	NA	NA	0.406	NA	0.213217	0.3216	0.330804	NA	NA	0.405651	NA
1348	negative regulation of Notch signaling pathway	0.122911	NA	NA	NA	NA	NA	NA	NA	NA	0.387982	NA	NA	NA	NA	NA	NA	NA
1349	negative regulation of nuclear division	0.196198	0.378171	NA	NA	NA	1.34503	NA	0.232045	NA	NA	NA	NA	NA	NA	0.722732	NA	NA
1350	negative regulation of nucleocytoplasmic transport	0.182204	NA	NA	NA	NA	NA	NA	NA	NA	NA	NA	NA	0.330804	NA	NA	NA	NA
1351	negative regulation of organelle assembly	0.125334	NA	NA	NA	NA	NA	NA	NA	0.342427	NA	0.190199	0.272178	NA	NA	NA	NA	NA
1352	negative regulation of organelle organization	0.0356943	0.493269	NA	0.437792	0.280074	1.62697	NA	0.392998	0.20113	0.0731378	0.0295244	0.0539115	0.157694	0.162149	0.633313	0.0588415	NA
1353	negative regulation of organic acid transport	0.193198	NA	NA	NA	NA	NA	NA	NA	0.427974	NA	0.213583	0.331626	0.339422	NA	NA	0.408171	NA
1354	negative regulation of oxidative stress-induced cell death	0.0864218	NA	NA	NA	NA	NA	NA	NA	NA	0.340123	NA	0.22323	NA	NA	NA	0.318185	NA
1355	negative regulation of peptidase activity	0.0316466	0.122003	NA	0.282905	NA	0.0825092	NA	0.246681	0.32469	NA	0.0658974	0.038371	0.149829	0.107633	NA	NA	0.34188
1356	negative regulation of peptide hormone secretion	0.109554	0.420905	NA	NA	NA	NA	NA	NA	NA	NA	NA	NA	0.26251	NA	0.527471	NA	NA
1357	negative regulation of peptide secretion	0.138957	0.234855	NA	NA	NA	NA	NA	NA	0.340438	NA	NA	NA	0.129593	0.192695	0.341009	NA	0.249921
1358	negative regulation of peptidyl-serine phosphorylation	0.161624	NA	NA	NA	NA	NA	NA	NA	NA	NA	NA	NA	NA	NA	NA	NA	NA
1359	negative regulation of peptidyl-tyrosine phosphorylation	0.221167	NA	NA	NA	NA	NA	NA	NA	NA	NA	NA	NA	NA	NA	NA	NA	NA
1360	negative regulation of phagocytosis	0.199099	0.533802	NA	NA	NA	0.193964	NA	0.380767	0.436368	0.481593	NA	NA	0.339422	0.420441	0.612249	NA	NA
1361	negative regulation of phosphatase activity	0.113309	NA	NA	NA	NA	0.0400824	NA	NA	NA	NA	0.0863867	0.137989	0.157698	NA	NA	NA	NA
1362	negative regulation of phosphatidylinositol 3-kinase signaling	0.214107	0.54693	NA	NA	NA	0.203305	NA	0.392998	NA	NA	NA	NA	NA	NA	NA	NA	NA
1363	negative regulation of phosphorylation	0.145527	0.735615	0.26237	0.993212	NA	0.710456	0.290108	0.369821	0.155626	0.398026	0.0812131	0.0860714	0.203603	0.234724	0.309788	0.371102	0.0723167
1364	negative regulation of proteasomal protein catabolic process	0.399354	NA	NA	NA	NA	0.451919	NA	1.35488	NA	0.619155	0.228672	0.381835	0.801004	0.317384	NA	0.5325	0.415859
1365	negative regulation of proteasomal ubiquitin-dependent protein catabolic process	0.132817	NA	NA	NA	NA	0.310943	NA	1.15213	NA	0.818351	0.194627	0.282448	0.540251	NA	NA	0.385124	NA
1366	negative regulation of protein binding	0.197417	0.529632	0.497828	NA	NA	0.716018	0.53249	0.487735	0.397025	NA	0.197379	0.136125	0.156457	0.418682	NA	NA	0.615325
1367	negative regulation of protein catabolic process	0.394262	0.240918	NA	NA	NA	0.492099	NA	1.0824	0.157609	0.66766	0.227253	0.381835	1.11156	0.199728	0.344517	0.392912	0.257111
1368	negative regulation of protein complex assembly	0.0702393	0.464561	NA	NA	NA	NA	NA	0.116492	NA	NA	NA	NA	NA	0.193423	NA	0.1898	NA
1369	negative regulation of protein exit from endoplasmic reticulum	0.239278	NA	NA	NA	NA	NA	NA	NA	NA	NA	0.228672	0.381835	0.343568	0.439156	NA	0.432809	0.639445
1370	negative regulation of protein import	0.221167	NA	NA	NA	NA	NA	NA	NA	NA	NA	NA	NA	0.343568	NA	NA	NA	NA
1371	negative regulation of protein import into nucleus	0.221167	NA	NA	NA	NA	NA	NA	NA	NA	NA	NA	NA	0.343568	NA	NA	NA	NA
1372	negative regulation of protein kinase activity	0.166352	0.522733	NA	0.646777	NA	0.228619	NA	0.0564875	0.0805015	0.480485	0.0830664	0.0499772	0.175572	0.130274	0.248401	0.283514	0.171837
1373	negative regulation of protein kinase B signaling	0.206418	NA	NA	NA	NA	0.0825092	NA	NA	0.293157	NA	NA	NA	NA	NA	NA	NA	NA
1374	negative regulation of protein localization to cell periphery	1.72689	NA	NA	0.645196	NA	0.171979	NA	0.347812	0.932379	0.449646	0.213217	0.320328	NA	0.409603	0.598261	NA	NA
1375	negative regulation of protein localization to cell surface	0.713713	NA	NA	NA	NA	NA	NA	NA	0.466542	0.502351	0.228672	NA	NA	NA	NA	NA	NA
1376	negative regulation of protein localization to membrane	1.45089	NA	0.614609	0.618827	NA	0.37032	0.676136	0.31427	0.837312	0.40511	0.199472	0.298432	NA	0.386187	0.567547	NA	NA
1377	negative regulation of protein localization to nucleus	0.144512	NA	NA	NA	NA	NA	NA	NA	NA	NA	NA	NA	0.309812	NA	NA	NA	NA
1378	negative regulation of protein localization to plasma membrane	1.83283	NA	NA	0.645196	NA	0.178957	NA	0.359562	0.978472	0.454821	0.213217	0.3216	NA	0.415227	0.601708	NA	NA
1379	negative regulation of protein maturation	0.125334	NA	NA	NA	NA	NA	NA	0.284519	NA	NA	0.190199	0.272178	NA	0.362966	NA	NA	NA
1380	negative regulation of protein modification by small protein conjugation or removal	0.048697	NA	0.531995	NA	NA	0.926478	NA	0.3775	0.227482	NA	0.107432	0.331626	0.182654	NA	NA	NA	NA
1381	negative regulation of protein phosphorylation	0.135938	0.832507	0.276636	0.646777	NA	0.668251	0.308999	0.304008	0.18135	0.420214	0.0558064	0.0460558	0.238859	0.259047	0.335439	0.276042	0.0825986
1382	negative regulation of protein processing	0.125334	NA	NA	NA	NA	NA	NA	0.284519	NA	NA	0.190199	0.272178	NA	0.362966	NA	NA	NA
1383	negative regulation of protein secretion	0.147026	0.240918	NA	NA	NA	NA	NA	NA	0.346155	NA	NA	NA	0.134552	0.199728	0.344517	NA	0.257111
1384	negative regulation of protein serine/threonine kinase activity	0.221167	0.234855	NA	0.646777	NA	0.21423	NA	0.116492	0.149422	0.222298	0.163179	0.103334	0.281082	NA	0.341009	0.390373	NA
1385	negative regulation of protein transport	0.536997	0.41119	0.419207	NA	NA	0.0941743	0.448018	0.0788698	0.427974	0.352197	0.113459	0.0689581	0.44156	0.432448	0.686539	0.147554	0.45511
1386	negative regulation of protein tyrosine kinase activity	0.147026	NA	NA	NA	NA	NA	NA	NA	NA	NA	NA	NA	NA	NA	NA	NA	NA
1387	negative regulation of protein ubiquitination	0.0605854	NA	0.535339	NA	NA	1.09215	NA	0.390116	0.247404	NA	0.120561	0.359672	0.197532	NA	NA	NA	NA
1388	negative regulation of proteolysis	0.187225	0.0734152	NA	0.213448	NA	0.205173	NA	0.630069	0.342427	0.215387	0.222344	0.320328	0.43155	0.299801	NA	0.317046	0.449955
1389	negative regulation of proteolysis involved in cellular protein catabolic process	0.264299	NA	NA	NA	NA	0.679636	NA	1.15213	NA	0.510804	0.220325	0.367575	0.627139	0.285879	NA	0.432809	0.370663
1390	negative regulation of Ras protein signal transduction	0.492253	0.418	NA	0.55471	NA	0.209481	NA	0.471484	NA	0.678276	0.228672	0.245678	0.257645	0.335897	NA	0.338661	0.449988
1391	negative regulation of reactive oxygen species biosynthetic process	0.135938	NA	NA	NA	NA	NA	NA	NA	NA	NA	NA	NA	NA	NA	NA	NA	0.50428
1392	negative regulation of reactive oxygen species metabolic process	0.0817007	NA	NA	NA	NA	0.0775065	NA	NA	NA	NA	NA	NA	NA	NA	NA	NA	0.408257
1393	negative regulation of receptor-mediated endocytosis	0.181272	0.503068	NA	NA	NA	0.174554	NA	NA	0.406	NA	NA	NA	NA	0.415227	NA	NA	0.56192
1394	negative regulation of reproductive process	0.206418	NA	NA	NA	NA	NA	NA	NA	NA	NA	NA	NA	NA	0.530132	NA	NA	0.808907
1395	negative regulation of response to drug	0.273324	NA	NA	NA	NA	NA	NA	NA	0.346155	NA	0.190626	0.56649	0.29219	NA	NA	0.380699	NA
1396	negative regulation of response to endoplasmic reticulum stress	0.230758	NA	NA	NA	NA	NA	NA	NA	0.328645	NA	0.267276	0.464005	0.457083	3.61406	0.52999	1.46092	4.25456
1397	negative regulation of response to external stimulus	0.000101601	NA	NA	NA	NA	0.000695021	NA	0.023813	NA	NA	NA	NA	NA	0.3275	0.179341	NA	0.271388
1398	negative regulation of response to oxidative stress	0.083524	NA	NA	NA	NA	NA	NA	NA	NA	0.333556	NA	0.22086	NA	NA	NA	0.318185	NA
1399	negative regulation of response to reactive oxygen species	0.168635	NA	NA	NA	NA	NA	NA	NA	NA	NA	NA	0.316985	NA	NA	NA	NA	NA
1400	negative regulation of response to wounding	0.0475849	NA	NA	NA	NA	NA	NA	NA	NA	NA	NA	NA	NA	NA	NA	NA	NA
1401	negative regulation of Rho protein signal transduction	0.196311	NA	NA	NA	NA	NA	NA	NA	NA	0.480485	0.213583	0.332745	0.339422	0.418682	NA	0.410955	0.594684
1402	negative regulation of secretion	0.223526	0.147957	NA	NA	NA	NA	NA	NA	0.491737	0.480485	0.0308974	0.0499772	0.175572	0.130274	0.248401	0.121683	0.171837
1403	negative regulation of secretion by cell	0.254793	0.166183	NA	NA	NA	NA	NA	NA	0.574711	0.502351	0.0376173	0.0617871	0.197532	0.145051	0.272831	0.13597	0.188996
1404	negative regulation of sequestering of calcium ion	0.0874166	NA	NA	NA	NA	NA	NA	NA	0.364331	0.240089	0.072221	0.117119	0.142846	0.213192	NA	0.206552	NA
1405	negative regulation of signal transduction in absence of ligand	0.12983	0.451554	NA	NA	0.565136	0.130403	NA	NA	NA	NA	NA	NA	NA	NA	NA	NA	NA
1406	negative regulation of signaling receptor activity	0.135938	NA	NA	NA	NA	NA	NA	NA	NA	0.400461	NA	NA	NA	NA	NA	NA	NA
1407	negative regulation of sister chromatid segregation	0.228465	0.424316	NA	NA	NA	1.13068	NA	0.263108	NA	NA	NA	NA	NA	NA	0.771049	NA	NA
1408	negative regulation of small GTPase mediated signal transduction	0.422349	0.406063	NA	0.541844	NA	0.205173	NA	0.410247	NA	0.632104	0.228672	0.230515	0.2437	0.542201	NA	0.318185	0.433924
1409	negative regulation of sodium ion transmembrane transport	0.223526	NA	NA	NA	NA	NA	NA	NA	0.466542	0.502351	NA	NA	NA	NA	NA	NA	NA
1410	negative regulation of sodium ion transmembrane transporter activity	0.228465	NA	NA	NA	NA	NA	NA	NA	0.476487	0.502351	NA	NA	NA	NA	NA	NA	NA
1411	negative regulation of sodium ion transport	0.199099	NA	NA	NA	NA	NA	NA	NA	0.436368	0.481593	NA	NA	NA	NA	NA	NA	NA
1412	negative regulation of sprouting angiogenesis	0.0521487	NA	NA	NA	NA	NA	NA	NA	NA	NA	NA	NA	NA	NA	NA	NA	NA
1413	negative regulation of STAT cascade	0.193198	NA	NA	NA	NA	NA	NA	NA	NA	NA	NA	NA	NA	NA	NA	NA	NA
1414	negative regulation of striated muscle contraction	0.239278	NA	NA	NA	NA	NA	NA	NA	NA	0.50609	NA	NA	NA	NA	NA	NA	NA
1415	negative regulation of transferase activity	0.111577	0.5812	NA	0.993212	NA	0.650025	NA	0.232345	0.0577362	0.402371	0.0599065	0.0356054	0.139225	0.0995544	0.207794	0.237448	0.139236
1416	negative regulation of transforming growth factor beta receptor signaling pathway	0.484036	0.329069	NA	NA	NA	0.0532216	NA	NA	0.237117	NA	0.362589	0.338707	0.189063	0.868114	NA	0.276042	0.634714
1417	negative regulation of translation	0.00599014	1.31426	0.614775	NA	NA	1.22302	NA	0.193642	NA	0.173579	NA	NA	NA	0.145051	0.530222	NA	0.440799
1418	negative regulation of transmembrane receptor protein serine/threonine kinase signaling pathway	0.230758	0.248462	NA	NA	NA	0.085535	NA	NA	0.164092	0.232691	0.227253	0.271455	0.137749	0.582737	NA	0.20138	0.56192
1419	negative regulation of transmembrane transport	0.228465	0.246245	NA	NA	NA	NA	NA	NA	0.350511	0.678276	0.173277	0.111654	0.136367	0.204068	NA	0.200731	NA
1420	negative regulation of transport	0.77747	0.411841	0.24428	NA	NA	0.00748998	0.273721	0.00756336	1.09332	0.908679	0.111007	0.128828	0.343568	0.415227	0.457451	0.327994	0.313152
1421	negative regulation of transporter activity	0.12983	NA	NA	NA	NA	NA	NA	NA	0.218885	0.908679	0.0971704	NA	NA	NA	NA	NA	NA
1422	negative regulation of tyrosine phosphorylation of STAT protein	0.230758	NA	NA	NA	NA	NA	NA	NA	NA	NA	NA	NA	NA	NA	NA	NA	NA
1423	negative regulation of ubiquitin-dependent protein catabolic process	0.106133	NA	NA	NA	NA	0.576415	NA	0.925478	NA	0.678276	0.1654	0.245678	0.430183	NA	NA	0.338661	NA
1424	negative regulation of vascular endothelial growth factor receptor signaling pathway	0.239278	NA	NA	NA	NA	NA	NA	NA	0.491737	NA	0.228672	0.381835	NA	NA	0.633313	0.432809	NA
1425	negative regulation of vasculature development	0.0303605	NA	NA	NA	NA	0.00732516	NA	NA	0.0987947	NA	NA	0.0641112	NA	0.146267	NA	NA	NA
1426	negative regulation of viral entry into host cell	0.196311	0.529632	NA	NA	NA	0.19387	NA	0.380172	0.430917	0.480485	NA	NA	0.339422	NA	0.612249	NA	NA
1427	negative regulation of viral genome replication	0.209876	NA	NA	NA	NA	0.0877754	NA	0.248282	0.29857	NA	0.228672	0.230515	0.2437	NA	0.499935	0.318185	NA
1428	negative regulation of viral life cycle	0.239278	0.335278	NA	NA	NA	0.15988	NA	0.383978	0.458479	0.295047	0.213583	0.173165	0.343568	NA	0.63461	0.276042	NA
1429	negative regulation of viral process	0.221167	0.306405	NA	NA	NA	0.469705	0.545024	0.564878	0.427974	0.266477	0.213217	0.148097	0.334678	NA	0.633313	0.253084	NA
1430	negative regulation of Wnt signaling pathway	0.657361	0.425894	0.429346	NA	NA	0.0118477	0.459534	0.0896035	0.452207	0.526493	0.127396	0.0775822	0.238859	NA	NA	0.161213	NA
1431	nerve development	0.0560423	NA	NA	NA	NA	NA	NA	NA	NA	0.502351	NA	NA	NA	NA	NA	NA	NA
1432	nerve growth factor signaling pathway	0.228465	NA	NA	NA	NA	NA	NA	NA	NA	NA	NA	NA	NA	NA	NA	NA	NA
1433	netrin-activated signaling pathway	0.230758	NA	NA	NA	NA	NA	NA	NA	NA	NA	NA	NA	NA	NA	NA	NA	NA
1434	neural crest cell development	0.0547432	NA	NA	NA	NA	NA	NA	NA	NA	0.295047	NA	NA	0.189901	NA	NA	NA	NA
1435	neural crest cell differentiation	0.0456511	NA	NA	NA	NA	NA	NA	NA	NA	0.275298	NA	NA	0.179865	NA	NA	NA	NA
1436	neural crest cell migration	0.0864218	NA	NA	NA	NA	NA	NA	NA	NA	0.340123	NA	NA	0.238859	NA	NA	NA	NA
1437	neural nucleus development	0.191984	NA	0.549652	NA	NA	0.0732619	0.582046	NA	0.491737	0.323009	0.227253	0.381835	0.343568	0.301663	0.469592	0.303237	0.396244
1438	neural plate development	0.239278	NA	NA	NA	NA	NA	NA	NA	NA	NA	NA	NA	NA	NA	NA	NA	NA
1439	neural precursor cell proliferation	0.127555	NA	NA	0.398279	NA	0.0698072	NA	0.256775	0.328645	NA	0.0593882	NA	0.12349	0.188071	0.331448	0.385124	NA
1440	neural retina development	0.0777423	NA	NA	NA	NA	NA	NA	NA	NA	NA	NA	NA	NA	NA	NA	NA	NA
1441	neural tube closure	0.127555	NA	NA	NA	NA	0.0461095	NA	NA	0.216868	NA	0.0967039	0.150934	0.339422	0.25044	NA	0.25523	NA
1442	neural tube development	0.418979	NA	NA	NA	NA	0.0526737	NA	NA	0.765163	NA	0.213217	0.214789	0.343568	0.172173	NA	0.366433	NA
1443	neural tube formation	0.196311	NA	NA	NA	NA	0.110111	NA	NA	0.397025	NA	0.0834321	0.134655	0.319588	0.231954	NA	0.22806	NA
1444	neural tube patterning	0.614119	NA	NA	NA	NA	NA	NA	NA	0.694076	NA	0.185938	0.267663	0.281082	NA	NA	0.368027	NA
1445	neuroblast division	0.684834	NA	NA	0.646777	NA	0.205173	NA	0.392998	1.24364	NA	NA	NA	NA	NA	0.620429	NA	NA
1446	neuroblast proliferation	0.198885	NA	NA	0.530094	NA	0.198539	NA	0.392998	0.495512	NA	NA	NA	NA	0.31281	0.484723	NA	NA
1447	neuroepithelial cell differentiation	0.0903108	NA	NA	NA	NA	0.0877754	NA	0.248282	0.29857	NA	0.157825	0.230515	0.2437	NA	NA	0.318185	NA
1448	neuroinflammatory response	0.223526	NA	NA	0.55471	NA	0.0985382	0.638195	0.471484	0.315105	NA	0.1654	0.245678	0.257645	NA	NA	NA	0.449988
1449	neuromuscular junction development	0.223526	NA	NA	NA	NA	NA	NA	NA	0.315105	0.678276	0.228672	0.245678	0.430183	NA	NA	NA	0.449988
1450	neuromuscular process	0.0316466	NA	NA	NA	NA	0.0385671	NA	NA	0.188572	0.255529	0.228672	0.132928	0.319535	0.231315	NA	NA	0.615325
1451	neuromuscular process controlling balance	0.0971905	NA	NA	NA	NA	0.0912767	NA	NA	0.303453	0.350725	0.162297	0.236836	0.250969	0.329148	NA	NA	0.862268
1452	neuron apoptotic process	0.15016	0.140687	NA	0.312487	NA	0.178957	0.408768	0.162719	0.212951	0.147167	0.028434	0.0462791	0.0695108	0.268412	NA	0.115538	0.615325
1453	neuron death	0.109554	0.0829633	NA	0.469017	NA	0.0782327	0.347351	0.178668	0.24539	0.0912097	0.0110346	0.0215881	0.108462	0.189576	NA	0.0701326	0.467678
1454	neuron maturation	0.116189	NA	NA	NA	NA	NA	NA	NA	0.331558	NA	0.178265	0.25688	0.273575	NA	NA	NA	0.461522
1455	neuron migration	0.05618	NA	NA	NA	NA	NA	NA	NA	0.13233	0.215071	0.0558652	NA	NA	NA	0.594382	0.175746	NA
1456	neuron projection arborization	0.206418	NA	NA	NA	NA	NA	NA	NA	NA	NA	NA	NA	NA	NA	NA	NA	NA
1457	neuron projection extension	0.182204	0.5812	0.431188	0.380889	0.442586	0.120832	0.45955	0.236365	NA	0.203852	0.0507629	0.0795297	0.110995	0.346366	NA	0.162956	0.225539
1458	neuron projection guidance	0.228465	0.306013	NA	0.283599	0.564403	0.0428597	NA	0.133593	0.181317	0.421347	0.0658974	0.038371	0.343568	0.108176	0.218051	NA	0.147016
1459	neuron projection maintenance	0.239278	NA	NA	NA	NA	NA	NA	NA	0.491737	NA	0.228672	0.381835	0.343568	NA	NA	NA	0.639445
1460	neuron projection organization	0.138957	0.320737	0.531995	0.480074	NA	0.141792	NA	NA	0.441554	0.282431	0.107432	0.331626	0.182654	NA	NA	NA	0.339701
1461	neuron projection regeneration	0.783117	NA	NA	NA	NA	0.0825092	0.611884	0.243901	NA	0.340123	NA	NA	0.238859	NA	0.493057	NA	NA
1462	neuron recognition	0.223526	NA	NA	0.55471	NA	0.0985382	NA	0.257371	0.315105	0.678276	0.1654	0.245678	0.430183	NA	0.522772	NA	0.449988
1463	neuron remodeling	0.230758	NA	NA	NA	NA	NA	NA	NA	0.484938	NA	0.228672	0.381835	0.343568	NA	NA	NA	0.634298
1464	neuronal stem cell division	0.684834	NA	NA	0.646777	NA	0.205173	NA	0.392998	1.24364	NA	NA	NA	NA	NA	0.620429	NA	NA
1465	neurotransmitter biosynthetic process	0.111347	NA	NA	NA	NA	NA	NA	NA	NA	NA	NA	NA	NA	NA	NA	NA	0.299311
1466	neurotransmitter metabolic process	0.125334	NA	NA	NA	NA	NA	NA	NA	NA	NA	NA	NA	NA	NA	NA	NA	0.238231
1467	neurotransmitter receptor internalization	0.399354	NA	NA	0.634556	NA	0.15988	NA	0.336935	0.392468	NA	NA	NA	0.319588	NA	0.588369	NA	NA
1468	neurotransmitter receptor localization to postsynaptic specialization membrane	0.214107	NA	NA	NA	NA	NA	NA	NA	NA	NA	NA	NA	NA	0.432448	NA	NA	0.619845
1469	neurotransmitter receptor transport	0.978603	NA	NA	NA	NA	NA	NA	NA	NA	NA	0.213217	0.320328	0.324648	NA	NA	NA	NA
1470	neurotransmitter receptor transport to plasma membrane	1.35226	NA	NA	NA	NA	NA	NA	NA	NA	NA	0.227253	0.359672	0.343568	NA	NA	NA	NA
1471	neurotransmitter receptor transport to postsynaptic membrane	1.35226	NA	NA	NA	NA	NA	NA	NA	NA	NA	0.227253	0.359672	0.343568	NA	NA	NA	NA
1472	neurotransmitter receptor transport, endosome to plasma membrane	0.239278	NA	NA	NA	NA	NA	NA	NA	NA	NA	NA	0.381835	0.343568	NA	NA	NA	NA
1473	neurotransmitter receptor transport, endosome to postsynaptic membrane	0.239278	NA	NA	NA	NA	NA	NA	NA	NA	NA	NA	0.381835	0.343568	NA	NA	NA	NA
1474	neurotransmitter reuptake	0.175447	NA	NA	NA	NA	NA	NA	NA	NA	0.449646	NA	NA	NA	NA	NA	NA	NA
1475	neurotransmitter secretion	0.230758	NA	NA	0.377755	NA	0.0112237	NA	0.229387	0.117966	0.201234	0.210679	0.0765276	NA	NA	NA	NA	NA
1476	neurotransmitter transport	1.28445	NA	0.354459	0.278202	NA	0.00233293	NA	0.125425	0.971502	1.3729	0.333674	0.381835	0.142846	NA	NA	0.244563	NA
1477	neurotransmitter uptake	0.57474	NA	0.588481	NA	NA	NA	NA	NA	0.673565	0.731118	0.277726	0.474279	0.463771	NA	NA	0.693577	NA
1478	neurotrophin signaling pathway	0.634832	NA	NA	0.586429	NA	0.120832	NA	NA	NA	NA	NA	NA	NA	NA	NA	NA	NA
1479	neurotrophin TRK receptor signaling pathway	0.321276	NA	NA	0.615898	NA	0.136972	NA	NA	NA	NA	NA	NA	NA	NA	NA	NA	NA
1480	neutral amino acid transport	1.88186	NA	0.592048	NA	NA	NA	0.664673	NA	2.31184	2.67534	0.96918	0.538646	0.529613	NA	NA	0.376248	NA
1481	neutral lipid biosynthetic process	0.118879	NA	NA	NA	NA	NA	NA	NA	NA	NA	NA	NA	NA	NA	NA	NA	NA
1482	neutral lipid metabolic process	0.0232606	NA	NA	NA	NA	NA	NA	NA	NA	NA	NA	0.110224	0.135823	0.203013	NA	0.199525	0.558293
1483	neutrophil activation	0.978603	0.13152	NA	0.373576	0.233897	0.144568	NA	0.392998	1.40652	0.619155	0.480049	1.90002	0.343568	2.67115	0.112274	0.326219	0.880551
1484	neutrophil activation involved in immune response	1.03916	0.136042	NA	0.377755	0.237025	0.155754	NA	0.392998	1.43355	0.632104	0.517448	1.93375	0.345872	2.72489	0.115034	0.335397	0.91064
1485	neutrophil chemotaxis	0.0332831	NA	NA	NA	NA	NA	NA	NA	NA	0.259458	NA	NA	0.157698	0.234724	NA	NA	NA
1486	neutrophil degranulation	1.0529	0.137393	NA	0.378568	0.237725	0.15988	NA	0.392998	1.44832	0.632104	0.530966	1.9402	0.352298	2.72925	0.115461	0.338661	0.917026
1487	neutrophil homeostasis	0.209876	NA	NA	NA	NA	NA	NA	NA	NA	0.49539	NA	NA	0.343568	NA	NA	NA	NA
1488	neutrophil mediated immunity	0.977156	0.131168	NA	0.373576	0.233897	0.14433	NA	0.392998	1.40605	0.619155	0.477937	1.90002	0.538974	2.67115	0.112274	0.325308	0.880551
1489	neutrophil migration	0.0286555	NA	NA	NA	NA	NA	NA	NA	NA	0.248905	NA	NA	0.309812	0.222147	NA	NA	NA
1490	NIK/NF-kappaB signaling	0.0850985	0.254556	0.468678	0.421465	NA	0.0887542	NA	0.291603	0.167312	NA	0.0697193	0.114544	0.142325	0.210426	0.618694	NA	0.562195
1491	nitric oxide biosynthetic process	0.0605854	NA	NA	NA	NA	NA	NA	NA	NA	NA	NA	NA	NA	NA	NA	NA	0.36283
1492	nitric oxide mediated signal transduction	0.371944	NA	NA	NA	NA	NA	NA	NA	NA	NA	NA	NA	NA	NA	NA	NA	NA
1493	nitric oxide metabolic process	0.0560423	NA	NA	NA	NA	NA	NA	NA	NA	NA	NA	NA	NA	NA	NA	NA	0.354754
1494	NLS-bearing protein import into nucleus	0.15314	NA	NA	NA	NA	0.415326	NA	NA	NA	NA	0.477937	0.308255	0.31571	NA	NA	0.393441	NA
1495	non-canonical Wnt signaling pathway	0.311717	0.832507	NA	NA	NA	0.0389576	NA	NA	0.397025	NA	NA	NA	NA	0.232816	0.630667	NA	0.615325
1496	non-motile cilium assembly	0.206418	0.397912	NA	NA	NA	NA	NA	NA	0.293157	NA	0.15065	NA	NA	NA	0.493057	0.318185	NA
1497	norepinephrine metabolic process	0.223526	NA	NA	NA	NA	NA	NA	NA	NA	NA	NA	NA	NA	NA	NA	NA	NA
1498	Notch signaling pathway	0.138957	0.172903	NA	NA	NA	0.0877754	NA	0.075052	0.100608	0.179234	0.107432	0.0661402	0.0923394	0.432448	0.280812	0.14267	1.10967
1499	nuclear chromosome segregation	0.125334	0.306405	0.357871	1.03294	0.564403	5.42035	0.387952	0.458691	0.063368	NA	0.0658974	0.3216	0.0562238	NA	0.620429	0.101656	NA
1500	nuclear division	0.0897718	0.818363	0.273664	0.646777	0.489139	4.26255	0.307625	0.481827	0.0816263	0.0632401	0.159112	0.27562	0.0736609	0.145543	0.528729	0.144178	0.0807299
1501	nuclear envelope disassembly	0.634832	1.31426	NA	NA	NA	NA	NA	NA	NA	NA	NA	NA	NA	NA	NA	NA	NA
1502	nuclear envelope organization	2.15067	1.43009	NA	NA	NA	0.205292	NA	0.254412	0.577872	NA	3.32248	1.58804	1.65835	NA	NA	3.61706	0.447483
1503	nuclear envelope reassembly	1.40819	0.54693	NA	NA	NA	0.203305	NA	0.392998	0.458479	NA	3.20542	0.960582	0.918326	NA	NA	4.1516	NA
1504	nuclear export	0.132817	1.32765	NA	0.593265	0.565136	5.68649	0.437216	5.82485	0.0978893	NA	4.35256	0.646535	0.199715	0.427317	0.275194	0.428516	0.443854
1505	nuclear pore organization	0.221167	NA	NA	NA	NA	0.205173	NA	NA	NA	NA	3.32248	0.980853	0.343568	NA	NA	0.428516	NA
1506	nuclear transport	0.0874166	1.43009	NA	0.453357	0.533024	4.19301	0.337409	3.89075	0.223039	NA	3.09364	0.381835	0.343568	0.299276	0.563288	0.317046	0.248903
1507	nuclear-transcribed mRNA catabolic process	0.0642097	3.12191	1.9211	0.586429	0.565136	1.11149	0.430531	1.27983	0.240003	0.323993	0.0918593	0.281892	0.0818606	NA	0.633313	NA	NA
1508	nuclear-transcribed mRNA catabolic process, deadenylation-dependent decay	0.0580997	0.5812	NA	NA	NA	0.0593106	NA	NA	NA	0.297196	NA	NA	NA	NA	0.64305	NA	NA
1509	nuclear-transcribed mRNA catabolic process, nonsense-mediated decay	0.0249896	2.65889	2.57619	0.646777	0.477833	1.31572	0.505038	1.13657	0.359054	0.237484	0.181376	0.381835	0.142325	NA	0.618694	NA	NA
1510	nuclear-transcribed mRNA poly(A) tail shortening	0.132817	NA	NA	NA	NA	NA	NA	NA	NA	NA	NA	NA	NA	NA	0.563288	NA	NA
1511	nucleic acid phosphodiester bond hydrolysis	0.0219742	0.26944	0.335647	0.646777	0.565136	0.540202	0.766438	0.392998	NA	0.249767	0.0519596	0.0909009	0.0454848	NA	0.607712	0.0833581	0.129174
1512	nucleic acid transport	0.0731475	3.24584	NA	0.593265	0.411117	4.38363	0.437216	4.99173	NA	0.174059	5.99428	0.381835	0.0890698	0.145543	NA	0.318185	0.19001
1513	nucleobase-containing compound transport	0.0903108	3.45453	NA	0.547891	0.378675	3.58522	0.403714	4.26257	NA	0.142767	5.00495	0.470149	0.0658201	0.119232	NA	0.276042	0.160821
1514	nucleocytoplasmic transport	0.0897718	1.43009	NA	0.454587	0.533588	4.21297	0.338544	3.91014	0.226433	NA	3.12368	0.381835	0.343568	0.299801	0.563877	0.317046	0.249921
1515	nucleoside bisphosphate metabolic process	0.0184656	NA	0.454254	0.399968	NA	0.0732619	0.487796	NA	0.143848	NA	0.159408	0.2478	0.127032	0.191214	NA	0.185469	NA
1516	nucleoside metabolic process	0.0249896	NA	NA	NA	NA	0.0302253	0.505561	NA	NA	NA	NA	NA	0.142325	NA	NA	NA	NA
1517	nucleoside monophosphate metabolic process	0.0729635	0.240918	NA	0.480074	NA	0.419143	NA	0.504991	0.0423125	0.23175	NA	0.350235	0.0375919	0.0772877	0.182447	NA	NA
1518	nucleoside triphosphate metabolic process	0.127915	0.256542	NA	0.492398	NA	0.205173	NA	0.302865	0.0472759	0.242431	NA	0.367733	0.122941	0.0843482	0.188803	NA	NA
1519	nucleotide transport	0.181272	NA	NA	NA	NA	NA	NA	NA	NA	NA	NA	0.3216	NA	NA	NA	NA	NA
1520	nucleotide-binding domain, leucine rich repeat containing receptor signaling pathway	0.263004	NA	NA	NA	NA	0.127976	NA	0.291603	NA	NA	0.190626	0.27562	NA	NA	NA	NA	NA
1521	nucleotide-binding oligomerization domain containing signaling pathway	0.273324	NA	NA	NA	NA	0.130403	NA	0.295965	NA	NA	0.190626	0.27838	NA	NA	NA	NA	NA
1522	nucleotide-excision repair	0.0303605	NA	NA	0.439009	NA	0.649682	NA	0.797094	NA	NA	0.078698	0.127233	NA	NA	0.370834	NA	NA
1523	nucleotide-excision repair, DNA damage recognition	0.181272	NA	NA	0.645196	NA	1.1094	NA	1.4254	NA	NA	0.213217	0.3216	NA	NA	NA	NA	NA
1524	nucleotide-excision repair, DNA gap filling	0.181272	NA	NA	NA	NA	NA	NA	NA	NA	NA	0.213217	0.3216	NA	NA	NA	NA	NA
1525	nucleotide-excision repair, DNA incision	0.122911	NA	NA	NA	NA	NA	NA	NA	NA	NA	0.188617	0.268941	NA	NA	NA	NA	NA
1526	nucleotide-excision repair, DNA incision, 5'-to lesion	0.127555	NA	NA	NA	NA	NA	NA	NA	NA	NA	0.190626	0.27562	NA	NA	NA	NA	NA
1527	nucleotide-excision repair, preincision complex assembly	0.147026	NA	NA	NA	NA	0.384945	NA	0.677439	NA	NA	0.20396	0.301442	NA	NA	NA	NA	NA
1528	nucleotide-sugar metabolic process	0.127555	0.449222	NA	NA	NA	NA	NA	NA	NA	NA	NA	NA	NA	0.711574	NA	NA	1.02182
1529	nucleus organization	1.95541	1.27339	NA	NA	0.471792	0.855363	NA	0.284519	0.350511	0.23175	6.34105	1.63878	1.14563	NA	NA	2.82506	0.261416
1530	odontogenesis	0.0777423	NA	NA	NA	NA	NA	NA	NA	0.159679	0.230247	0.0658974	0.109374	0.288454	0.20117	NA	0.198074	NA
1531	odontogenesis of dentin-containing tooth	0.129835	NA	NA	NA	NA	NA	NA	NA	0.220952	0.273867	0.0991184	0.153231	0.339422	NA	NA	0.259796	NA
1532	olfactory bulb development	0.142047	NA	NA	NA	NA	NA	NA	NA	NA	NA	NA	NA	NA	0.381772	NA	0.386495	NA
1533	olfactory lobe development	0.138957	NA	NA	NA	NA	NA	NA	NA	NA	NA	NA	NA	NA	0.37894	NA	0.385124	NA
1534	oligodendrocyte differentiation	0.0446738	NA	NA	NA	NA	0.0469314	NA	NA	NA	NA	NA	NA	NA	0.254628	NA	NA	NA
1535	one-carbon metabolic process	0.948641	NA	NA	NA	NA	NA	0.705227	NA	NA	NA	NA	NA	NA	NA	0.594382	NA	NA
1536	oocyte development	0.109554	0.420905	NA	NA	NA	0.101439	NA	0.260665	NA	NA	NA	NA	NA	NA	NA	NA	NA
1537	oocyte differentiation	0.0971905	0.412626	NA	NA	NA	0.0912767	NA	0.252278	NA	NA	NA	NA	NA	NA	NA	NA	NA
1538	oocyte maturation	0.168635	0.493588	NA	NA	NA	0.165207	NA	0.341213	NA	NA	NA	NA	NA	NA	NA	NA	NA
1539	oogenesis	0.046313	0.317699	NA	NA	NA	0.136972	NA	0.181472	NA	NA	NA	NA	NA	0.257171	NA	NA	0.336054
1540	organ growth	0.0731475	0.390935	NA	NA	NA	0.00692898	NA	0.0711502	NA	NA	0.0376519	0.0621672	0.198607	0.145543	NA	NA	NA
1541	organ induction	0.182204	NA	NA	NA	NA	NA	NA	NA	NA	NA	NA	NA	NA	NA	NA	NA	NA
1542	organelle disassembly	1.46053	0.860347	NA	NA	NA	0.0420884	NA	0.340388	0.40968	0.490528	0.242813	0.312244	0.330804	NA	0.633313	0.422464	NA
1543	organelle fission	0.0647842	0.711435	0.25869	0.993212	0.477833	3.7656	0.287327	0.600179	0.0663602	0.0532367	0.128763	0.317771	0.197114	0.129873	0.493057	0.239994	0.070005
1544	organelle fusion	10.9564	0.256523	NA	0.423237	NA	0.0889792	NA	0.393914	4.57816	4.51885	1.46235	1.14219	2.65872	0.210845	0.352987	0.670322	0.566522
1545	organelle inheritance	0.684834	0.552016	NA	NA	NA	0.205173	NA	0.392998	0.463341	0.502351	0.88219	0.3716	0.343568	NA	NA	0.428516	NA
1546	organelle localization by membrane tethering	10.1345	0.935661	NA	0.377361	NA	0.247498	NA	0.504991	4.36122	2.87236	1.40107	1.17939	1.88775	NA	0.301771	0.865937	NA
1547	organelle membrane fusion	11.583	NA	NA	0.461388	NA	0.127036	NA	0.533189	5.27305	5.09299	1.89915	1.4235	3.14774	0.242814	NA	0.799838	0.619845
1548	organelle transport along microtubule	0.147026	NA	NA	0.492398	NA	NA	NA	0.383978	0.24098	0.295047	0.375652	1.08321	NA	NA	NA	0.276042	NA
1549	organic acid biosynthetic process	0.0560423	NA	0.275118	0.412963	NA	0.0429719	NA	0.211914	0.0822929	0.0637462	0.0226037	0.427401	0.0206962	0.370995	0.52999	0.0530065	0.388936
1550	organic acid catabolic process	0.0307981	NA	0.856237	0.279682	NA	0.135924	0.785148	0.0399144	0.0611083	NA	0.0207945	0.381835	NA	0.773681	NA	NA	0.558293
1551	organic acid transmembrane transport	1.83509	NA	NA	NA	NA	NA	NA	NA	2.05679	1.84085	0.227253	0.646535	1.10489	0.197601	NA	0.391953	NA
1552	organic acid transport	0.659753	NA	0.320715	NA	NA	NA	0.352886	NA	0.794534	1.66404	0.213217	0.46865	0.540251	0.0800165	0.18489	0.20138	NA
1553	organic anion transport	0.415558	NA	0.258127	NA	NA	0.000165424	0.287327	0.00944019	0.460042	1.00705	0.127396	0.381835	0.343568	0.22975	0.123375	0.124371	NA
1554	organic cation transport	0.127555	NA	NA	NA	NA	NA	NA	NA	NA	NA	NA	NA	NA	NA	NA	NA	NA
1555	organic hydroxy compound biosynthetic process	0.12983	0.127889	0.360231	NA	NA	0.0461335	NA	0.0446832	0.0663602	0.133794	0.207619	0.11952	0.154015	0.249187	0.469191	0.103609	0.354754
1556	organic hydroxy compound catabolic process	0.957695	NA	NA	NA	NA	NA	NA	0.205662	NA	NA	0.12217	0.17987	NA	NA	NA	NA	NA
1557	organic hydroxy compound transport	0.189634	NA	NA	NA	NA	0.0159558	NA	NA	0.18504	0.43008	0.0658974	NA	0.0573204	0.110224	NA	NA	NA
1558	organophosphate catabolic process	0.193198	0.161543	0.402003	0.337508	NA	0.838426	0.432884	1.30669	NA	0.168405	0.0927058	1.37947	0.0830244	0.140804	0.266301	0.131422	0.184802
1559	organophosphate ester transport	0.109554	NA	NA	NA	NA	0.0385671	NA	NA	NA	NA	NA	0.136125	NA	0.418682	NA	NA	NA
1560	ossification	0.0731475	0.495655	NA	NA	NA	0.217956	NA	0.240388	0.204803	0.0745303	0.118025	0.0554728	0.257645	0.0572936	0.155415	0.0600726	0.237818
1561	osteoblast differentiation	0.114686	0.531792	NA	NA	NA	0.771354	NA	0.293538	0.376589	0.15941	0.169945	0.0533608	0.307434	NA	0.255216	0.125879	0.176213
1562	osteoclast development	0.196311	NA	NA	NA	NA	NA	NA	NA	NA	NA	0.213583	NA	0.339422	NA	0.612249	0.410955	NA
1563	osteoclast differentiation	0.121975	NA	NA	NA	NA	NA	NA	NA	NA	0.265048	0.0918593	NA	0.165175	0.242814	0.397706	0.244563	NA
1564	outflow tract morphogenesis	0.147026	NA	NA	NA	NA	0.156054	0.560027	0.380767	0.240003	NA	0.113459	0.171793	0.189901	NA	NA	0.276042	NA
1565	ovulation cycle	0.177089	NA	NA	NA	NA	0.178957	NA	NA	0.257696	NA	NA	NA	NA	0.439156	NA	NA	0.382899
1566	ovulation cycle process	0.106133	NA	NA	NA	NA	0.209481	NA	NA	0.315105	NA	NA	NA	NA	0.589279	NA	NA	0.449988
1567	oxidative phosphorylation	0.15016	0.479735	NA	NA	NA	0.0261087	NA	NA	NA	NA	NA	NA	NA	NA	NA	NA	NA
1568	oxidoreduction coenzyme metabolic process	0.0124027	NA	NA	0.380677	NA	0.193964	NA	0.380172	NA	0.203852	0.0507362	0.842425	NA	NA	0.309569	NA	NA
1569	pallium development	0.168836	NA	0.424237	0.375838	NA	0.0112237	0.454988	0.086267	NA	0.199344	0.208666	0.3216	NA	0.16438	NA	0.158049	NA
1570	pancreas development	0.0560423	0.335278	NA	NA	NA	NA	NA	NA	NA	NA	NA	NA	NA	NA	NA	NA	NA
1571	pathway-restricted SMAD protein phosphorylation	0.0716394	0.605898	NA	NA	NA	0.188894	NA	NA	NA	NA	NA	NA	NA	0.299157	NA	NA	NA
1572	pattern recognition receptor signaling pathway	0.14893	0.574012	NA	0.365842	NA	0.431176	NA	0.213469	0.273466	NA	0.042048	0.0689969	NA	0.328177	NA	NA	0.206264
1573	pattern specification process	0.121436	0.162471	NA	NA	NA	0.0163276	NA	0.195748	0.074638	0.0586724	0.0207945	0.0395717	0.0658201	0.358592	NA	0.049961	0.547427
1574	peptide hormone secretion	0.135938	0.131536	0.366698	NA	NA	0.00233293	NA	0.0475416	0.0691228	NA	NA	NA	0.061968	NA	0.226946	NA	NA
1575	peptidyl-asparagine modification	0.399354	NA	NA	NA	NA	NA	NA	NA	NA	NA	0.213217	1.42178	0.627139	3.23177	NA	0.399581	2.34443
1576	peptidyl-cysteine modification	0.524998	NA	NA	NA	NA	0.101439	NA	0.260665	NA	NA	NA	0.248627	0.44156	NA	NA	NA	NA
1577	peptidyl-cysteine S-nitrosylation	0.223526	NA	NA	NA	NA	NA	NA	NA	NA	NA	NA	NA	NA	NA	NA	NA	NA
1578	peptidyl-glutamic acid modification	0.15016	NA	NA	NA	NA	0.149787	NA	NA	NA	NA	NA	NA	NA	NA	NA	NA	NA
1579	peptidyl-L-cysteine S-palmitoylation	0.182204	NA	NA	NA	NA	NA	NA	NA	NA	NA	NA	NA	0.330804	NA	NA	NA	NA
1580	peptidyl-lysine acetylation	0.0112674	NA	0.638047	0.377755	NA	0.826737	0.715625	0.806135	NA	0.201234	0.126269	NA	0.238859	0.167897	NA	NA	NA
1581	peptidyl-lysine modification	0.0240652	0.0731075	0.533625	0.453357	NA	0.89932	0.564139	0.865545	NA	0.215071	0.0694037	0.0187688	0.277288	0.17654	0.166185	NA	0.0999045
1582	peptidyl-proline modification	0.0850985	0.394472	NA	NA	0.557166	0.892529	NA	NA	0.291837	NA	0.150043	0.381835	0.238859	3.1997	NA	0.318185	1.55494
1583	peptidyl-S-diacylglycerol-L-cysteine biosynthetic process from peptidyl-cysteine	0.182204	NA	NA	NA	NA	NA	NA	NA	NA	NA	NA	NA	0.330804	NA	NA	NA	NA
1584	peptidyl-serine modification	1.97758	0.818363	NA	NA	NA	0.00756363	NA	0.0294984	0.846645	0.106519	0.0152943	0.0880853	0.125607	0.432448	0.601708	0.080927	0.509654
1585	peptidyl-serine phosphorylation	2.23015	0.860347	NA	NA	NA	0.0108215	NA	0.0350071	0.909578	0.117498	0.0177891	0.100336	0.13467	0.095667	0.616019	0.0890149	0.135073
1586	peptidyl-threonine modification	1.60604	1.88212	NA	NA	NA	0.0320171	NA	NA	1.58136	0.242431	0.0740549	0.27838	0.30661	0.608818	0.358366	0.210079	0.573786
1587	peptidyl-threonine phosphorylation	1.73887	1.99251	NA	NA	NA	0.0359906	NA	NA	1.67431	0.249767	0.078698	0.291308	0.313743	0.225386	0.370834	0.221298	0.283887
1588	peptidyl-tyrosine autophosphorylation	0.657361	NA	NA	NA	NA	NA	NA	NA	0.742232	0.790157	0.190626	0.27562	NA	NA	0.549326	NA	NA
1589	peptidyl-tyrosine dephosphorylation	0.199099	NA	NA	NA	0.489139	0.115379	NA	NA	0.192485	NA	0.197379	0.136746	NA	NA	0.630667	0.230876	NA
1590	peptidyl-tyrosine modification	0.684834	0.0629995	NA	NA	NA	0.00233293	NA	NA	0.843157	0.570596	0.111664	0.200845	0.250969	0.0549366	0.344249	0.0586947	0.233141
1591	peptidyl-tyrosine phosphorylation	0.703619	0.0638443	NA	NA	NA	0.00233293	NA	NA	0.847399	0.572219	0.113459	0.203088	0.253353	0.0557418	0.344517	0.058736	0.234236
1592	peripheral nervous system axon ensheathment	0.161624	NA	NA	NA	NA	NA	NA	NA	NA	NA	NA	NA	NA	NA	NA	NA	NA
1593	peripheral nervous system development	0.530042	0.340464	0.535339	NA	NA	NA	NA	NA	0.243408	NA	0.118025	0.177402	0.194378	NA	NA	0.276042	NA
1594	PERK-mediated unfolded protein response	0.187225	NA	NA	NA	NA	NA	NA	NA	0.419364	NA	0.213217	0.325342	NA	0.418682	0.601708	0.405651	0.56962
1595	peroxisomal transport	0.0658568	NA	NA	NA	NA	NA	NA	NA	NA	NA	0.125499	0.18834	NA	NA	NA	NA	NA
1596	peroxisome organization	0.0510878	NA	NA	NA	NA	NA	NA	NA	NA	NA	0.213217	0.332745	0.186867	NA	0.427325	NA	NA
1597	pH reduction	0.127555	NA	NA	NA	NA	0.126223	NA	NA	0.343613	0.397589	0.190626	0.27562	0.529613	NA	NA	0.376248	NA
1598	phagocytosis	0.200427	0.227514	0.309631	0.461915	NA	0.0744457	0.343758	0.175135	0.466542	1.02736	0.199472	0.325342	0.186867	0.31281	0.171889	0.183988	0.257792
1599	phagocytosis, engulfment	0.0286555	NA	NA	NA	NA	NA	NA	NA	0.179854	0.248905	0.0764748	0.125514	NA	NA	NA	NA	NA
1600	phagocytosis, recognition	0.0475849	NA	NA	NA	NA	NA	NA	NA	NA	NA	NA	NA	NA	NA	NA	NA	NA
1601	phagolysosome assembly	0.223526	NA	NA	NA	NA	NA	NA	NA	0.466542	0.502351	0.228672	0.373389	0.343568	NA	NA	0.428516	NA
1602	phagosome maturation	0.536997	NA	NA	NA	NA	NA	NA	NA	0.430917	0.480485	0.213583	0.332745	0.339422	NA	NA	0.410955	NA
1603	phenol-containing compound metabolic process	0.0343765	NA	NA	NA	NA	NA	NA	NA	NA	NA	NA	NA	NA	NA	NA	NA	NA
1604	phosphate ion transmembrane transport	0.221167	NA	NA	NA	NA	NA	NA	NA	NA	NA	NA	NA	NA	NA	NA	NA	NA
1605	phosphate ion transport	0.161624	NA	NA	NA	NA	NA	NA	NA	NA	NA	NA	NA	NA	NA	NA	NA	NA
1606	phosphatidylcholine metabolic process	0.0532016	NA	NA	NA	NA	NA	NA	NA	NA	NA	NA	0.169765	NA	NA	NA	NA	NA
1607	phosphatidylinositol 3-kinase signaling	0.90501	0.232927	NA	0.401488	0.47134	0.0732619	NA	0.115906	NA	0.222298	NA	NA	0.128733	NA	NA	0.187118	NA
1608	phosphatidylinositol biosynthetic process	0.792206	NA	NA	NA	0.459953	NA	NA	NA	NA	0.215387	NA	NA	NA	0.366958	NA	NA	0.241217
1609	phosphatidylinositol dephosphorylation	1.66368	NA	NA	NA	NA	NA	NA	NA	NA	NA	0.213217	0.316985	NA	NA	NA	NA	NA
1610	phosphatidylinositol metabolic process	0.684834	NA	NA	0.310345	0.383446	0.00233293	NA	NA	NA	0.145158	0.0279007	0.0454201	NA	0.265229	NA	NA	0.163705
1611	phosphatidylinositol phosphorylation	0.184469	NA	NA	0.437792	0.482662	0.0347786	NA	NA	NA	0.248927	NA	NA	NA	NA	NA	NA	NA
1612	phosphatidylinositol-3-phosphate biosynthetic process	0.422349	NA	NA	NA	NA	NA	NA	NA	NA	NA	NA	NA	NA	NA	NA	NA	NA
1613	phosphatidylinositol-mediated signaling	0.954628	0.199048	NA	0.378568	0.440072	0.0506285	NA	0.0896035	NA	0.202246	NA	NA	0.108462	NA	NA	0.161213	NA
1614	phospholipid biosynthetic process	0.25665	NA	NA	NA	0.343916	NA	NA	NA	NA	0.116557	0.0176851	0.0987729	NA	0.360688	NA	NA	0.313833
1615	phospholipid catabolic process	0.254793	NA	NA	NA	NA	NA	NA	NA	NA	NA	NA	0.27562	0.28543	0.366958	NA	0.376248	0.487916
1616	phospholipid dephosphorylation	1.21274	NA	NA	NA	NA	NA	NA	NA	NA	NA	0.190626	0.27562	NA	NA	NA	NA	NA
1617	phospholipid metabolic process	0.214107	NA	NA	0.160523	0.241689	0.000695021	NA	NA	NA	0.0500718	0.0152943	0.140968	0.0146462	0.418682	NA	0.0434143	0.331302
1618	phospholipid transport	0.0597199	NA	NA	NA	NA	NA	NA	NA	NA	NA	NA	NA	NA	0.432448	NA	NA	NA
1619	phosphorylated carbohydrate dephosphorylation	1.40819	NA	NA	NA	NA	NA	NA	NA	NA	NA	0.227253	0.367733	NA	NA	NA	NA	NA
1620	photoreceptor cell differentiation	0.0740928	NA	NA	NA	NA	NA	NA	NA	NA	NA	NA	NA	NA	NA	NA	NA	NA
1621	pigment accumulation	1.61687	NA	NA	NA	NA	NA	NA	NA	NA	NA	NA	NA	NA	NA	NA	NA	NA
1622	pigment cell differentiation	1.34695	NA	NA	NA	NA	NA	NA	NA	NA	NA	NA	NA	NA	NA	NA	NA	NA
1623	pigment granule localization	0.399354	NA	NA	0.634556	NA	0.15988	NA	NA	NA	NA	NA	NA	0.319588	NA	NA	0.399581	NA
1624	pigment granule maturation	1.81056	NA	NA	NA	NA	NA	NA	NA	NA	NA	NA	NA	NA	NA	NA	NA	NA
1625	pigment granule organization	0.399354	NA	NA	NA	NA	NA	NA	NA	NA	NA	NA	NA	NA	NA	NA	NA	NA
1626	pigment granule transport	0.181272	NA	NA	0.645196	NA	0.174554	NA	NA	NA	NA	NA	NA	0.330804	NA	NA	0.405651	NA
1627	pigment metabolic process	0.0658568	NA	NA	NA	NA	0.0670577	NA	NA	0.256247	NA	0.125499	0.18834	0.205984	NA	NA	0.286177	NA
1628	pigmentation	2.049	NA	NA	0.461388	NA	0.0423227	NA	NA	NA	NA	0.0918593	0.144984	0.165175	NA	NA	0.244563	NA
1629	pinocytosis	0.536997	NA	NA	NA	NA	NA	NA	NA	NA	NA	NA	NA	NA	NA	NA	NA	NA
1630	placenta development	0.05618	NA	NA	NA	NA	0.133611	NA	0.249621	NA	0.400209	0.0558652	0.0894003	0.343568	0.182491	NA	NA	NA
1631	planar cell polarity pathway involved in neural tube closure	0.223526	NA	NA	NA	NA	NA	NA	NA	NA	NA	NA	NA	NA	NA	NA	NA	NA
1632	plasma lipoprotein particle clearance	0.264299	NA	NA	NA	NA	NA	NA	NA	NA	NA	NA	NA	NA	0.94875	NA	NA	0.646134
1633	plasma lipoprotein particle organization	0.109554	NA	NA	NA	NA	NA	NA	NA	NA	NA	NA	0.248627	NA	0.341852	NA	NA	0.45511
1634	plasma lipoprotein particle remodeling	0.15016	NA	NA	NA	NA	NA	NA	NA	NA	NA	NA	NA	NA	NA	NA	NA	NA
1635	plasma membrane invagination	0.0245765	NA	NA	NA	NA	NA	NA	NA	0.167227	0.23586	0.0694037	0.113332	NA	NA	NA	NA	NA
1636	plasma membrane organization	0.048697	0.320737	NA	0.480074	NA	NA	NA	NA	NA	NA	NA	NA	NA	NA	NA	NA	NA
1637	plasma membrane tubulation	0.187225	NA	NA	0.645218	NA	NA	NA	NA	NA	NA	NA	NA	NA	NA	NA	NA	NA
1638	platelet degranulation	0.22632	NA	NA	NA	NA	0.0249653	NA	NA	0.346155	0.228016	0.227253	0.381835	0.627139	0.559605	NA	0.392912	0.880551
1639	platelet-derived growth factor receptor signaling pathway	0.399354	NA	NA	NA	NA	NA	NA	NA	0.291837	NA	0.150043	0.222907	NA	NA	0.493057	0.318185	NA
1640	platelet-derived growth factor receptor-beta signaling pathway	0.228465	NA	NA	NA	NA	NA	NA	NA	0.476487	NA	0.228672	0.381835	NA	NA	0.633313	0.428516	NA
1641	polyol biosynthetic process	0.196311	NA	NA	NA	NA	0.0771417	NA	NA	NA	NA	0.143583	NA	NA	NA	0.480441	NA	NA
1642	polyol catabolic process	0.978603	NA	NA	NA	NA	NA	NA	0.347812	NA	NA	0.213217	0.320328	NA	NA	NA	NA	NA
1643	polyol metabolic process	0.435706	NA	NA	NA	NA	0.0887542	NA	0.291603	NA	NA	0.181376	0.114544	NA	NA	0.351705	NA	NA
1644	pons development	0.239278	NA	NA	NA	NA	NA	NA	NA	0.491737	NA	0.228672	0.381835	0.343568	NA	NA	0.432809	NA
1645	porphyrin-containing compound metabolic process	0.127555	NA	NA	NA	NA	NA	NA	NA	0.343613	NA	0.190626	0.27562	0.28543	NA	NA	0.376248	NA
1646	positive regulation by host of viral process	0.214107	NA	NA	NA	NA	NA	NA	0.392998	0.458479	NA	0.227253	0.367733	0.343568	0.432448	NA	0.428516	0.619845
1647	positive regulation of actin filament polymerization	0.0349552	0.294289	0.50765	0.646777	NA	0.415326	0.539016	0.336935	0.406	0.261529	0.199472	0.311741	0.161799	NA	NA	NA	NA
1648	positive regulation of action potential	0.228465	NA	NA	NA	NA	NA	NA	NA	NA	NA	NA	NA	NA	NA	NA	NA	NA
1649	positive regulation of adaptive immune response	0.292187	NA	NA	NA	NA	0.0385671	NA	NA	NA	0.255529	NA	0.301442	0.319535	0.688339	NA	NA	0.615325
1650	positive regulation of adaptive immune response based on somatic recombination of immune receptors built from immunoglobulin superfamily domains	0.323085	NA	NA	NA	NA	0.0400824	NA	NA	NA	0.259734	NA	0.308255	0.322707	0.711574	NA	NA	0.615325
1651	positive regulation of amyloid precursor protein catabolic process	0.713713	0.562825	NA	NA	NA	NA	NA	NA	1.26465	NA	0.228672	0.373389	0.343568	NA	NA	NA	0.625236
1652	positive regulation of amyloid-beta formation	0.864149	0.5812	NA	NA	NA	NA	NA	NA	1.41111	NA	0.228672	0.381835	0.343568	NA	NA	NA	0.639445
1653	positive regulation of angiogenesis	0.196311	NA	NA	0.340381	NA	0.0771417	NA	0.0684316	0.561963	0.331702	0.188617	0.381835	0.319535	0.142645	NA	0.719188	0.18696
1654	positive regulation of animal organ morphogenesis	0.0493906	NA	NA	NA	NA	0.144568	NA	0.188203	NA	0.285463	NA	NA	NA	0.259982	NA	NA	NA
1655	positive regulation of apoptotic signaling pathway	0.0989424	0.5812	0.424237	0.37433	0.435336	0.188894	NA	0.0861002	0.115397	0.199006	0.122282	0.3216	0.105457	0.163884	NA	0.158049	NA
1656	positive regulation of astrocyte differentiation	0.221167	NA	NA	NA	NA	NA	NA	NA	0.463341	NA	0.227253	0.3716	0.343568	NA	NA	NA	0.625236
1657	positive regulation of ATP metabolic process	0.127555	0.449222	NA	NA	NA	NA	NA	NA	NA	NA	NA	NA	NA	NA	NA	NA	NA
1658	positive regulation of ATPase activity	0.404936	NA	NA	NA	NA	NA	NA	NA	0.293157	NA	0.228672	0.381835	0.817947	0.319582	NA	0.543426	NA
1659	positive regulation of autophagy	0.187225	NA	NA	0.439009	0.482913	0.098815	NA	0.147291	0.181317	NA	0.228672	0.396244	0.310613	NA	NA	0.218901	NA
1660	positive regulation of autophagy of mitochondrion	0.196311	NA	NA	NA	NA	NA	NA	NA	NA	NA	NA	NA	NA	NA	NA	NA	NA
1661	positive regulation of autophagy of mitochondrion in response to mitochondrial depolarization	0.223526	NA	NA	NA	NA	NA	NA	NA	NA	NA	NA	NA	NA	NA	NA	NA	NA
1662	positive regulation of axon extension	0.122911	0.441886	0.592048	0.586429	NA	0.120832	0.651962	0.279016	NA	NA	NA	NA	NA	NA	NA	NA	NA
1663	positive regulation of axonogenesis	0.142047	0.326472	0.533625	0.482759	NA	0.228619	0.560027	0.189302	NA	NA	NA	NA	NA	0.262387	NA	NA	NA
1664	positive regulation of B cell activation	0.0170507	NA	NA	NA	NA	0.0191121	NA	NA	NA	0.215387	NA	NA	0.122941	0.186902	NA	NA	NA
1665	positive regulation of B cell mediated immunity	0.125334	NA	NA	NA	NA	0.123888	NA	NA	NA	0.391002	NA	NA	NA	0.362966	NA	NA	NA
1666	positive regulation of B cell proliferation	0.121975	NA	NA	NA	NA	NA	NA	NA	NA	0.383829	NA	NA	0.281082	NA	NA	NA	NA
1667	positive regulation of binding	0.147026	NA	NA	NA	NA	0.21423	NA	NA	0.270538	NA	0.113459	0.0689581	0.0978202	0.156329	0.28873	NA	0.204235
1668	positive regulation of blood circulation	0.175447	0.3532	NA	NA	NA	NA	NA	NA	0.256247	NA	NA	NA	0.205984	NA	NA	NA	NA
1669	positive regulation of blood vessel diameter	0.083524	NA	NA	NA	NA	NA	NA	NA	NA	NA	NA	NA	NA	0.314827	NA	NA	0.41366
1670	positive regulation of blood vessel endothelial cell migration	0.0532016	NA	NA	NA	NA	NA	NA	NA	NA	0.292722	NA	NA	NA	0.266987	NA	0.276042	NA
1671	positive regulation of BMP signaling pathway	0.311717	NA	NA	NA	NA	0.135924	NA	0.305139	0.359054	NA	0.197379	0.289057	0.304089	NA	NA	0.385124	NA
1672	positive regulation of bone remodeling	0.600394	NA	NA	NA	NA	NA	NA	NA	NA	0.489809	NA	NA	0.343568	NA	NA	NA	NA
1673	positive regulation of bone resorption	0.600394	NA	NA	NA	NA	NA	NA	NA	NA	0.489809	NA	NA	0.343568	NA	NA	NA	NA
1674	positive regulation of calcium ion transmembrane transport	0.0645592	NA	NA	NA	NA	NA	NA	NA	0.466542	NA	0.222012	0.367733	0.343568	NA	NA	0.283514	NA
1675	positive regulation of calcium ion transmembrane transporter activity	0.127555	NA	NA	NA	NA	NA	NA	NA	0.742232	NA	0.333674	0.538646	0.529613	NA	NA	0.376248	NA
1676	positive regulation of calcium ion transport	0.0264011	NA	NA	NA	NA	0.0320171	NA	NA	0.574711	NA	0.188617	0.27838	0.30661	NA	NA	0.210079	NA
1677	positive regulation of canonical Wnt signaling pathway	0.209876	0.542171	0.50765	0.459187	NA	0.123888	NA	0.520566	0.40968	0.262269	0.0898012	NA	NA	NA	NA	NA	NA
1678	positive regulation of cardiac muscle cell proliferation	0.127555	0.449222	NA	NA	NA	0.126223	NA	0.289351	NA	NA	NA	NA	NA	NA	NA	NA	NA
1679	positive regulation of cardiac muscle contraction	0.223526	NA	NA	NA	NA	NA	NA	NA	NA	NA	NA	NA	NA	NA	NA	NA	NA
1680	positive regulation of cardiac muscle tissue development	0.07597	0.374363	NA	NA	NA	0.193964	NA	0.229387	0.275678	NA	NA	NA	0.2266	0.304203	NA	NA	NA
1681	positive regulation of cardiac muscle tissue growth	0.106133	0.418	NA	NA	NA	0.0985382	NA	0.257371	NA	NA	NA	NA	NA	NA	NA	NA	NA
1682	positive regulation of catabolic process	1.93978	0.832507	NA	0.415377	0.268812	0.205173	NA	0.304008	1.43222	0.297504	0.883964	0.441034	0.538415	0.0505527	0.633313	0.765066	0.218893
1683	positive regulation of cation channel activity	0.182204	NA	NA	NA	NA	NA	NA	NA	0.484938	0.313827	0.227253	0.373389	0.343568	NA	NA	0.296415	NA
1684	positive regulation of cation transmembrane transport	0.068292	NA	NA	NA	NA	NA	NA	NA	0.338147	0.222298	0.162297	0.248627	0.278357	0.192587	NA	0.187118	NA
1685	positive regulation of cell activation	0.239278	NA	0.28869	NA	NA	0.00233293	NA	NA	0.321798	0.884223	0.0295244	0.0539115	0.255363	0.056566	NA	NA	0.0915441
1686	positive regulation of cell adhesion	0.144512	0.184762	0.282073	NA	NA	0.00219621	NA	0.0141724	0.190463	0.555707	NA	NA	0.153364	0.156329	0.14759	NA	0.0866425
1687	positive regulation of cell adhesion mediated by integrin	0.193198	NA	NA	NA	NA	NA	NA	NA	0.427974	0.474568	NA	NA	0.339422	NA	NA	NA	NA
1688	positive regulation of cell cycle	0.068292	0.599285	NA	0.431556	0.277476	1.58603	0.320211	1.03296	0.093386	NA	0.0629749	0.0142871	0.0826053	0.159626	0.150509	0.158049	0.233141
1689	positive regulation of cell cycle arrest	0.139059	0.562825	NA	NA	NA	0.0509042	NA	0.188203	NA	NA	NA	NA	NA	0.259982	NA	NA	NA
1690	positive regulation of cell cycle G1/S phase transition	0.0903108	NA	NA	NA	0.557166	0.0877754	0.622772	0.248282	NA	NA	NA	NA	NA	NA	NA	NA	NA
1691	positive regulation of cell cycle G2/M phase transition	0.321276	0.464151	NA	NA	NA	0.136972	NA	0.306429	0.364331	NA	0.198373	0.293229	0.30661	NA	NA	NA	0.514414
1692	positive regulation of cell cycle phase transition	0.205925	0.289742	NA	NA	0.489139	0.402171	0.535509	0.333466	0.194859	NA	0.0869851	0.13897	0.158432	0.235646	NA	NA	0.30262
1693	positive regulation of cell cycle process	0.147026	0.449222	NA	0.505542	0.342714	1.11035	0.372141	0.621554	0.0541802	NA	0.111911	0.0324095	0.134552	0.0942028	0.202551	0.22642	0.133294
1694	positive regulation of cell division	0.228465	0.319815	NA	0.480074	NA	0.141585	NA	0.375808	NA	NA	0.104982	NA	NA	0.259047	NA	0.265871	NA
1695	positive regulation of cell growth	0.181272	0.200466	0.638047	0.379418	0.440899	0.193964	0.459535	0.37725	NA	0.202991	NA	NA	NA	NA	NA	NA	NA
1696	positive regulation of cell killing	0.319002	NA	NA	NA	NA	NA	NA	NA	NA	NA	NA	0.373389	0.343568	0.457035	NA	NA	0.711099
1697	positive regulation of cell migration involved in sprouting angiogenesis	0.125334	NA	NA	NA	NA	NA	NA	NA	NA	NA	NA	NA	NA	NA	NA	NA	NA
1698	positive regulation of cell morphogenesis involved in differentiation	0.201509	0.628501	0.639813	0.645218	NA	0.650758	0.483918	0.252278	0.134114	0.215387	0.0567362	0.234227	NA	0.365777	NA	NA	0.239944
1699	positive regulation of cell projection organization	0.783117	0.628501	0.533625	0.443091	0.286387	0.201733	0.331581	0.0684316	0.441554	0.616578	0.0658974	0.126953	0.0918063	0.289049	0.633313	NA	0.0957708
1700	positive regulation of cell size	0.230758	NA	NA	NA	NA	NA	NA	NA	NA	NA	NA	NA	NA	NA	NA	NA	NA
1701	positive regulation of cell-cell adhesion	0.12983	NA	0.360231	NA	NA	0.00233293	NA	NA	0.0663602	0.616578	NA	NA	0.154015	0.112563	NA	NA	NA
1702	positive regulation of cell-matrix adhesion	0.0971905	NA	NA	NA	NA	NA	NA	NA	0.303453	NA	NA	NA	NA	NA	NA	NA	NA
1703	positive regulation of cell-substrate adhesion	0.0254709	0.257059	NA	NA	NA	0.030343	NA	0.136275	0.170921	NA	NA	NA	NA	0.213192	NA	NA	0.272774
1704	positive regulation of cellular amide metabolic process	0.132817	0.645714	0.454254	NA	0.464993	0.209481	0.487796	0.258583	0.333576	NA	0.0622534	0.0977447	0.125607	0.189576	0.33463	NA	0.52197
1705	positive regulation of cellular catabolic process	1.21608	1.04308	NA	0.461388	0.300857	0.209481	NA	0.26028	0.689271	0.0865352	0.303073	0.3216	0.343568	0.0682898	0.661223	0.410955	0.256041
1706	positive regulation of cellular protein catabolic process	0.880993	1.71094	NA	0.399968	NA	0.144568	NA	0.392998	0.485481	NA	0.216146	0.0994406	0.273932	0.191214	0.601708	0.385124	0.247488
1707	positive regulation of cellular protein localization	0.45161	0.420905	NA	0.480673	0.557166	0.141792	NA	0.192425	0.385571	0.234263	0.681269	0.165161	0.343568	0.331065	0.397706	0.684485	0.118199
1708	positive regulation of chemotaxis	0.0216824	NA	NA	NA	NA	NA	NA	NA	NA	0.226566	NA	NA	NA	0.551546	NA	0.193967	0.255799
1709	positive regulation of chromosome segregation	0.15016	NA	NA	0.631856	NA	0.932323	NA	0.329108	NA	NA	NA	NA	0.313743	NA	NA	NA	NA
1710	positive regulation of cold-induced thermogenesis	0.035408	NA	NA	NA	NA	NA	NA	NA	0.202793	NA	NA	0.143844	NA	NA	NA	NA	NA
1711	positive regulation of collateral sprouting	0.239278	NA	NA	NA	NA	0.21423	NA	NA	NA	NA	NA	NA	NA	NA	NA	NA	NA
1712	positive regulation of cyclin-dependent protein kinase activity	0.181272	0.503068	NA	NA	NA	0.491771	NA	1.4254	0.406	NA	NA	NA	NA	NA	NA	NA	NA
1713	positive regulation of cyclin-dependent protein serine/threonine kinase activity	0.196311	0.529632	NA	NA	NA	0.592167	NA	1.6091	0.430917	NA	NA	NA	NA	NA	NA	NA	NA
1714	positive regulation of cysteine-type endopeptidase activity	0.206474	0.224177	0.449963	0.398279	NA	0.0194181	NA	0.109467	0.328645	NA	0.154655	0.239176	0.265644	0.188071	NA	0.385124	0.242422
1715	positive regulation of cysteine-type endopeptidase activity involved in apoptotic process	0.228465	0.242972	0.458419	0.412963	NA	0.0261087	NA	0.124878	0.346155	NA	0.17086	0.267663	0.288454	NA	NA	0.393441	NA
1716	positive regulation of cytokine production	0.00348326	0.455227	0.273664	0.406595	0.26224	0.0720619	NA	0.116127	0.0225832	0.179956	0.0215147	NA	NA	0.0482242	0.32817	0.0525828	NA
1717	positive regulation of cytokine secretion	0.0235465	NA	NA	NA	NA	NA	NA	NA	NA	NA	0.0688345	NA	NA	NA	0.349726	NA	NA
1718	positive regulation of cytokinesis	0.657361	NA	NA	0.589706	NA	0.264293	NA	0.577503	NA	NA	0.190626	NA	NA	NA	NA	0.376248	NA
1719	positive regulation of cytoskeleton organization	0.00357048	0.727089	0.609147	1.61357	0.392496	1.78118	0.419115	0.865545	0.366264	0.155018	0.213583	0.144984	0.0744628	NA	0.511838	0.12228	NA
1720	positive regulation of cytosolic calcium ion concentration	0.0401012	0.0940449	NA	NA	NA	0.000695021	NA	0.0271481	0.396111	0.241066	0.0947466	0.172752	0.121648	0.0834416	0.187907	0.205335	NA
1721	positive regulation of defense response	0.214107	0.316748	NA	0.178138	NA	0.201733	0.303292	0.0475416	0.389437	0.177558	0.0902989	0.0966564	0.0195239	0.14176	0.134026	NA	0.206598
1722	positive regulation of dendrite development	0.175447	0.3532	0.535339	0.505542	NA	0.178957	NA	NA	0.256247	0.302909	0.125499	0.367733	NA	NA	NA	NA	NA
1723	positive regulation of dendrite extension	0.187225	NA	NA	NA	NA	NA	NA	NA	NA	NA	NA	NA	NA	NA	NA	NA	NA
1724	positive regulation of dendrite morphogenesis	0.254793	0.449222	0.592048	0.589706	NA	0.264293	NA	NA	0.343613	0.397589	0.190626	0.538646	NA	NA	NA	NA	NA
1725	positive regulation of dephosphorylation	0.0850985	NA	NA	NA	NA	0.0805107	NA	NA	NA	NA	0.150043	0.222907	NA	0.317384	NA	0.318185	NA
1726	positive regulation of developmental growth	0.147026	0.412626	0.419275	0.365017	NA	0.0965598	0.449015	0.211914	NA	NA	NA	NA	NA	0.3275	NA	NA	0.205032
1727	positive regulation of DNA metabolic process	0.109554	0.1483	0.390308	0.321314	0.392496	0.234646	0.419115	0.16954	0.223805	0.155018	0.0308974	0.144984	NA	0.130586	NA	NA	NA
1728	positive regulation of DNA recombination	0.122911	NA	NA	0.586429	NA	0.243865	NA	NA	NA	0.387982	NA	0.268941	NA	0.36065	NA	NA	NA
1729	positive regulation of DNA repair	0.193198	NA	0.55043	0.515813	0.557166	0.193964	NA	NA	0.275678	NA	0.138754	0.381835	NA	NA	NA	NA	NA
1730	positive regulation of DNA replication	0.254793	0.449222	NA	NA	NA	0.126223	0.664673	0.289351	NA	NA	NA	NA	NA	NA	NA	NA	NA
1731	positive regulation of DNA-binding transcription factor activity	0.127555	0.309545	0.357871	0.286136	NA	0.0883341	NA	NA	0.331558	NA	0.20396	0.230515	0.151672	0.110224	0.462568	0.101656	0.149142
1732	positive regulation of DNA-templated transcription, initiation	0.15314	0.480757	NA	0.631856	NA	1.73607	0.702924	0.697538	NA	NA	0.209974	NA	NA	NA	0.890227	NA	NA
1733	positive regulation of embryonic development	0.634832	NA	NA	NA	NA	NA	NA	NA	0.340438	0.387982	NA	NA	NA	NA	NA	NA	NA
1734	positive regulation of endocytosis	0.313651	0.226039	NA	NA	NA	0.0709808	NA	NA	0.331558	NA	NA	NA	NA	0.189576	0.333731	NA	0.244241
1735	positive regulation of endopeptidase activity	0.228465	0.190852	0.424237	0.373576	NA	0.046368	NA	0.0856875	0.441106	NA	0.12217	0.195183	0.23229	0.163399	NA	0.344834	0.213151
1736	positive regulation of endoplasmic reticulum unfolded protein response	0.223526	NA	NA	NA	NA	NA	NA	NA	0.466542	NA	0.228672	0.373389	NA	NA	0.627924	1.38765	NA
1737	positive regulation of endothelial cell migration	0.082771	NA	NA	NA	NA	NA	NA	NA	NA	0.234263	NA	NA	NA	0.395111	NA	0.201832	0.265912
1738	positive regulation of epithelial cell migration	0.106133	NA	NA	NA	NA	0.0117885	0.459534	0.0885996	0.119483	0.376088	NA	NA	0.108056	0.341095	NA	0.160804	0.219713
1739	positive regulation of epithelial cell proliferation	0.0254709	NA	0.402003	NA	NA	0.0749812	0.432884	0.0668716	NA	NA	NA	NA	NA	0.299801	NA	NA	0.184802
1740	positive regulation of ERAD pathway	0.221167	NA	NA	NA	NA	NA	NA	NA	0.463341	NA	0.227253	0.3716	0.945039	NA	NA	1.34748	NA
1741	positive regulation of ERK1 and ERK2 cascade	0.0362794	0.13152	NA	NA	NA	0.0965598	0.394604	0.257371	0.193718	0.138015	0.0692186	0.0417524	0.343568	0.114988	0.226629	0.10554	0.156549
1742	positive regulation of establishment of protein localization	0.206418	0.307036	0.266133	NA	0.482913	0.0631924	NA	0.0109266	0.273265	0.0580097	0.225774	0.0393012	0.212942	0.13631	0.511838	0.380435	NA
1743	positive regulation of exocytosis	2.33105	NA	NA	NA	NA	0.0506285	NA	NA	0.814036	0.942473	0.213217	0.331626	0.339422	NA	NA	0.268381	NA
1744	positive regulation of exosomal secretion	0.657361	NA	NA	NA	NA	0.203305	NA	NA	0.458479	0.49539	0.227253	0.367733	0.343568	NA	NA	0.428516	NA
1745	positive regulation of extracellular matrix organization	0.193198	NA	NA	NA	NA	NA	NA	NA	NA	NA	NA	NA	NA	0.418682	NA	NA	NA
1746	positive regulation of extrinsic apoptotic signaling pathway	0.21901	0.412626	NA	0.546328	NA	0.205173	NA	0.252278	NA	0.350725	0.162297	0.396244	NA	0.329148	NA	NA	NA
1747	positive regulation of extrinsic apoptotic signaling pathway in absence of ligand	0.230758	NA	NA	NA	NA	NA	NA	NA	NA	0.502351	0.228672	NA	NA	NA	NA	NA	NA
1748	positive regulation of fat cell differentiation	0.0731475	NA	NA	NA	NA	NA	NA	NA	NA	NA	0.131581	NA	NA	NA	NA	NA	NA
1749	positive regulation of fibroblast proliferation	0.206418	NA	NA	NA	NA	0.46699	0.611884	0.243901	NA	NA	NA	NA	NA	0.319582	NA	NA	NA
1750	positive regulation of G1/S transition of mitotic cell cycle	0.11341	NA	NA	NA	0.564403	0.106952	0.649616	0.264845	NA	NA	NA	NA	NA	NA	NA	NA	NA
1751	positive regulation of G2/M transition of mitotic cell cycle	0.371944	0.479735	NA	NA	NA	0.149787	NA	0.329108	0.382629	NA	0.207619	0.304361	0.313743	NA	NA	NA	0.527631
1752	positive regulation of gene silencing by miRNA	0.182204	0.507001	NA	NA	NA	0.178957	NA	NA	NA	NA	NA	NA	NA	0.415227	NA	NA	NA
1753	positive regulation of glial cell differentiation	0.244827	NA	NA	NA	NA	NA	NA	NA	0.342427	NA	0.190199	0.272178	0.284519	0.362966	NA	NA	0.483741
1754	positive regulation of gliogenesis	0.302219	0.360481	NA	NA	NA	0.186819	NA	0.392998	0.261251	NA	0.128763	0.191608	0.212942	0.296072	NA	NA	0.386632
1755	positive regulation of glucose transmembrane transport	0.121975	NA	NA	NA	NA	NA	NA	NA	NA	NA	NA	NA	NA	NA	NA	NA	NA
1756	positive regulation of glycoprotein metabolic process	0.181272	NA	NA	NA	NA	NA	NA	NA	NA	NA	0.569098	NA	NA	NA	NA	NA	NA
1757	positive regulation of growth	0.177089	0.297399	0.580721	0.278356	0.351727	0.135438	0.38282	0.353118	NA	0.125163	0.0207945	NA	NA	0.236632	NA	NA	0.142422
1758	positive regulation of GTPase activity	2.29987	0.0581821	0.278156	NA	NA	0.126223	0.545024	0.304854	0.40968	0.297504	0.338836	0.18834	0.151672	0.0509409	NA	0.276042	0.0835123
1759	positive regulation of heart contraction	0.125334	0.444804	NA	NA	NA	NA	NA	NA	0.342427	NA	NA	NA	0.284519	NA	NA	NA	NA
1760	positive regulation of heart growth	0.0937595	0.41119	NA	NA	NA	0.0903084	NA	0.249621	NA	NA	NA	NA	NA	0.328177	NA	NA	NA
1761	positive regulation of hormone secretion	0.394262	NA	0.456012	NA	NA	0.0249653	NA	NA	0.346155	0.66766	0.167453	0.107463	NA	NA	NA	NA	NA
1762	positive regulation of I-kappaB kinase/NF-kappaB signaling	0.786451	0.573471	NA	1.75127	0.424778	0.21423	NA	0.342918	0.656478	NA	1.27355	0.396244	0.216814	NA	0.686539	0.326219	NA
1763	positive regulation of immune effector process	0.609986	0.367129	NA	0.330941	0.401889	0.133918	NA	0.0636541	0.237857	0.495025	0.0904033	0.27838	0.310613	0.418682	0.526114	NA	0.41366
1764	positive regulation of immune response to tumor cell	0.230758	NA	NA	NA	NA	NA	NA	NA	NA	NA	NA	NA	NA	NA	NA	NA	NA
1765	positive regulation of immunoglobulin mediated immune response	0.125334	NA	NA	NA	NA	0.123888	NA	NA	NA	0.391002	NA	NA	NA	0.362966	NA	NA	NA
1766	positive regulation of immunoglobulin production	0.111347	NA	NA	NA	NA	0.104732	NA	NA	NA	0.368416	NA	NA	NA	0.345833	NA	NA	NA
1767	positive regulation of inflammatory response	0.634832	NA	NA	NA	NA	NA	NA	NA	0.491737	0.410917	0.163179	0.25365	0.1319	NA	NA	NA	0.249921
1768	positive regulation of innate immune response	0.0808094	0.425894	NA	0.243285	NA	0.475485	0.35464	0.0982389	0.138948	NA	0.0465576	0.0267598	NA	0.204068	0.187907	NA	0.121786
1769	positive regulation of interferon-alpha production	0.182204	NA	NA	NA	NA	NA	NA	NA	NA	NA	0.213217	NA	NA	NA	0.601708	NA	NA
1770	positive regulation of interferon-gamma production	0.0731475	NA	NA	NA	NA	NA	NA	NA	NA	NA	NA	NA	NA	NA	NA	NA	NA
1771	positive regulation of interleukin-10 production	0.144512	NA	NA	NA	NA	NA	NA	NA	NA	NA	NA	NA	NA	NA	NA	NA	NA
1772	positive regulation of interleukin-12 production	0.138957	NA	NA	NA	NA	NA	NA	NA	NA	NA	NA	NA	NA	NA	NA	NA	NA
1773	positive regulation of interleukin-6 production	0.142047	NA	NA	NA	NA	NA	NA	NA	NA	NA	0.110455	NA	NA	NA	0.427325	NA	NA
1774	positive regulation of interleukin-6 secretion	0.181272	NA	NA	NA	NA	NA	NA	NA	NA	NA	0.213217	NA	NA	NA	0.601708	NA	NA
1775	positive regulation of intracellular protein transport	0.187225	0.438303	NA	NA	0.44671	0.0536131	NA	0.0951437	0.460329	NA	0.571324	0.22086	0.343568	0.351143	0.576453	0.940768	NA
1776	positive regulation of intracellular transport	0.574253	0.359041	NA	NA	0.398564	0.130403	0.421265	0.176739	0.866213	0.313827	0.580654	0.27562	0.307434	0.287628	0.521429	0.670322	NA
1777	positive regulation of intrinsic apoptotic signaling pathway	0.083524	NA	0.566374	NA	NA	NA	NA	NA	0.288538	NA	0.147744	0.22086	0.236112	NA	NA	0.318185	NA
1778	positive regulation of ion transmembrane transport	0.056657	NA	NA	NA	NA	NA	NA	NA	0.32064	0.215071	0.147744	0.232302	0.257645	0.182992	NA	0.175746	NA
1779	positive regulation of ion transmembrane transporter activity	0.121975	NA	NA	NA	NA	NA	NA	NA	0.411609	0.264245	0.20396	0.315954	0.330804	0.241726	NA	0.24451	NA
1780	positive regulation of ion transport	0.182204	NA	NA	NA	NA	0.0142946	NA	0.0415677	1.01332	0.421347	0.198373	0.3216	0.150628	0.108176	NA	0.101656	NA
1781	positive regulation of isotype switching	0.15314	NA	NA	NA	NA	0.154153	NA	NA	NA	0.421567	NA	NA	NA	0.395111	NA	NA	NA
1782	positive regulation of JNK cascade	0.209876	0.455227	0.454254	0.398505	NA	0.0199111	NA	0.110931	0.333576	NA	0.215657	0.245678	0.125607	NA	0.33463	0.183418	0.24513
1783	positive regulation of JUN kinase activity	0.245096	0.5812	0.535339	0.497542	NA	NA	NA	0.203156	0.24539	NA	0.213583	0.179577	NA	NA	0.437933	0.276042	NA
1784	positive regulation of keratinocyte migration	0.228465	NA	NA	NA	NA	NA	NA	NA	0.476487	0.502351	NA	NA	0.343568	NA	NA	NA	NA
1785	positive regulation of lamellipodium assembly	0.193198	0.522733	NA	NA	NA	NA	NA	NA	NA	NA	NA	NA	NA	NA	NA	NA	NA
1786	positive regulation of lamellipodium organization	0.15016	0.479735	NA	NA	NA	NA	NA	NA	NA	NA	NA	NA	NA	NA	NA	NA	NA
1787	positive regulation of leukocyte activation	0.268197	NA	0.294911	NA	NA	0.00233293	NA	NA	0.333576	0.91494	0.0308974	0.0578014	0.263664	0.0593358	NA	NA	0.0956255
1788	positive regulation of leukocyte cell-cell adhesion	0.181272	NA	0.392091	NA	NA	0.00412293	NA	NA	0.0832011	0.70879	NA	NA	0.182066	0.134536	NA	NA	NA
1789	positive regulation of leukocyte degranulation	1.88819	NA	NA	NA	NA	NA	NA	NA	1.00755	1.0919	0.213217	0.325342	NA	NA	NA	NA	NA
1790	positive regulation of leukocyte mediated cytotoxicity	0.404936	NA	NA	NA	NA	NA	NA	NA	NA	NA	NA	0.381835	0.348756	0.530132	NA	NA	0.808907
1791	positive regulation of leukocyte mediated immunity	1.36483	0.238581	NA	0.406595	0.471792	0.0768911	NA	0.120089	0.343613	0.649888	0.1654	0.379049	0.284322	0.545319	0.604883	NA	0.545005
1792	positive regulation of leukocyte migration	0.0245765	NA	NA	NA	NA	NA	NA	NA	0.167227	NA	0.0694037	0.113332	0.140865	0.588808	NA	0.202475	0.919969
1793	positive regulation of leukocyte proliferation	0.132817	NA	0.454254	NA	NA	NA	NA	NA	NA	0.619155	NA	NA	0.273575	NA	NA	NA	NA
1794	positive regulation of lipase activity	0.273098	NA	NA	NA	NA	NA	NA	NA	0.254752	0.299046	0.123119	0.185438	NA	NA	0.447302	NA	NA
1795	positive regulation of lipid biosynthetic process	0.0547432	NA	NA	NA	NA	NA	NA	NA	NA	NA	NA	NA	NA	NA	NA	NA	NA
1796	positive regulation of lipid localization	0.23445	NA	NA	NA	NA	0.0532216	NA	NA	NA	0.292722	0.111911	NA	NA	0.266987	NA	NA	NA
1797	positive regulation of lipid metabolic process	0.0184656	NA	NA	NA	NA	NA	NA	NA	NA	NA	NA	NA	NA	0.191214	NA	NA	NA
1798	positive regulation of lipid storage	0.462655	NA	NA	NA	NA	NA	NA	NA	NA	NA	NA	NA	NA	0.415227	NA	NA	NA
1799	positive regulation of lipid transport	0.0791032	NA	NA	NA	NA	0.0771417	NA	NA	NA	0.328365	0.143583	NA	NA	NA	NA	NA	NA
1800	positive regulation of long-term synaptic potentiation	0.199099	NA	NA	NA	NA	0.193964	NA	NA	0.436368	0.481593	0.215657	0.340276	0.339422	NA	NA	NA	0.607473
1801	positive regulation of lymphocyte activation	0.110334	NA	0.315211	NA	NA	0.00375115	NA	NA	0.0400559	0.49539	NA	NA	0.192	0.0731625	NA	NA	NA
1802	positive regulation of lymphocyte mediated immunity	0.568394	NA	NA	NA	NA	0.0385671	NA	NA	NA	0.255529	NA	0.301442	0.319535	0.688339	NA	NA	0.615325
1803	positive regulation of lymphocyte migration	0.127555	NA	NA	NA	NA	NA	NA	NA	0.346155	NA	0.190626	0.27562	0.288454	NA	NA	NA	0.49143
1804	positive regulation of lymphocyte proliferation	0.142471	NA	0.454254	NA	NA	NA	NA	NA	NA	0.64824	NA	NA	0.281969	NA	NA	NA	NA
1805	positive regulation of macroautophagy	0.185406	NA	NA	NA	0.557166	0.0732619	NA	0.223449	NA	NA	0.227253	0.19708	0.218047	NA	NA	NA	NA
1806	positive regulation of macrophage activation	0.399354	NA	NA	NA	NA	NA	NA	NA	0.392468	NA	0.213217	0.312244	0.319588	NA	NA	NA	0.542151
1807	positive regulation of MAP kinase activity	0.544978	0.623284	0.357871	0.283792	NA	0.0432407	NA	0.135576	0.18135	0.130599	0.131427	0.11392	0.0562238	0.242936	0.218051	0.101656	0.147773
1808	positive regulation of mast cell activation	1.24394	NA	NA	NA	NA	NA	NA	NA	1.09332	1.18131	0.215657	0.340276	NA	NA	NA	NA	NA
1809	positive regulation of mast cell activation involved in immune response	1.52931	NA	NA	NA	NA	NA	NA	NA	1.26465	1.36553	0.228672	0.373389	NA	NA	NA	NA	NA
1810	positive regulation of mast cell degranulation	1.52931	NA	NA	NA	NA	NA	NA	NA	1.26465	1.36553	0.228672	0.373389	NA	NA	NA	NA	NA
1811	positive regulation of membrane protein ectodomain proteolysis	0.657361	NA	NA	NA	NA	NA	NA	NA	0.458479	0.49539	NA	NA	0.343568	NA	NA	NA	NA
1812	positive regulation of metallopeptidase activity	0.221167	NA	NA	NA	NA	NA	NA	NA	NA	NA	NA	NA	NA	NA	NA	NA	NA
1813	positive regulation of mitochondrial calcium ion concentration	0.239278	NA	NA	NA	NA	NA	NA	NA	0.491737	NA	0.228672	0.381835	0.343568	NA	NA	0.432809	NA
1814	positive regulation of mitochondrial translation	0.206418	NA	NA	NA	NA	NA	NA	NA	NA	NA	NA	NA	NA	NA	NA	NA	NA
1815	positive regulation of mitochondrion organization	0.0286555	0.507001	NA	NA	0.482662	0.0336821	NA	NA	NA	NA	NA	NA	0.151672	NA	NA	0.217487	NA
1816	positive regulation of mitotic cell cycle	0.239278	0.599285	NA	0.645196	0.44671	2.23401	0.462051	0.865545	0.126555	NA	0.213217	0.0834541	0.246885	0.17654	NA	0.166668	0.230738
1817	positive regulation of mitotic cell cycle phase transition	0.228354	0.317699	NA	NA	0.514807	0.531366	0.545024	0.375808	0.223962	NA	0.102588	0.157293	0.18106	0.257171	NA	NA	0.336054
1818	positive regulation of mitotic nuclear division	0.0937595	0.697798	NA	0.910241	NA	3.20554	NA	0.886207	NA	NA	0.228672	NA	0.247891	0.328177	NA	0.323643	NA
1819	positive regulation of mononuclear cell proliferation	0.142047	NA	0.454254	NA	NA	NA	NA	NA	NA	0.64322	NA	NA	0.281969	NA	NA	NA	NA
1820	positive regulation of monooxygenase activity	0.824109	NA	NA	NA	NA	NA	NA	NA	NA	NA	NA	NA	NA	NA	0.572753	NA	NA
1821	positive regulation of mRNA catabolic process	0.111347	0.424316	NA	NA	NA	0.620768	NA	NA	NA	NA	NA	NA	NA	NA	0.52999	NA	0.455762
1822	positive regulation of mRNA metabolic process	0.0580997	0.340464	NA	NA	NA	1.06112	NA	0.200528	0.243408	NA	0.118025	NA	NA	NA	0.437933	NA	0.360448
1823	positive regulation of multi-organism process	0.415558	0.428745	NA	NA	NA	0.849882	0.459541	0.380172	0.458479	0.203852	0.228672	0.479535	0.343568	0.345833	NA	0.432809	0.487916
1824	positive regulation of muscle cell differentiation	0.0286555	0.507001	NA	0.437792	NA	0.62103	NA	0.305139	0.179854	NA	0.0764748	NA	0.151672	0.222147	NA	NA	NA
1825	positive regulation of muscle contraction	0.102612	NA	NA	NA	NA	NA	NA	NA	0.312621	NA	NA	NA	0.255363	NA	NA	NA	NA
1826	positive regulation of muscle organ development	0.0456511	0.316042	NA	NA	NA	0.136972	NA	0.18011	0.222116	NA	NA	NA	0.179865	0.255696	NA	NA	NA
1827	positive regulation of muscle tissue development	0.0446738	0.31321	NA	NA	NA	0.135924	NA	0.180019	0.220952	NA	NA	NA	0.178185	0.254628	NA	NA	NA
1828	positive regulation of myelination	0.223526	NA	NA	NA	NA	NA	NA	NA	NA	NA	NA	NA	NA	NA	NA	NA	NA
1829	positive regulation of myeloid leukocyte mediated immunity	0.857303	0.479735	NA	0.631856	0.565136	0.149787	NA	0.329108	0.866213	0.91494	0.45796	0.304361	NA	NA	0.890227	NA	NA
1830	positive regulation of myoblast fusion	0.199099	NA	NA	NA	NA	NA	NA	NA	NA	NA	NA	NA	NA	NA	NA	NA	NA
1831	positive regulation of myotube differentiation	0.127555	NA	NA	NA	NA	0.126223	NA	NA	NA	NA	NA	NA	NA	NA	NA	NA	NA
1832	positive regulation of natural killer cell activation	0.199099	NA	NA	NA	NA	NA	NA	NA	NA	NA	NA	NA	NA	NA	NA	NA	NA
1833	positive regulation of natural killer cell mediated cytotoxicity	0.147026	NA	NA	NA	NA	NA	NA	NA	NA	NA	NA	NA	NA	NA	NA	NA	NA
1834	positive regulation of natural killer cell mediated immunity	0.142047	NA	NA	NA	NA	NA	NA	NA	NA	NA	NA	NA	NA	NA	NA	NA	NA
1835	positive regulation of neurogenesis	1.27804	1.43009	0.475076	0.646777	0.244865	0.209481	0.288935	0.260795	0.917152	0.502351	0.131581	0.150934	0.0593474	0.344018	0.620429	NA	0.19001
1836	positive regulation of neuroinflammatory response	0.221167	NA	NA	NA	NA	NA	NA	NA	0.463341	NA	0.227253	0.3716	0.343568	NA	NA	NA	0.625236
1837	positive regulation of neurological system process	0.0817007	0.388039	NA	NA	NA	NA	NA	NA	NA	NA	NA	NA	NA	NA	NA	NA	NA
1838	positive regulation of neuron death	0.0510878	NA	NA	0.482759	NA	0.051794	0.560027	0.380172	0.233801	NA	NA	NA	0.186867	NA	NA	NA	NA
1839	positive regulation of neuron differentiation	0.659753	1.43009	0.534993	0.645196	0.294944	0.171979	0.338656	0.075052	0.458479	0.480485	0.131427	0.137828	0.029826	0.299801	0.563877	NA	0.101893
1840	positive regulation of neuron projection development	0.957687	0.90803	0.580721	0.514171	0.351727	0.239051	0.38282	0.124878	0.441106	0.557298	0.123119	0.214789	0.0534742	0.372624	0.620429	NA	0.142142
1841	positive regulation of neurotransmitter transport	0.634832	NA	NA	NA	NA	NA	NA	NA	0.712872	0.773187	0.315556	0.514144	NA	NA	NA	NA	NA
1842	positive regulation of NF-kappaB transcription factor activity	0.205981	0.221683	0.448771	0.395667	NA	0.205173	NA	NA	0.32469	NA	0.213583	0.359672	0.261845	0.185681	NA	0.177692	0.241217
1843	positive regulation of NIK/NF-kappaB signaling	0.169279	0.349724	0.535339	0.503815	NA	0.174554	NA	0.392998	0.254752	NA	0.123119	0.185438	0.203603	0.287382	0.447302	NA	0.652584
1844	positive regulation of nitric oxide biosynthetic process	0.116189	NA	NA	NA	NA	NA	NA	NA	NA	NA	NA	NA	NA	NA	NA	NA	NA
1845	positive regulation of nitric oxide metabolic process	0.116189	NA	NA	NA	NA	NA	NA	NA	NA	NA	NA	NA	NA	NA	NA	NA	NA
1846	positive regulation of nitric-oxide synthase activity	1.0529	NA	NA	NA	NA	NA	NA	NA	NA	NA	NA	NA	NA	NA	0.601708	NA	NA
1847	positive regulation of non-canonical Wnt signaling pathway	0.228465	1.43009	NA	NA	NA	NA	NA	NA	0.476487	NA	NA	NA	NA	NA	NA	NA	NA
1848	positive regulation of nuclear division	0.0731475	0.616316	NA	0.775757	NA	2.64217	NA	0.762761	NA	NA	0.227253	NA	0.218047	0.299801	NA	0.298165	NA
1849	positive regulation of nucleocytoplasmic transport	0.181272	0.359041	NA	NA	0.548875	0.74955	0.569044	0.392998	0.476487	NA	0.227253	0.189875	0.211352	0.29472	0.686539	0.293108	NA
1850	positive regulation of nucleotide metabolic process	0.108096	0.420905	NA	NA	NA	NA	NA	NA	NA	NA	NA	NA	NA	NA	NA	NA	NA
1851	positive regulation of oligodendrocyte differentiation	0.206418	NA	NA	NA	NA	NA	NA	NA	NA	NA	NA	NA	NA	NA	NA	NA	NA
1852	positive regulation of organ growth	0.0740928	0.372544	NA	NA	NA	0.0732619	NA	0.227784	NA	NA	NA	NA	NA	0.301663	NA	NA	NA
1853	positive regulation of organelle assembly	0.0605854	NA	NA	0.497937	0.541479	0.171979	NA	0.203559	NA	NA	0.215657	0.179577	NA	NA	0.43835	NA	NA
1854	positive regulation of ossification	0.0475849	0.319815	NA	NA	NA	0.141585	NA	0.184438	0.226433	NA	NA	NA	0.182066	0.259047	NA	NA	NA
1855	positive regulation of osteoblast differentiation	0.07597	0.374363	NA	NA	NA	0.193964	NA	0.229387	0.275678	NA	NA	NA	0.2266	NA	NA	NA	NA
1856	positive regulation of oxidoreductase activity	1.3896	NA	NA	NA	NA	NA	NA	NA	0.299444	0.346348	0.157825	0.231354	NA	NA	0.753262	NA	NA
1857	positive regulation of pathway-restricted SMAD protein phosphorylation	0.102612	0.417352	NA	NA	NA	0.0965598	NA	NA	NA	NA	NA	NA	NA	0.333369	NA	NA	NA
1858	positive regulation of peptidase activity	0.721963	0.172903	0.414939	0.354775	NA	0.0400824	NA	0.075052	0.611572	NA	0.190626	0.304361	0.330804	0.149225	NA	0.318185	0.449955
1859	positive regulation of peptide hormone secretion	0.037518	NA	0.512654	NA	NA	0.0432407	NA	NA	NA	NA	NA	NA	NA	NA	NA	NA	NA
1860	positive regulation of peptide secretion	0.181272	NA	0.35584	NA	NA	0.0420884	NA	NA	0.0611083	0.126551	0.126269	NA	0.0540604	0.105761	0.214294	NA	NA
1861	positive regulation of peptidyl-serine phosphorylation	0.197417	NA	NA	NA	NA	0.0385671	NA	NA	0.397025	NA	0.0836643	0.136125	0.156457	0.232293	NA	NA	0.297968
1862	positive regulation of peptidyl-threonine phosphorylation	0.353737	NA	NA	NA	NA	NA	NA	NA	0.376589	NA	0.20396	0.301442	0.310613	0.388119	NA	NA	0.52197
1863	positive regulation of peptidyl-tyrosine phosphorylation	0.142047	NA	NA	NA	NA	0.00827662	NA	NA	0.419364	0.182115	0.0403596	0.0675032	NA	0.152281	0.282187	0.144852	NA
1864	positive regulation of phagocytosis	0.083524	NA	NA	NA	NA	NA	NA	NA	NA	NA	NA	NA	NA	0.314827	NA	NA	0.41366
1865	positive regulation of phosphatidylinositol 3-kinase signaling	0.0645592	NA	NA	NA	NA	NA	NA	NA	NA	NA	NA	NA	NA	NA	NA	NA	NA
1866	positive regulation of phospholipase activity	0.380565	NA	NA	NA	NA	NA	NA	NA	0.284602	0.331702	0.143923	0.216535	NA	NA	0.484723	NA	NA
1867	positive regulation of phospholipase C activity	0.230758	NA	NA	NA	NA	NA	NA	NA	0.331558	0.376088	0.178265	0.25688	NA	NA	0.52999	NA	NA
1868	positive regulation of plasma membrane bounded cell projection assembly	0.114092	0.289742	NA	NA	NA	0.0400824	NA	NA	0.194859	0.259734	NA	NA	0.158432	NA	0.38932	NA	NA
1869	positive regulation of posttranscriptional gene silencing	0.181272	0.503068	NA	NA	NA	0.174554	NA	NA	NA	NA	NA	NA	NA	0.415227	NA	NA	NA
1870	positive regulation of potassium ion transmembrane transport	0.121975	NA	NA	NA	NA	NA	NA	NA	NA	NA	NA	NA	NA	0.358592	NA	NA	NA
1871	positive regulation of potassium ion transmembrane transporter activity	0.175447	NA	NA	NA	NA	NA	NA	NA	NA	NA	NA	NA	NA	0.409603	NA	NA	NA
1872	positive regulation of potassium ion transport	0.106133	NA	NA	NA	NA	0.0985382	NA	0.257371	NA	NA	NA	NA	NA	0.335897	NA	NA	NA
1873	positive regulation of production of molecular mediator of immune response	0.0401012	0.306405	NA	0.465662	0.498406	0.209481	NA	0.175161	NA	0.266477	0.0947466	NA	NA	0.248225	0.633313	NA	NA
1874	positive regulation of proteasomal protein catabolic process	1.36483	2.05688	NA	0.44897	NA	0.201733	NA	0.487735	0.673565	NA	0.197379	0.136125	0.319588	0.232293	0.628223	0.410955	0.297968
1875	positive regulation of proteasomal ubiquitin-dependent protein catabolic process	1.28903	1.6655	NA	NA	NA	0.051794	NA	0.189302	0.836202	NA	0.110455	0.166386	0.343568	NA	NA	0.428516	NA
1876	positive regulation of protein binding	0.371944	NA	NA	NA	NA	NA	NA	NA	0.419364	NA	0.207732	0.144984	0.165659	NA	0.397706	NA	0.313833
1877	positive regulation of protein catabolic process	2.32764	1.23297	NA	0.327781	NA	0.131382	NA	0.392998	1.81163	0.489809	0.593058	0.27562	0.586125	0.135124	0.523469	0.677516	0.177586
1878	positive regulation of protein complex assembly	0.0319831	0.472977	0.588481	1.59634	NA	1.33893	0.651962	1.00024	0.326049	0.130284	0.131194	0.113332	0.0558681	0.108176	0.457518	NA	NA
1879	positive regulation of protein dephosphorylation	0.11341	NA	NA	NA	NA	0.106952	NA	NA	NA	NA	0.174521	0.253965	NA	0.34892	NA	0.361145	NA
1880	positive regulation of protein exit from endoplasmic reticulum	0.214107	NA	NA	NA	NA	NA	NA	NA	0.458479	NA	0.832723	0.367733	0.343568	0.432448	NA	0.428516	NA
1881	positive regulation of protein export from nucleus	0.187225	NA	NA	NA	0.565136	0.539163	NA	0.369821	0.419364	NA	0.213217	0.325342	0.333577	NA	0.601708	0.405651	NA
1882	positive regulation of protein homodimerization activity	0.239278	NA	NA	NA	NA	NA	NA	NA	NA	NA	0.228672	NA	NA	NA	NA	NA	NA
1883	positive regulation of protein import	0.111347	0.424316	NA	NA	0.564403	0.21423	NA	0.263108	0.325662	NA	0.172158	NA	NA	0.345833	0.771049	NA	NA
1884	positive regulation of protein import into nucleus	0.116189	0.428745	NA	NA	0.564403	0.215211	NA	0.26877	0.331558	NA	0.178265	NA	NA	0.351143	0.776408	NA	NA
1885	positive regulation of protein import into nucleus, translocation	0.228465	0.574012	NA	NA	NA	NA	NA	NA	NA	NA	0.228672	NA	NA	NA	0.633313	NA	NA
1886	positive regulation of protein kinase B signaling	0.101903	NA	NA	0.377361	NA	0.0477644	NA	NA	0.291837	0.200128	0.124245	0.200845	0.235515	0.335897	NA	0.352382	0.215937
1887	positive regulation of protein localization to cell periphery	1.12794	NA	NA	NA	NA	NA	NA	NA	0.269851	0.570596	0.227253	0.200845	0.343568	0.299801	NA	0.30066	0.394575
1888	positive regulation of protein localization to cell surface	0.214107	NA	NA	NA	NA	NA	NA	NA	NA	NA	NA	NA	NA	NA	NA	NA	NA
1889	positive regulation of protein localization to membrane	0.445017	0.256523	NA	NA	0.477833	0.0302253	NA	NA	NA	0.449646	0.18278	0.115537	0.370233	0.401187	NA	0.402209	0.271388
1890	positive regulation of protein localization to nucleus	0.147026	0.332353	NA	NA	0.533588	0.247498	NA	0.194331	0.240003	NA	0.113459	NA	NA	0.268412	0.633313	NA	NA
1891	positive regulation of protein localization to plasma membrane	0.770293	NA	NA	NA	NA	NA	NA	NA	NA	0.619155	0.228672	0.222907	0.343568	0.317384	NA	0.318185	0.415859
1892	positive regulation of protein modification by small protein conjugation or removal	0.022345	0.479735	NA	NA	NA	0.221391	NA	0.276681	0.159195	NA	0.169945	0.108821	NA	0.200097	NA	NA	0.257792
1893	positive regulation of protein polymerization	0.02179	0.240918	0.707176	1.61357	NA	0.482581	0.490155	0.685084	0.501981	0.22798	0.167453	0.260365	0.134552	NA	NA	NA	NA
1894	positive regulation of protein secretion	0.198592	NA	0.364693	NA	NA	0.0477644	NA	NA	0.0682356	0.137343	0.143583	NA	0.0611162	0.114359	0.225866	NA	NA
1895	positive regulation of protein serine/threonine kinase activity	0.634832	0.750237	0.319752	0.236389	NA	0.136972	NA	0.504991	0.256247	0.0966123	0.157825	0.0765276	0.0375919	0.194548	0.182053	0.0734956	0.117011
1896	positive regulation of protein targeting to membrane	0.144512	NA	NA	NA	NA	NA	NA	NA	NA	NA	NA	NA	0.309812	NA	NA	0.390373	NA
1897	positive regulation of protein transport	0.228465	0.181559	0.278965	NA	0.270723	0.0461335	NA	0.0136972	0.302559	0.0666411	0.228672	0.0480107	0.241759	0.153904	0.340022	0.392912	NA
1898	positive regulation of protein tyrosine kinase activity	0.209876	NA	NA	NA	NA	NA	NA	NA	0.296095	NA	0.154879	0.227489	NA	NA	0.494998	0.318185	NA
1899	positive regulation of protein ubiquitination	0.0303605	0.516061	NA	NA	NA	0.334815	NA	0.308136	0.18135	NA	0.190626	0.127233	NA	0.225386	NA	NA	0.283887
1900	positive regulation of proteolysis	2.16373	1.0177	0.306452	0.459187	NA	0.117818	NA	0.257371	0.966129	0.0851182	0.19644	0.139843	0.444831	0.181394	0.369928	0.318185	0.452396
1901	positive regulation of proteolysis involved in cellular protein catabolic process	1.12794	1.87759	NA	0.425035	NA	0.182627	NA	0.400091	0.562677	NA	0.228672	0.117119	0.304089	0.213192	0.618694	0.403615	0.272774
1902	positive regulation of pseudopodium assembly	0.223526	NA	NA	NA	NA	0.205173	NA	NA	0.466542	0.502351	NA	NA	0.343568	NA	NA	NA	NA
1903	positive regulation of purine nucleotide metabolic process	0.108096	0.420905	NA	NA	NA	NA	NA	NA	NA	NA	NA	NA	NA	NA	NA	NA	NA
1904	positive regulation of Ras protein signal transduction	0.0903108	NA	NA	NA	NA	NA	NA	NA	NA	NA	0.157825	NA	NA	NA	0.499935	0.318185	NA
1905	positive regulation of reactive oxygen species biosynthetic process	0.206418	NA	NA	NA	NA	NA	NA	NA	NA	NA	NA	NA	NA	NA	NA	NA	NA
1906	positive regulation of reactive oxygen species metabolic process	0.206418	0.537632	NA	0.458463	NA	0.0412859	NA	0.336935	NA	NA	NA	NA	NA	0.238614	NA	NA	NA
1907	positive regulation of receptor internalization	0.422349	NA	NA	NA	NA	0.171979	NA	NA	0.398389	NA	NA	NA	NA	NA	NA	NA	NA
1908	positive regulation of receptor recycling	0.657361	NA	NA	NA	NA	NA	NA	NA	NA	0.49539	NA	NA	NA	NA	NA	NA	NA
1909	positive regulation of receptor-mediated endocytosis	0.864149	NA	NA	NA	NA	0.0903084	NA	NA	0.561963	NA	NA	NA	NA	NA	NA	NA	NA
1910	positive regulation of regulated secretory pathway	1.45089	NA	NA	NA	NA	NA	NA	NA	0.570385	0.653868	0.162297	0.236836	NA	NA	NA	NA	NA
1911	positive regulation of renal sodium excretion	0.221167	NA	NA	NA	NA	NA	NA	NA	NA	NA	NA	NA	NA	NA	NA	NA	NA
1912	positive regulation of reproductive process	0.070027	0.360481	NA	NA	NA	0.0709808	NA	0.218447	NA	NA	NA	NA	NA	NA	NA	NA	NA
1913	positive regulation of response to biotic stimulus	0.11341	0.425894	NA	NA	NA	0.106952	NA	NA	NA	NA	NA	NA	NA	NA	NA	NA	NA
1914	positive regulation of response to DNA damage stimulus	0.125334	NA	0.51407	0.462986	0.498406	0.130403	NA	NA	0.210787	0.266183	0.210236	0.320328	NA	NA	NA	NA	NA
1915	positive regulation of response to endoplasmic reticulum stress	0.273324	NA	NA	NA	NA	NA	NA	NA	0.77097	NA	0.355098	0.56649	0.540251	NA	0.559138	2.90032	NA
1916	positive regulation of response to external stimulus	0.196311	0.100449	NA	NA	NA	0.00084904	NA	NA	0.284602	0.397589	0.0507629	0.0896578	0.0450778	0.34892	NA	0.0827864	0.301036
1917	positive regulation of response to tumor cell	0.230758	NA	NA	NA	NA	NA	NA	NA	NA	NA	NA	NA	NA	NA	NA	NA	NA
1918	positive regulation of response to wounding	0.0731475	NA	NA	NA	NA	NA	NA	NA	NA	NA	NA	NA	NA	NA	NA	NA	NA
1919	positive regulation of RNA polymerase II transcriptional preinitiation complex assembly	0.230758	0.5812	NA	0.646777	NA	0.21423	NA	0.392998	NA	NA	0.228672	NA	NA	NA	1.043	NA	NA
1920	positive regulation of secretion	1.35226	NA	0.27818	NA	NA	0.023372	NA	NA	0.300663	0.538281	0.228672	0.107854	0.151672	0.0509409	0.144387	0.0546627	NA
1921	positive regulation of secretion by cell	1.30414	NA	0.294813	NA	NA	0.0324501	NA	NA	0.332338	0.616578	0.228672	0.125514	0.164417	0.0591934	0.159049	0.0618597	NA
1922	positive regulation of signaling receptor activity	0.127555	NA	NA	NA	NA	NA	NA	NA	NA	0.790157	0.190626	0.27562	0.28543	0.366958	NA	0.376248	0.487916
1923	positive regulation of small GTPase mediated signal transduction	0.0777423	NA	NA	NA	NA	NA	NA	NA	NA	NA	0.141183	NA	NA	NA	0.475375	0.312101	NA
1924	positive regulation of small molecule metabolic process	0.0176267	0.225271	NA	NA	NA	NA	NA	NA	NA	NA	NA	NA	NA	NA	NA	NA	NA
1925	positive regulation of smooth muscle cell migration	0.109554	NA	NA	NA	NA	NA	NA	NA	NA	NA	NA	NA	NA	NA	NA	NA	NA
1926	positive regulation of smooth muscle cell proliferation	0.0349552	NA	NA	NA	NA	0.123888	0.539016	0.336935	NA	NA	NA	NA	NA	NA	NA	NA	NA
1927	positive regulation of smoothened signaling pathway	0.138957	NA	NA	NA	NA	NA	NA	NA	NA	NA	NA	NA	NA	NA	NA	NA	NA
1928	positive regulation of sodium ion transport	0.132817	NA	NA	NA	NA	NA	NA	NA	0.350511	NA	NA	NA	NA	0.372624	NA	NA	NA
1929	positive regulation of sprouting angiogenesis	0.068292	NA	NA	NA	NA	0.0707563	NA	0.215901	NA	NA	NA	0.189875	NA	NA	NA	NA	NA
1930	positive regulation of stress-activated MAPK cascade	0.228465	0.420905	0.424237	0.373576	NA	0.0112237	NA	0.0856875	0.441106	NA	0.228672	0.3216	0.23229	NA	0.299395	0.344834	0.213151
1931	positive regulation of stress-activated protein kinase signaling cascade	0.227508	0.418119	0.424111	0.373576	NA	0.0112237	NA	0.08503	0.438587	NA	0.228672	0.3216	0.230596	NA	0.298836	0.342638	0.212247
1932	positive regulation of striated muscle cell differentiation	0.0630008	NA	NA	NA	NA	0.310943	NA	0.207632	0.252003	NA	NA	NA	0.20162	0.285879	NA	NA	NA
1933	positive regulation of striated muscle contraction	0.209876	NA	NA	NA	NA	NA	NA	NA	0.452207	NA	NA	NA	0.343568	NA	NA	NA	NA
1934	positive regulation of striated muscle tissue development	0.0456511	0.316042	NA	NA	NA	0.136972	NA	0.18011	0.222116	NA	NA	NA	0.179865	0.255696	NA	NA	NA
1935	positive regulation of superoxide anion generation	0.209876	NA	NA	0.646777	NA	NA	NA	0.390116	NA	NA	NA	NA	NA	0.427317	NA	NA	NA
1936	positive regulation of supramolecular fiber organization	0.026672	0.542171	0.614775	1.25174	0.409947	0.854856	0.433005	0.392998	0.561963	0.170862	0.188617	0.289057	0.193389	NA	0.268704	NA	0.18696
1937	positive regulation of synapse assembly	0.070027	NA	NA	NA	NA	NA	NA	NA	0.261251	0.546575	NA	NA	0.212942	NA	NA	NA	NA
1938	positive regulation of synaptic transmission	0.185406	0.204627	0.431617	NA	NA	0.0532216	NA	NA	0.300663	0.205567	0.213217	0.217852	0.111926	NA	NA	NA	0.227228
1939	positive regulation of synaptic transmission, glutamatergic	0.142047	NA	0.609424	NA	NA	NA	NA	NA	NA	NA	0.198373	0.293229	NA	NA	NA	NA	NA
1940	positive regulation of syncytium formation by plasma membrane fusion	0.422349	NA	NA	NA	NA	NA	NA	NA	0.398389	0.449646	NA	NA	0.324648	NA	NA	NA	NA
1941	positive regulation of T cell activation	0.193198	NA	0.402003	NA	NA	0.00541811	NA	NA	0.0920951	0.77011	NA	NA	0.19226	0.14176	NA	NA	NA
1942	positive regulation of T cell mediated cytotoxicity	0.399354	NA	NA	NA	NA	NA	NA	NA	NA	NA	NA	0.695202	0.627139	0.868114	NA	NA	1.21982
1943	positive regulation of T cell mediated immunity	0.506948	NA	NA	NA	NA	NA	NA	NA	NA	NA	NA	0.43206	0.431986	0.59999	NA	NA	0.880551
1944	positive regulation of T cell migration	0.144512	NA	NA	NA	NA	NA	NA	NA	0.369844	NA	0.199472	0.298432	0.309812	NA	NA	NA	0.518532
1945	positive regulation of T cell proliferation	0.209876	NA	0.50765	NA	NA	NA	NA	NA	NA	0.828504	NA	NA	0.162623	NA	NA	NA	NA
1946	positive regulation of tissue remodeling	0.228465	0.424316	NA	NA	NA	NA	NA	NA	NA	0.368416	NA	NA	0.265644	NA	0.52999	NA	NA
1947	positive regulation of TOR signaling	0.127555	NA	NA	NA	NA	0.126223	NA	0.289351	0.343613	0.397589	0.190626	NA	NA	NA	NA	NA	NA
1948	positive regulation of transcription initiation from RNA polymerase II promoter	0.193198	0.522733	NA	0.646777	NA	1.22576	NA	0.375808	NA	NA	0.213583	NA	NA	NA	0.971619	NA	NA
1949	positive regulation of translation	0.0249896	0.493588	0.468678	NA	0.477833	0.254843	0.505038	0.291603	NA	NA	NA	NA	NA	0.210426	0.351705	NA	0.269536
1950	positive regulation of transmembrane receptor protein serine/threonine kinase signaling pathway	0.197417	0.283217	NA	NA	NA	0.11328	NA	0.156743	0.190747	NA	0.0836643	0.136125	0.156457	0.232293	NA	0.229558	NA
1951	positive regulation of transmembrane transport	0.0743017	NA	NA	NA	NA	NA	NA	NA	0.256247	0.176749	0.102588	0.172752	0.20162	0.146267	NA	0.139312	NA
1952	positive regulation of transporter activity	0.196311	NA	NA	NA	NA	NA	NA	NA	0.664704	0.480485	0.19644	0.301442	0.455619	0.231954	NA	0.22806	NA
1953	positive regulation of triglyceride biosynthetic process	0.228465	NA	NA	NA	NA	NA	NA	NA	NA	NA	NA	NA	NA	NA	NA	NA	NA
1954	positive regulation of triglyceride metabolic process	0.196311	NA	NA	NA	NA	NA	NA	NA	NA	NA	NA	NA	NA	NA	NA	NA	NA
1955	positive regulation of tumor necrosis factor production	0.0605854	0.34373	NA	NA	NA	NA	NA	NA	NA	0.297504	0.120561	NA	NA	NA	0.43835	0.276042	NA
1956	positive regulation of tumor necrosis factor secretion	0.221167	NA	NA	NA	NA	NA	NA	NA	NA	NA	0.227253	NA	NA	NA	0.620429	NA	NA
1957	positive regulation of tumor necrosis factor superfamily cytokine production	0.0565431	0.338268	NA	NA	NA	NA	NA	NA	NA	0.296012	0.117333	NA	NA	NA	0.437933	0.276042	NA
1958	positive regulation of type I interferon production	0.0716394	NA	NA	NA	NA	0.188894	NA	0.221078	NA	NA	0.131427	NA	NA	NA	0.460363	NA	NA
1959	positive regulation of ubiquitin protein ligase activity	0.228465	0.574012	NA	NA	NA	0.209481	NA	NA	NA	NA	0.228672	NA	NA	NA	NA	NA	NA
1960	positive regulation of ubiquitin-dependent protein catabolic process	1.05154	1.47848	NA	NA	NA	0.0428597	NA	0.169171	0.742232	NA	0.207732	0.144984	0.330804	NA	NA	0.423261	NA
1961	positive regulation of ubiquitin-protein transferase activity	0.135938	0.455227	NA	NA	NA	0.322609	NA	0.304008	NA	NA	0.19644	NA	NA	NA	NA	NA	NA
1962	positive regulation of vascular associated smooth muscle cell migration	0.168635	NA	NA	NA	NA	NA	NA	NA	NA	NA	NA	NA	NA	NA	NA	NA	NA
1963	positive regulation of vasculature development	0.152228	NA	NA	0.314296	NA	0.0603284	NA	0.0538924	0.484938	0.298682	0.159408	0.359672	0.343568	0.126428	NA	0.612994	0.167073
1964	positive regulation of vasoconstriction	0.144512	NA	NA	NA	NA	NA	NA	NA	NA	NA	NA	NA	NA	NA	NA	NA	NA
1965	positive regulation of vesicle fusion	0.230758	NA	NA	NA	NA	NA	NA	NA	NA	NA	NA	NA	NA	NA	NA	NA	NA
1966	positive regulation of viral genome replication	0.673598	NA	NA	NA	NA	0.778148	NA	0.291603	0.754803	NA	0.344654	0.5513	0.536117	0.367104	NA	0.772702	0.49143
1967	positive regulation of viral life cycle	0.361027	NA	NA	NA	NA	0.415326	NA	0.232045	0.491737	NA	0.228672	0.79013	0.343568	0.488109	NA	0.489034	0.753913
1968	positive regulation of viral process	0.422349	NA	NA	NA	NA	0.897882	0.545024	0.370398	0.794534	0.275298	0.328508	0.980853	0.540251	0.432448	NA	0.884708	0.625236
1969	positive regulation of viral release from host cell	0.214107	NA	NA	NA	NA	NA	NA	NA	0.458479	NA	0.227253	0.367733	0.343568	NA	NA	0.428516	NA
1970	positive regulation of voltage-gated potassium channel activity	0.214107	NA	NA	NA	NA	NA	NA	NA	NA	NA	NA	NA	NA	NA	NA	NA	NA
1971	positive regulation of Wnt signaling pathway	0.22632	0.479735	0.456012	0.411496	NA	0.0788044	NA	0.392998	0.346155	0.228016	0.0658974	NA	NA	NA	NA	NA	NA
1972	post-embryonic development	0.221167	NA	NA	NA	NA	0.0461095	NA	NA	0.430917	0.269662	0.213217	0.150934	0.339422	0.25044	NA	0.25523	0.324339
1973	post-Golgi vesicle-mediated transport	5.69911	NA	NA	0.459187	NA	0.0420884	NA	0.166575	2.53351	5.09299	2.61916	0.904209	0.91558	0.239632	NA	NA	NA
1974	post-translational protein modification	0.648435	0.0731075	NA	0.453357	NA	0.0377308	NA	0.161075	0.10842	NA	1.52729	0.567263	0.343568	6.08924	0.563288	0.0645151	4.74837
1975	postreplication repair	0.0937595	0.41119	NA	NA	NA	NA	NA	NA	NA	NA	0.159408	0.234227	NA	NA	NA	NA	NA
1976	postsynapse organization	0.11229	0.204627	0.431617	0.383585	NA	0.0532216	NA	NA	0.12436	0.385128	0.0511798	0.0810704	0.111926	NA	NA	NA	NA
1977	postsynaptic cytoskeleton organization	0.239278	NA	NA	NA	NA	NA	NA	NA	NA	NA	NA	NA	NA	NA	NA	NA	NA
1978	postsynaptic endocytosis	0.536997	NA	NA	0.646777	NA	0.19387	NA	0.380172	0.430917	NA	NA	NA	0.339422	NA	0.612249	NA	NA
1979	postsynaptic membrane organization	0.122911	NA	NA	NA	NA	NA	NA	NA	NA	0.773187	0.188617	NA	0.281969	NA	NA	NA	NA
1980	postsynaptic neurotransmitter receptor internalization	0.536997	NA	NA	0.646777	NA	0.19387	NA	0.380172	0.430917	NA	NA	NA	0.339422	NA	0.612249	NA	NA
1981	potassium ion homeostasis	0.371944	NA	NA	NA	NA	NA	NA	NA	0.382629	0.416901	NA	NA	0.313743	0.389525	NA	0.392912	NA
1982	potassium ion import	0.228465	NA	NA	NA	NA	NA	NA	NA	0.321559	0.36391	NA	NA	0.26251	0.341852	NA	0.348297	NA
1983	potassium ion import across plasma membrane	0.239278	NA	NA	NA	NA	NA	NA	NA	0.337687	0.383829	NA	NA	0.281082	0.358592	NA	0.368027	NA
1984	potassium ion transmembrane transport	0.0602701	NA	NA	NA	NA	0.00430723	NA	0.0628393	0.084516	0.160406	NA	NA	0.0794683	0.135124	NA	0.126733	NA
1985	potassium ion transport	0.0413763	NA	NA	NA	NA	0.00233293	NA	0.0493247	0.0711808	0.142043	NA	NA	0.0653506	0.119061	NA	0.108654	NA
1986	presynapse assembly	0.116189	NA	NA	NA	NA	NA	NA	NA	0.331558	NA	0.178265	0.25688	0.463771	0.351143	NA	NA	0.929553
1987	presynapse organization	0.111347	NA	NA	NA	NA	NA	NA	NA	0.325662	NA	0.172158	0.250788	0.449433	0.345833	NA	NA	0.91064
1988	presynaptic endocytosis	0.422349	NA	NA	NA	NA	0.0877754	NA	NA	NA	NA	0.157825	0.230515	0.2437	0.3275	NA	NA	0.433924
1989	primary alcohol metabolic process	0.0565431	NA	NA	NA	NA	NA	NA	NA	NA	NA	NA	NA	NA	NA	NA	NA	NA
1990	primary amino compound metabolic process	0.223526	NA	NA	NA	NA	NA	NA	NA	NA	NA	NA	NA	NA	NA	NA	NA	NA
1991	primary neural tube formation	0.209876	NA	NA	NA	NA	0.0420894	NA	NA	0.411609	NA	0.0905347	0.143844	0.330804	0.241726	NA	0.24451	NA
1992	process utilizing autophagic mechanism	5.6036	0.425894	0.256477	0.388939	0.243856	0.0112237	NA	0.347812	2.01299	0.998963	2.0386	1.67795	1.60677	NA	0.618694	1.38765	NA
1993	production of miRNAs involved in gene silencing by miRNA	0.108096	0.740726	NA	NA	NA	0.213613	NA	NA	NA	0.680281	0.167453	NA	0.261265	0.339063	0.768378	NA	NA
1994	production of molecular mediator involved in inflammatory response	0.673598	NA	NA	0.51181	NA	0.0732619	NA	0.226604	1.00217	1.18131	0.134303	0.200845	NA	0.299801	NA	NA	0.394575
1995	production of molecular mediator of immune response	0.0103055	0.118421	NA	0.278202	0.351727	0.0407007	NA	0.0391165	NA	0.124896	0.0207945	NA	NA	0.235704	0.447302	NA	NA
1996	production of small RNA involved in gene silencing by RNA	0.0998253	0.711435	NA	NA	NA	0.205292	NA	NA	NA	0.66766	0.163179	NA	0.253353	0.331948	0.753262	NA	NA
1997	proteasomal protein catabolic process	2.94304	1.43009	NA	0.167068	0.244865	0.321768	NA	0.616513	0.660968	0.266183	2.62836	1.38798	1.66003	2.38974	0.620429	2.55271	4.71393
1998	proteasomal ubiquitin-independent protein catabolic process	0.181272	NA	NA	NA	NA	NA	NA	NA	NA	NA	NA	NA	NA	NA	NA	NA	NA
1999	proteasome-mediated ubiquitin-dependent protein catabolic process	1.4597	1.6973	NA	0.196734	0.277476	0.19387	NA	0.392998	0.846645	0.201234	1.78071	1.37947	1.14852	0.711574	0.54855	1.69185	2.99903
[truncated: 2,749 more rows]

## Sheet: CellComponent_GO
	Description	M -Log10_pValue	N -Log10_pValue	Nsp1 -Log10_pValue	Nsp2 -Log10_pValue	Nsp5 -Log10_pValue	Nsp9 -Log10_pValue	Nsp14 -Log10_pValue	Nsp15 -Log10_pValue	Orf3a -Log10_pValue	Orf3b -Log10_pValue	Orf6 -Log10_pValue	Orf7a -Log10_pValue	Orf7b -Log10_pValue	Orf8 -Log10_pValue	Orf9b -Log10_pValue	Orf9c -Log10_pValue	Orf10 -Log10_pValue
1	9+0 non-motile cilium	0.157003	NA	NA	NA	NA	0.0393095	NA	0.1659	NA	NA	NA	NA	NA	NA	NA	NA	NA
2	acetylcholine-gated channel complex	0.379351	NA	NA	NA	NA	NA	NA	NA	NA	NA	NA	NA	NA	NA	NA	NA	NA
3	acrosomal membrane	0.813834	NA	NA	NA	NA	NA	NA	NA	NA	0.710196	0.420856	0.499563	0.515116	NA	NA	NA	NA
4	acrosomal vesicle	0.165275	NA	NA	0.514199	NA	0.0393095	NA	0.168715	NA	0.313149	0.339622	0.158312	0.201764	0.619991	NA	NA	0.803046
5	actin cytoskeleton	0.539631	1.60044	0.278904	2.19772	0.5169	1.44715	0.755865	1.12306	1.67149	0.775786	0.106241	0.467711	0.0639005	0.0384246	1.68929	0.0461762	0.0670731
6	actin filament	1.04438	0.657233	NA	0.5162	NA	0.409111	NA	0.473457	1.6994	1.37103	NA	NA	NA	NA	0.878143	NA	NA
7	actin filament bundle	1.04438	1.42478	NA	1.04422	0.632472	1.10857	NA	0.612959	1.41426	NA	0.192688	0.24266	0.277443	NA	1.91852	NA	NA
8	actin-based cell projection	1.12787	0.657392	NA	NA	0.459854	0.00795118	NA	NA	0.336764	0.44902	0.780579	0.210538	0.26035	0.402597	NA	0.162176	0.524089
9	actomyosin	0.552132	1.38143	NA	0.543772	NA	1.06092	NA	0.578655	0.726923	NA	NA	NA	NA	NA	1.06966	NA	NA
10	aggresome	0.467152	NA	0.875281	0.650098	NA	0.171235	0.965074	0.336884	NA	0.518989	1.34624	0.825597	NA	NA	NA	NA	NA
11	AP-2 adaptor complex	2.02167	NA	NA	NA	NA	NA	NA	NA	0.707299	NA	NA	NA	NA	NA	NA	NA	NA
12	AP-3 adaptor complex	0.473186	NA	NA	NA	NA	NA	NA	NA	0.761243	NA	NA	NA	NA	NA	NA	NA	NA
13	AP-type membrane coat adaptor complex	4.82737	NA	NA	NA	NA	NA	NA	NA	0.90682	NA	NA	NA	NA	NA	NA	NA	NA
14	apical junction complex	1.35314	NA	NA	0.450024	NA	0.0182326	NA	NA	1.90128	0.263199	0.238428	0.323178	0.594979	NA	NA	0.495221	NA
15	apical part of cell	2.34738	NA	NA	0.514199	NA	0.0767272	NA	0.018927	2.34255	0.427732	0.603803	0.158312	0.377587	0.0613592	0.173495	0.360761	0.100869
16	apical plasma membrane	1.52683	NA	NA	0.261161	NA	0.00823885	NA	NA	1.23937	0.301231	0.278944	0.0325556	0.286543	0.0858996	NA	0.230302	NA
17	astrocyte projection	0.443541	NA	NA	NA	NA	NA	NA	NA	0.730156	NA	0.53352	0.632048	0.594979	NA	NA	NA	0.88717
18	asymmetric synapse	0.120584	0.0828807	0.772199	0.255488	NA	0.0550317	NA	0.0240491	1.19112	0.29661	0.011204	0.100154	0.470544	NA	NA	NA	NA
19	ATPase complex	0.176012	NA	1.49966	0.514199	NA	1.10857	1.52672	0.760374	0.254033	1.35043	NA	NA	0.496541	0.304061	0.407043	NA	NA
20	ATPase dependent transmembrane transport complex	0.3186	NA	NA	NA	NA	NA	NA	NA	0.63322	0.710196	NA	NA	0.515116	0.60876	NA	NA	NA
21	autophagosome	1.17745	NA	NA	NA	0.582295	0.0492959	NA	0.518573	0.29196	0.35281	0.151475	0.185104	0.539926	NA	NA	0.289367	NA
22	autophagosome membrane	1.20056	NA	NA	NA	NA	NA	NA	0.417514	0.532345	0.598747	0.348244	0.43446	0.445632	NA	NA	0.495221	NA
23	axon part	0.582943	0.371514	0.333614	0.751721	0.596699	0.403179	NA	0.168715	0.132408	0.0849832	0.103864	0.0221731	0.109218	NA	0.173495	0.185111	0.100869
24	axon terminus	0.0421202	NA	0.631246	NA	NA	0.141163	NA	NA	NA	NA	NA	NA	NA	NA	NA	NA	NA
25	axoneme	0.144191	NA	NA	NA	NA	0.0379654	NA	NA	0.227049	NA	NA	NA	NA	NA	0.387925	NA	NA
26	azurophil granule	3.23287	NA	NA	0.763938	0.484592	0.971745	NA	0.285042	2.43435	1.59607	1.07897	2.5452	0.33623	5.83941	NA	0.185111	2.51783
27	azurophil granule lumen	0.212679	NA	NA	0.533488	0.581936	1.24148	NA	NA	NA	NA	0.380968	0.887576	NA	5.24015	NA	NA	2.4409
28	azurophil granule membrane	2.55055	NA	NA	NA	NA	NA	NA	0.272469	3.36342	1.87805	1.06603	2.06112	0.632787	0.407636	NA	0.384595	NA
29	basal part of cell	0.144191	NA	NA	NA	NA	NA	NA	NA	NA	NA	NA	NA	NA	NA	NA	NA	NA
30	basal plasma membrane	0.218028	NA	NA	NA	NA	NA	NA	NA	NA	NA	NA	NA	NA	NA	NA	NA	NA
31	basement membrane	0.0685161	NA	NA	NA	NA	NA	NA	NA	NA	NA	NA	NA	NA	1.36169	NA	NA	0.402869
32	basolateral plasma membrane	0.709623	NA	NA	0.362771	NA	0.0366471	NA	0.0622226	1.29502	0.41707	NA	NA	0.470544	NA	0.283435	NA	NA
33	beta-catenin destruction complex	0.443541	0.671854	NA	NA	NA	NA	NA	0.624862	0.730156	NA	NA	NA	NA	NA	NA	NA	NA
34	bicellular tight junction	0.78055	NA	NA	0.485261	NA	0.0321538	NA	NA	0.857677	0.29661	0.294878	0.405214	0.676661	NA	NA	0.536295	NA
35	BLOC complex	0.872218	NA	NA	NA	NA	NA	NA	NA	0.652003	0.731027	0.440705	NA	0.537092	NA	NA	NA	NA
36	BLOC-1 complex	1.05399	NA	NA	NA	NA	NA	NA	NA	0.707299	0.776522	0.492553	NA	0.578702	NA	NA	NA	NA
37	blood microparticle	0.0932364	0.493497	0.58248	0.763938	NA	0.677617	NA	0.306644	NA	0.256596	NA	NA	0.151157	0.215636	0.350741	NA	NA
38	brush border	0.388842	NA	0.6673	0.517081	NA	0.41523	0.76484	0.184341	NA	NA	0.133822	0.170894	NA	NA	NA	NA	NA
39	brush border membrane	0.14482	NA	NA	NA	NA	0.141163	NA	NA	NA	NA	NA	NA	NA	NA	NA	NA	NA
40	calcium channel complex	0.325078	NA	NA	NA	NA	NA	NA	NA	NA	NA	NA	NA	NA	NA	NA	NA	NA
41	catenin complex	0.249953	NA	NA	NA	NA	NA	NA	NA	1.24377	NA	NA	NA	NA	NA	NA	NA	NA
42	cation channel complex	0.038825	NA	NA	NA	NA	NA	NA	NA	NA	NA	NA	0.068105	0.0934232	0.138854	NA	0.138624	0.19874
43	cation-transporting ATPase complex	0.400431	NA	NA	NA	NA	NA	NA	NA	0.707299	0.776522	NA	NA	0.578702	0.717525	NA	NA	NA
44	caveola	0.489905	NA	NA	NA	NA	NA	NA	NA	0.319621	0.372712	NA	NA	0.258612	0.358235	NA	NA	NA
45	cell cortex	0.388842	0.278305	NA	1.17724	0.705452	0.0393095	NA	0.257287	1.31127	0.118168	0.470082	0.454378	0.310111	0.0935068	0.470234	0.249249	0.138272
46	cell cortex part	0.309406	0.197508	NA	0.747063	0.476887	0.0529535	NA	0.267163	1.63139	NA	0.19155	0.520714	0.310691	0.186024	NA	0.425917	0.248581
47	cell cortex region	0.484071	NA	NA	NA	NA	NA	NA	NA	1.04352	NA	NA	NA	NA	NA	NA	NA	NA
48	cell division site	0.582281	0.361044	NA	0.546441	NA	1.62822	NA	1.06925	0.346417	0.410649	0.192688	0.24266	0.594979	0.381529	NA	0.776629	0.462102
49	cell division site part	0.633704	0.373752	NA	0.556785	NA	1.73057	NA	1.12513	0.355157	0.417856	0.199783	0.250493	0.602117	0.397558	NA	0.804372	0.474413
50	cell leading edge	5.9878	1.11514	0.689729	1.01513	0.301004	0.359793	0.373503	0.624862	1.6994	0.956637	0.832027	0.457751	0.10148	0.0572582	0.698203	0.0619455	0.258004
51	cell projection membrane	1.02587	0.245355	0.365625	0.247864	NA	0.00116209	NA	0.0861496	0.0467632	0.283503	0.0524948	0.0293069	0.0402848	0.076376	NA	0.0764123	0.118184
52	cell-cell adherens junction	1.87936	1.011	0.651709	0.513504	NA	0.358752	NA	0.431632	3.85208	0.724809	NA	NA	0.196687	NA	NA	NA	NA
53	cell-cell contact zone	2.13751	NA	NA	NA	NA	0.0732164	NA	NA	2.9992	1.68945	0.484274	0.601806	1.14029	0.372102	NA	0.340146	0.45233
54	cell-cell junction	4.11505	0.671854	0.660752	0.665363	NA	0.167511	0.33816	0.109476	5.7669	0.808774	0.489465	0.541178	0.844727	0.0435849	0.146884	0.289367	0.225918
55	cell-substrate adherens junction	5.14951	1.84849	1.89204	5.7009	0.90173	7.57675	0.801581	3.77243	4.21388	4.24057	0.779788	1.53588	1.7277	2.83779	1.44445	0.177228	2.12827
56	cell-substrate junction	5.09694	1.84849	1.89204	5.7009	0.90173	7.56419	0.801581	3.77243	4.21388	4.24057	0.763763	1.52442	1.72024	2.8214	1.44445	0.177228	2.11837
57	centriolar satellite	0.24613	NA	NA	NA	NA	NA	NA	NA	NA	NA	0.359572	NA	NA	NA	NA	0.496771	NA
58	centriole	0.431065	0.245355	NA	0.468986	NA	0.472689	NA	0.336884	0.198851	NA	0.0959279	0.121538	0.619849	NA	0.370279	0.500969	NA
59	CHD-type complex	0.379351	NA	NA	NA	NA	1.81477	NA	1.2684	NA	0.769718	NA	NA	NA	NA	NA	NA	NA
60	chitosome	2.16756	NA	NA	NA	NA	NA	NA	NA	0.726923	0.793989	0.520151	0.627322	0.584263	NA	NA	0.695967	NA
61	chloride channel complex	0.14482	NA	NA	NA	NA	0.422777	NA	NA	0.410044	NA	0.255425	0.303285	0.334378	0.428698	NA	0.401446	0.524749
62	chromosomal region	0.0962193	0.657233	NA	0.763938	0.33402	5.73297	NA	1.32301	0.0440439	0.0961492	0.119178	NA	0.247849	NA	0.756641	0.0751552	NA
63	chromosome, centromeric region	0.229954	0.40522	NA	1.04422	NA	5.88304	NA	1.84621	0.124025	NA	0.334169	NA	0.501304	NA	0.670674	0.162898	NA
64	chromosome, telomeric region	0.0210905	0.456597	NA	0.426112	0.483819	2.20918	NA	0.556415	NA	0.24082	NA	NA	0.13898	NA	0.338532	NA	NA
65	chylomicron	0.426983	NA	NA	NA	NA	NA	NA	NA	0.726923	NA	NA	NA	NA	NA	NA	NA	NA
66	ciliary basal body	0.486926	NA	NA	NA	NA	0.141163	NA	0.145546	0.222385	NA	0.107968	0.138262	0.184573	NA	0.839603	0.228228	NA
67	ciliary base	0.218028	NA	NA	NA	NA	0.208143	NA	NA	NA	NA	NA	0.418574	0.437232	NA	NA	NA	NA
68	ciliary membrane	0.42961	NA	NA	NA	NA	NA	NA	0.200862	0.29196	NA	NA	NA	NA	NA	NA	NA	NA
69	ciliary part	0.400431	0.0485812	0.289438	0.184097	NA	0.0182326	NA	0.0427188	0.218392	NA	0.0161634	0.114081	0.17484	NA	0.348165	0.0488947	0.0762663
70	ciliary plasm	0.143289	NA	NA	NA	NA	0.0377885	NA	NA	0.226066	NA	NA	NA	NA	NA	0.387925	NA	NA
71	ciliary rootlet	0.473186	NA	NA	NA	NA	NA	NA	NA	0.761243	NA	0.552398	0.662083	0.619849	NA	NA	NA	0.911139
72	cis-Golgi network	1.65949	NA	NA	NA	0.634717	NA	NA	NA	0.741277	0.41426	2.30513	1.18938	NA	1.69367	NA	NA	0.964794
73	clathrin adaptor complex	5.07216	NA	NA	NA	NA	NA	NA	NA	0.538209	NA	NA	NA	NA	NA	NA	NA	NA
74	clathrin coat	9.1608	0.867298	NA	NA	NA	NA	NA	NA	0.899311	0.47943	0.256905	NA	0.33623	0.432496	NA	NA	NA
75	clathrin coat of coated pit	2.6671	NA	NA	NA	NA	NA	NA	NA	0.652003	NA	NA	NA	NA	NA	NA	NA	NA
76	clathrin coat of endocytic vesicle	1.9417	NA	NA	NA	NA	NA	NA	NA	0.697914	NA	NA	NA	NA	NA	NA	NA	NA
77	clathrin coat of trans-Golgi network vesicle	0.443541	NA	NA	NA	NA	NA	NA	NA	NA	NA	NA	NA	NA	NA	NA	NA	NA
78	clathrin vesicle coat	4.20619	1.20393	NA	NA	NA	NA	NA	NA	0.559074	NA	NA	NA	NA	NA	NA	NA	NA
79	clathrin-coated endocytic vesicle	1.70069	NA	NA	NA	NA	NA	NA	NA	0.355157	NA	NA	NA	NA	NA	NA	NA	NA
80	clathrin-coated endocytic vesicle membrane	0.922056	NA	NA	NA	NA	NA	NA	NA	0.451651	NA	NA	NA	NA	NA	NA	NA	NA
81	clathrin-coated pit	7.68492	0.687053	NA	NA	NA	0.085629	NA	NA	1.42069	0.413887	0.19378	0.243088	0.279379	NA	NA	NA	0.46345
82	clathrin-coated vesicle	18.4663	0.671854	NA	0.411401	NA	0.0492959	NA	0.490633	3.51205	4.2571	0.545552	0.484173	0.821433	0.74544	0.71108	0.177228	0.232142
83	clathrin-coated vesicle membrane	6.25293	0.636071	NA	NA	NA	NA	NA	0.167747	1.60418	2.97628	0.339622	0.158312	0.201764	0.293643	NA	NA	NA
84	cleavage furrow	0.750238	0.415697	NA	0.580035	NA	1.96244	NA	1.24939	NA	0.456848	0.233677	0.284751	0.673181	0.424225	NA	0.865554	0.516526
85	cluster of actin-based cell projections	0.218028	0.236075	0.585108	0.450024	NA	0.239051	0.67039	0.109287	NA	NA	0.0854263	0.114081	NA	NA	NA	NA	NA
86	coated membrane	12.7759	0.657233	NA	NA	NA	NA	NA	NA	2.45426	0.325041	5.98341	2.06112	0.501304	0.305812	NA	0.644071	NA
87	coated vesicle	27.5144	0.501437	NA	0.283436	NA	0.0393095	NA	0.478828	6.4893	4.34728	9.53721	6.57592	5.27581	1.82914	0.480094	1.51211	0.967406
88	coated vesicle membrane	13.8017	0.437246	NA	NA	NA	0.0115301	NA	0.257287	3.55099	3.62657	8.14117	4.47421	2.56649	2.00051	NA	0.724034	0.937031
89	collagen-containing extracellular matrix	0.000692927	NA	NA	NA	NA	0.00116209	NA	NA	0.0467632	NA	0.011204	0.0293069	0.0402848	3.40697	NA	NA	1.3371
90	compact myelin	0.413125	NA	NA	NA	NA	NA	NA	NA	NA	0.776522	NA	NA	0.578702	NA	NA	NA	NA
91	condensed chromosome	0.0920223	0.140367	NA	0.352703	NA	4.51572	NA	1.26032	0.103101	NA	0.034766	NA	0.230673	NA	0.596106	NA	NA
92	condensed chromosome kinetochore	0.171119	NA	NA	NA	NA	2.70039	NA	0.744796	0.251293	NA	0.127232	NA	0.2026	NA	0.855481	NA	NA
93	condensed chromosome outer kinetochore	0.443541	NA	NA	NA	NA	1.19168	NA	0.624862	NA	NA	NA	NA	NA	NA	1.97943	NA	NA
94	condensed chromosome, centromeric region	0.309406	0.265503	NA	NA	NA	3.66494	NA	1.60153	0.224176	NA	0.110444	NA	0.187879	NA	0.839603	NA	NA
95	condensed nuclear chromosome	0.179937	0.286958	NA	NA	NA	0.712447	NA	0.471115	NA	NA	NA	NA	NA	NA	NA	NA	NA
96	condensed nuclear chromosome kinetochore	0.413125	NA	NA	NA	NA	1.10857	NA	NA	NA	NA	NA	NA	NA	NA	NA	NA	NA
97	condensed nuclear chromosome, centromeric region	0.7597	0.599599	NA	NA	NA	1.45163	NA	0.489854	NA	NA	NA	NA	NA	NA	NA	NA	NA
98	connexin complex	0.326395	NA	NA	NA	NA	NA	NA	NA	0.642233	NA	NA	0.515302	NA	NA	NA	NA	NA
99	contractile actin filament bundle	0.692224	1.54342	NA	0.570614	NA	1.24148	NA	0.631016	0.795968	NA	NA	NA	NA	NA	1.17114	NA	NA
100	contractile fiber	0.0825777	1.38143	NA	0.635854	0.428996	0.320036	NA	0.184341	0.29196	0.168145	0.119807	0.0625876	0.0866336	0.130762	0.946559	0.335993	NA
101	contractile fiber part	0.0955007	0.657233	NA	0.650098	0.442537	0.213748	NA	0.200862	0.310263	0.177743	0.133822	0.068105	0.0938551	0.139594	0.991774	0.353612	NA
102	contractile ring	0.473186	NA	NA	NA	NA	0.472689	NA	NA	NA	NA	NA	NA	NA	NA	NA	NA	NA
103	COP9 signalosome	0.542918	NA	NA	0.678071	NA	0.538597	NA	0.883492	0.503655	NA	NA	NA	0.428548	0.497414	NA	NA	0.606371
104	COPI vesicle coat	3.12714	NA	NA	NA	NA	NA	NA	NA	0.707299	NA	5.38161	2.55667	NA	NA	NA	0.669496	NA
105	COPI-coated vesicle	3.43417	NA	NA	NA	NA	NA	NA	NA	0.607776	NA	4.30332	2.1377	NA	0.597348	NA	0.551328	0.716444
106	COPI-coated vesicle membrane	2.82225	NA	NA	NA	NA	NA	NA	NA	0.674193	NA	4.95788	2.41234	NA	NA	NA	0.636457	NA
107	COPII vesicle coat	2.02167	NA	NA	NA	NA	NA	NA	NA	0.707299	NA	3.80604	1.51599	0.578702	NA	NA	0.669496	NA
108	COPII-coated ER to Golgi transport vesicle	5.14951	NA	NA	NA	NA	0.0492959	NA	0.196273	2.55827	0.776362	7.27143	5.78119	5.72322	3.05607	NA	1.65028	2.42213
109	cornified envelope	0.610003	NA	NA	NA	NA	0.657886	NA	NA	2.30818	NA	0.492553	NA	NA	NA	NA	NA	NA
110	cortical actin cytoskeleton	0.0932364	0.329607	NA	1.01513	0.62065	0.273776	NA	0.571861	0.325824	NA	NA	0.222828	NA	NA	NA	NA	NA
111	cortical cytoskeleton	0.0584149	0.284928	NA	0.832868	0.561003	0.181919	NA	0.468738	0.610339	NA	NA	0.164758	NA	NA	NA	NA	NA
112	costamere	0.350649	NA	NA	NA	NA	NA	NA	NA	NA	NA	NA	NA	NA	NA	NA	NA	NA
113	Cul3-RING ubiquitin ligase complex	0.212679	NA	NA	NA	NA	NA	NA	NA	NA	NA	NA	NA	NA	NA	NA	NA	NA
114	cullin-RING ubiquitin ligase complex	0.0228341	0.474293	NA	NA	0.484592	0.210679	0.652735	0.571861	NA	NA	0.0751814	NA	NA	NA	NA	NA	NA
115	cyclin-dependent protein kinase holoenzyme complex	0.18331	1.80443	NA	NA	NA	1.03281	NA	1.41237	NA	NA	NA	NA	NA	NA	NA	NA	NA
116	cytoplasmic dynein complex	0.342558	NA	NA	NA	NA	0.318394	NA	NA	NA	NA	NA	NA	NA	NA	NA	NA	NA
117	cytoplasmic microtubule	0.31918	NA	NA	NA	NA	0.318394	NA	0.257287	0.34792	NA	0.19378	0.627322	0.594979	NA	NA	0.787318	NA
118	cytoplasmic region	0.426983	0.278305	NA	1.17724	0.5169	0.0321538	NA	0.196273	0.921819	0.168745	0.299479	0.473902	0.40552	0.279182	0.549503	0.425917	0.402869
119	cytoplasmic ribonucleoprotein granule	0.105391	7.47405	1.0249	1.01513	0.854603	3.56975	1.09933	0.631016	0.590585	0.775786	0.299479	0.0714829	0.0989306	NA	3.02526	NA	0.209409
120	cytoplasmic side of endoplasmic reticulum membrane	1.09487	NA	NA	NA	NA	NA	NA	NA	0.709664	NA	1.34624	0.609874	1.49098	NA	0.839603	1.51211	NA
121	cytoplasmic side of membrane	0.703806	0.437246	NA	NA	NA	0.0115301	NA	0.0856992	1.0676	0.219943	0.565187	0.250493	0.559012	NA	0.733432	0.728215	NA
122	cytoplasmic side of plasma membrane	0.379351	0.488288	NA	NA	NA	0.0182326	NA	0.106878	0.730156	0.254484	0.220894	0.109423	0.149167	NA	0.350381	0.185111	NA
123	cytoplasmic ubiquitin ligase complex	1.20056	NA	NA	NA	NA	NA	NA	NA	NA	NA	0.53352	0.632048	0.594979	NA	NA	0.696313	0.88717
124	cytoplasmic vesicle lumen	0.539631	0.0803432	NA	0.247864	0.335774	0.472689	NA	0.201484	0.330724	0.0980496	0.37464	0.779863	0.439824	6.51631	0.186499	0.0764123	4.83853
125	cytosolic part	0.506633	2.26085	2.451	1.28139	0.40322	1.21869	0.507134	1.12306	0.487545	0.361949	0.545552	0.799639	0.578702	NA	0.237314	0.294694	NA
126	cytosolic ribosome	0.0449017	1.60044	3.2452	1.286	0.521353	2.44237	0.750196	1.60153	0.557782	0.301231	0.32156	0.721699	0.188366	NA	NA	NA	NA
127	cytosolic small ribosomal subunit	0.167127	1.71617	3.11771	1.17724	0.732389	3.09429	NA	2.10724	NA	NA	0.278944	0.799639	NA	NA	NA	NA	NA
128	dendrite cytoplasm	0.574978	0.501437	NA	NA	NA	0.209056	NA	NA	NA	NA	0.339622	0.948095	0.994335	1.31834	NA	0.495221	1.41402
129	dendrite membrane	0.189469	NA	NA	NA	NA	NA	NA	NA	NA	NA	NA	NA	NA	NA	NA	NA	NA
130	dendritic shaft	0.218028	0.493928	NA	NA	NA	NA	NA	NA	0.512441	NA	0.339622	0.418574	0.437232	NA	NA	NA	0.611348
131	dendritic spine	1.51266	0.446366	NA	0.426112	NA	0.187746	NA	0.533843	1.12482	0.518989	0.603803	0.830684	0.932667	0.453494	0.733733	0.185111	0.964794
132	Derlin-1 retrotranslocation complex	0.473186	NA	NA	NA	NA	NA	NA	NA	NA	NA	0.552398	NA	0.619849	NA	NA	0.730525	0.911139
133	desmosome	2.32729	NA	NA	NA	NA	0.267302	NA	NA	2.43239	0.67191	0.995817	NA	0.496541	NA	NA	NA	NA
134	distal axon	0.582943	0.284928	0.403311	0.804032	0.725916	0.341758	NA	0.125536	0.219884	NA	0.179735	0.0399633	0.180948	NA	0.215101	0.0935449	0.145658
135	dynein complex	0.158392	NA	NA	0.627669	NA	0.446816	NA	NA	NA	NA	NA	NA	0.349036	NA	NA	0.412338	NA
136	dystrophin-associated glycoprotein complex	0.350649	NA	NA	NA	NA	NA	NA	NA	NA	NA	NA	NA	NA	NA	NA	NA	NA
137	early endosome	23.9273	0.421727	NA	0.533488	NA	0.213748	NA	1.04192	7.10269	2.90614	0.520151	1.51599	2.14313	0.637445	0.763147	0.401446	0.571735
138	early endosome membrane	21.4319	0.236075	NA	0.450024	NA	0.239272	NA	0.951619	5.7669	3.26101	0.463042	1.51599	2.22309	0.504045	0.351565	0.495221	0.646521
139	endocytic vesicle	13.6745	0.0883887	NA	0.543772	NA	0.188592	NA	0.257287	5.55357	3.23096	0.469442	1.79601	1.96166	2.41473	0.209518	0.0864401	2.12827
140	endocytic vesicle lumen	0.350649	NA	NA	NA	NA	NA	NA	NA	NA	NA	NA	NA	NA	3.0496	NA	NA	3.22529
141	endocytic vesicle membrane	8.96091	NA	NA	0.426112	NA	0.0128231	NA	0.090844	2.99936	2.22793	0.603803	2.4285	1.41432	0.790873	NA	0.185111	1.65481
142	endolysosome	0.342558	NA	NA	NA	NA	NA	NA	NA	NA	NA	NA	NA	NA	NA	NA	NA	NA
143	endolysosome membrane	0.413125	NA	NA	NA	NA	NA	NA	NA	NA	NA	NA	NA	NA	NA	NA	NA	NA
144	endonuclease complex	0.24613	NA	NA	NA	0.854603	0.239051	NA	NA	NA	NA	NA	NA	NA	NA	NA	NA	NA
145	endopeptidase complex	0.108889	0.365894	NA	0.546441	NA	0.318394	NA	0.257287	NA	0.413887	0.966886	0.243088	NA	NA	1.91852	0.353612	NA
146	endoplasmic reticulum chaperone complex	0.453481	NA	NA	NA	NA	NA	NA	NA	NA	NA	NA	0.65342	NA	14.6043	NA	NA	10.2519
147	endoplasmic reticulum exit site	0.7597	NA	NA	NA	NA	NA	NA	NA	NA	NA	1.88497	0.484173	0.501304	0.597348	NA	1.28991	0.716444
148	endoplasmic reticulum lumen	0.962845	NA	NA	0.265837	NA	0.00116209	NA	0.0265471	0.19729	NA	0.603803	1.3306	0.496778	49.0773	NA	0.0851534	38.3506
149	endoplasmic reticulum quality control compartment	1.50053	NA	NA	NA	NA	NA	NA	NA	NA	NA	0.399203	0.484173	0.501304	7.30764	NA	NA	9.97608
150	endoplasmic reticulum tubular network	1.69511	NA	NA	NA	NA	NA	NA	NA	1.49524	NA	2.05554	2.34018	1.27198	0.63136	NA	1.39695	0.782612
151	endoplasmic reticulum-Golgi intermediate compartment	9.06216	0.256576	NA	NA	NA	0.133367	NA	0.140156	1.44299	0.296421	9.04575	6.69357	4.22101	13.1995	NA	2.00457	10.1954
152	endoplasmic reticulum-Golgi intermediate compartment membrane	2.21449	0.361044	NA	NA	NA	0.0810081	NA	0.257287	0.730156	0.410649	3.17023	1.83519	2.80585	2.62533	NA	1.39695	1.83696
153	endoribonuclease complex	0.24613	NA	NA	NA	0.854603	0.239051	NA	NA	NA	NA	NA	NA	NA	NA	NA	NA	NA
154	endosome lumen	0.574978	NA	NA	NA	NA	NA	NA	NA	0.521571	NA	0.339622	0.418574	0.439824	0.504045	NA	NA	1.41402
155	endosome membrane	27.9749	0.140552	NA	0.650098	0.255001	0.141163	NA	0.326641	7.29911	5.61951	1.10927	3.99539	4.48524	0.297231	0.140496	0.905518	0.209409
156	ER membrane protein complex	0.473186	NA	NA	0.832868	NA	NA	NA	0.631016	0.761243	NA	1.55604	0.662083	3.20278	0.790873	NA	3.30939	0.911139
157	ER to Golgi transport vesicle membrane	4.05636	NA	NA	NA	NA	0.0974472	NA	0.261621	1.48356	0.956637	5.53462	3.67405	3.99342	2.7516	NA	0.80489	1.93845
158	ESCRT complex	0.700545	NA	NA	NA	NA	0.255396	NA	NA	NA	NA	NA	NA	NA	NA	NA	NA	NA
159	exocytic vesicle	6.1142	NA	NA	NA	NA	NA	NA	0.0684799	3.29943	3.39451	0.501177	1.08023	1.68306	NA	NA	0.162176	NA
160	exocytic vesicle membrane	2.6287	NA	NA	NA	NA	NA	NA	NA	2.43435	3.02712	0.603803	0.462823	1.41432	NA	NA	0.262078	NA
161	exon-exon junction complex	0.342558	2.37575	1.09136	0.763938	0.90173	1.65777	NA	1.18421	0.652003	NA	0.440705	NA	NA	NA	NA	NA	NA
162	external side of plasma membrane	0.144191	NA	NA	NA	NA	NA	NA	NA	0.139188	0.450861	0.0111489	0.082549	0.117005	0.607819	NA	0.0730014	0.831833
163	extracellular matrix	0.00102027	NA	NA	NA	0.247542	0.00231685	NA	0.0290967	0.0173251	NA	0.011204	0.0368617	0.0140855	3.49118	NA	NA	1.23999
164	extrinsic component of cytoplasmic side of plasma membrane	0.742904	0.300377	NA	NA	NA	0.0492959	NA	0.200862	0.29196	0.35281	0.390473	0.185104	0.228336	NA	NA	0.289367	NA
165	extrinsic component of endosome membrane	0.473186	NA	NA	NA	NA	NA	NA	NA	NA	NA	NA	NA	NA	NA	NA	NA	NA
166	extrinsic component of membrane	2.55055	0.671854	NA	0.546441	0.365982	0.199559	NA	0.631016	0.902833	0.583484	0.32156	0.119312	0.517583	0.0945148	0.211719	0.495221	NA
167	extrinsic component of organelle membrane	0.864682	NA	NA	NA	NA	NA	NA	NA	0.430956	0.490096	0.603803	0.323178	1.48919	0.437929	NA	0.905518	NA
168	extrinsic component of plasma membrane	1.53555	0.446366	NA	0.426112	NA	0.190491	NA	0.539008	1.13614	0.523738	0.195136	0.100154	0.322079	NA	0.336257	0.185111	NA
169	extrinsic component of synaptic membrane	0.443541	0.671854	NA	NA	NA	0.431733	NA	0.624862	NA	NA	NA	NA	0.594979	NA	NA	NA	NA
170	fibrillar center	0.111401	0.245355	0.602261	1.20022	0.90173	1.15519	2.24409	0.336884	0.492719	NA	1.25221	0.3528	0.40552	NA	0.370279	0.209793	NA
171	ficolin-1-rich granule	0.0584149	0.422084	NA	0.404146	NA	0.286518	NA	0.682636	0.354682	0.205229	0.0524948	0.473902	0.111322	0.730227	0.321777	NA	0.226597
172	ficolin-1-rich granule lumen	0.0419712	0.571711	NA	0.484547	NA	0.509542	NA	1.06925	0.215266	NA	0.104328	0.662083	0.180948	1.04374	0.370279	NA	0.321383
173	ficolin-1-rich granule membrane	0.118777	NA	NA	NA	NA	NA	NA	NA	0.361027	0.424507	NA	NA	NA	NA	NA	NA	NA
174	filopodium	1.03323	1.0838	NA	NA	0.561003	NA	NA	NA	0.256911	0.323897	1.09956	0.465696	0.501304	0.305203	NA	0.262865	0.819709
175	filopodium membrane	0.379351	NA	NA	NA	NA	NA	NA	NA	NA	NA	0.484274	NA	NA	NA	NA	NA	NA
176	Flemming body	0.682958	NA	NA	1.29134	NA	2.13158	NA	1.00853	NA	NA	0.37464	NA	0.470544	NA	NA	1.19851	NA
177	focal adhesion	5.16746	1.84849	1.89204	5.7009	0.90173	7.57675	0.801581	3.77243	4.21388	4.24057	0.78183	1.54846	1.73699	2.84597	1.44445	0.177228	2.12827
178	GABA-ergic synapse	0.0932364	NA	NA	NA	NA	NA	NA	NA	NA	NA	NA	NA	0.258903	NA	NA	NA	NA
179	gap junction	0.229954	NA	NA	NA	NA	NA	NA	NA	0.532345	NA	NA	0.43446	NA	NA	NA	NA	NA
180	germ cell nucleus	0.844868	0.636071	NA	0.763938	0.90173	0.312779	NA	0.51899	0.642233	NA	0.431619	0.515302	0.522932	NA	0.805445	NA	NA
181	glial cell projection	0.781886	NA	1.04262	0.763938	NA	NA	NA	0.49357	0.617708	0.695484	1.05393	1.20594	1.18711	0.604896	NA	0.563358	1.67704
182	glutamatergic synapse	0.692224	0.236075	NA	0.24342	NA	0.0182326	NA	0.0788129	0.523546	0.769718	0.208323	0.177656	0.578702	0.405473	0.404085	0.0751552	0.552144
183	glycoprotein complex	0.350649	NA	NA	NA	NA	NA	NA	NA	NA	NA	NA	NA	NA	NA	NA	NA	NA
184	Golgi cisterna	1.29322	NA	NA	NA	NA	NA	NA	NA	0.559074	0.302825	2.05554	0.731376	0.190418	1.1406	NA	0.239225	0.338988
185	Golgi cisterna membrane	0.711984	NA	NA	NA	NA	NA	NA	NA	0.652003	NA	1.77489	0.492192	0.224337	1.36169	NA	0.288586	0.402869
186	Golgi lumen	0.372996	NA	NA	NA	NA	NA	NA	NA	0.252646	0.320646	0.348244	0.458935	0.203945	2.88161	NA	NA	3.22529
187	Golgi stack	1.31062	0.236075	NA	NA	NA	0.0182326	NA	0.109242	0.458313	0.258776	3.74514	0.601806	0.151831	1.55517	NA	0.495221	0.275329
188	Golgi transport complex	1.20056	NA	NA	NA	NA	NA	NA	NA	NA	NA	5.90427	NA	NA	NA	NA	NA	NA
189	Golgi-associated vesicle	13.7873	NA	NA	NA	NA	0.0115301	NA	0.0836956	4.21388	1.45272	12.9444	9.84859	5.48486	3.55981	NA	1.53266	1.56991
190	Golgi-associated vesicle membrane	9.72204	NA	NA	NA	NA	0.0393095	NA	0.162549	2.3289	1.27265	10.6457	7.01761	2.76926	1.90501	NA	0.96326	1.34062
191	growth cone	1.08662	0.446366	NA	1.09018	0.90173	0.540544	NA	0.270956	0.398258	NA	0.386306	0.100154	0.317226	NA	0.336257	0.185111	0.248581
192	growth cone part	1.88118	NA	NA	NA	NA	0.355841	NA	NA	0.689568	NA	1.20727	0.571401	0.574313	NA	NA	NA	0.804366
193	guanyl-nucleotide exchange factor complex	0.426983	NA	NA	NA	NA	NA	NA	NA	0.726923	NA	0.520151	0.627322	0.584263	NA	0.855481	0.695967	NA
194	hemoglobin complex	0.443541	NA	NA	NA	NA	NA	NA	NA	NA	NA	0.53352	0.632048	NA	NA	NA	NA	NA
195	hippocampal mossy fiber to CA3 synapse	0.600686	NA	NA	NA	NA	NA	NA	NA	1.19112	0.598747	0.348244	0.43446	NA	NA	NA	NA	NA
196	histone deacetylase complex	0.120584	0.38561	NA	NA	NA	1.22228	NA	1.1666	NA	2.90614	NA	NA	NA	NA	0.54499	NA	NA
197	HOPS complex	0.426983	NA	NA	NA	NA	NA	NA	NA	0.726923	NA	NA	NA	NA	NA	NA	NA	NA
198	host	0.249953	NA	NA	NA	NA	0.239757	NA	NA	NA	NA	0.368475	0.450953	NA	0.54421	NA	NA	NA
199	host cell	0.249953	NA	NA	NA	NA	0.239757	NA	NA	NA	NA	0.368475	0.450953	NA	0.54421	NA	NA	NA
200	I band	0.108296	0.79719	NA	0.460622	0.497845	0.457665	NA	0.330389	0.486794	0.272339	0.255425	0.119312	0.162196	NA	1.38192	0.495221	NA
[truncated: 433 more rows]
