# Supplementary material for: The proximal proteome of 17 SARS-CoV-2 proteins links to disrupted antiviral signaling and host translation
Source: PLoS Pathog. 2021 Oct 1;17(10):e1009412. doi: 10.1371/journal.ppat.1009412 (PMC8513853; doi:10.1371/journal.ppat.1009412)
Supplement: S3 Table — Complete table of host genes found as proximal interactors of SARS-CoV-2 proteins. Drugs listed are reported inhibitors of the indicated host protein. (XLSX) [file ppat.1009412.s012.xlsx]

## Sheet: Sheet1
Gene Name	Viral Bait(s)	Drug List
MARK2	M, ORF3a, ORF3b, ORF9b	TYROSINE KINASE INHIBITORS, APAP
NUCB1	ORF8	MJN228, KML110
MAP4K5	M, N	BOSUTINIB
RIPK1	N	RESVERATROL, GSK2982772, RIPA-56, COMPOUND 21 [PMID: 24900635]
BCORL1	ORF9B	nan
STRAP	NSP2, NSP9, NSP15, N	ADJUVANT
COL18A1	ORF8	CSF, GLUTAMINE, ASPIRIN, TAMOXIFEN, OCRIPLASMIN, VITAMIN E, H2O2, RED CELLS, THROMBIN, CAMPTOTHECIN, HEPARAN SULFATE, COLLAGENASE CLOSTRIDIUM HISTOLYTICUM, CELECOXIB, VITAMIN C
ABL2	M, ORF3a, ORF3b, ORF6, ORF7a, ORF9b	ADENOSINE TRIPHOSPHATE, NILOTINIB, DASATINIB, DASATINIB, BOSUTINIB, COMPOUND 24 [PMID: 23441572], AZD0530, IMATINIB, DASATINIB
PLK1	M	PLK-1 INHIBITOR, GSK-461364A, ZK-THIAZOLIDINONE, ANTISENSE OLIGONUCLEOTIDES, ON 019190.NA, BI-2536, GSK461364, BI2536, NMS1286937, RO3280, NMS-P937, BI-2536, BI 2536, COMPOUND 2 [PMID: 19097784], MLN0905, GW853606, WORTMANNIN, CYC-800, GSK-461364, GSK461364, NMS-1, BI-2536, LC-445, TAK-960, VOLASERTIB, Cafusertib, VOLASERTIB, NMS-1286937, DAP-81, GSK579289A, MK-1496, RIGOSERTIB, BI 6727, GSK46136…
PXN	NSP2, NSP9, ORF9b	H2O2, ANTISENSE OLIGONUCLEOTIDES, LOVASTATIN
MARCKSL1	M, ORF3a, ORF6, ORF7a, ORF9b	IFN, IL-6, PMA, TNF-ALPHA, STAUROSPORINE, HERBIMYCIN A
CAMLG	M, ORF3a, ORF6, ORF7a, ORF7b, ORF9c	CYCLOSPORINE A, CYCLOSPORINE
EIF5A	NSP9, NSP15, N	SNS01-T
MARK3	M, ORF9B	7-HYDROXYSTAUROSPORINE, COMPOUND 17D [PMID: 23099093]
PRKD3	M	SOTRASTAURIN, BRYOSTATIN-1, BRYOSTATIN, (7S)-HYDROXYL-STAUROSPORINE, GSK-690693, SOPHORETIN, BPKDI, CRT 0066101, MIDOSTAURIN, CEP-2563
GLS	M	ANTIANGIOGENIC, 6-DIAZO-5-OXO-L-NORLEUCINE, METHOTREXATE, GLUTAMINE, CB-839, DEXAMETHASONE, GLUCOCORTICOID
PPP3CA	N, ORF9B	VOCLOSPORIN
PSMC5	NSP9, NSP15, M, ORF9b	IXAZOMIB, CARFILZOMIB, BORTEZOMIB, BORTEZOMIB, IXAZOMIB CITRATE, OPROZOMIB, CARFILZOMIB
HSPA9	M	MKT-077
HSP90B1	M, ORF8, ORF10	SEMAPIMOD, 18C [PMID: 25901531]
GSK3A	N	CHIR-98014, SB-415286, ALOISINE A, LITHIUM CARBONATE, SB 216763, LITHIUM CITRATE HYDRATE, TIDEGLUSIB, AZD1080, AZD-1080, LY-2090314, CHIR-99021
DHFR	M, ORF9b	MCB-3837, 10-PROPARGYL-10-DEAZAAMINOPTERIN, PRALATREXATE, METHOTREXATE, ANTITUMOR ANTIBIOTIC, PROGUANIL, MITOMYCIN-C, METHOTREXATE SODIUM, AMINOPTERIN, PEMETREXED, PROQUANIL, FOLIC ACID, PEMETREXED, METOPRINE, SULFASALAZINE, PRALATREXATE, PYRIMETHAMINE, 4-HYDROPEROXYCYCLOPHOSPHAMIDE, PRALATREXATE, METHOTREXATE, TRIMETREXATE, ICLAPRIM, CH-1504, PRALATREXATE, CHLORPROGUANIL, TAMOXIFEN, TRIMETREXATE…
NDUFA8	N	NV-128, ME-344, METFORMIN HYDROCHLORIDE
CSNK1E	M, N, ORF3a	PF-670462, PF-4800567, IC261
GABPA	NSP9, ORF9b	QUERCETIN, CISPLATIN, DOX, CSA
SLC38A1	M, ORF3a, ORF3b, ORF6, ORF7a, ORF7b, ORF9c	[14C]ALANINE, [3H]ALANINE
CSNK1D	N	IC261, PF-670462, COMPOUND 14 [PMID: 24900428], PF-4800567, D4476
HSPD1	M	CETRORELIX, ATORVASTATIN
AURKA	NSP9, M	ALISERTIB, PF-03814735, TOZASERTIB, TTP-607, MLN-8054, ZM447439, ENMD-2076, COMPOUND 25 [PMID: 20855207], PF-03814735, R763, ALISERTIB SODIUM, VX-680, AMG-900, GSK2334470, DANUSERTIB, ENMD-2076, AT9283, COMPOUND 38 [PMID: 20817473], TOZASERTIB, TAK901, BI847325, DANUSERTIB, CYC-116, AURORA KINASE INHIBITOR III, CYC116, ILORASERTIB, AMG900, RHO KINASE INHIBITOR IV, ALISERTIB, MK-5108, AZD1152, ALI…
PIK3C2A	M	XL147, BAY80-6946, BYL719, PI-103, PF-4691502, BKM120, GSK2636771, PX-866, BGJ398, PKI-587, SOPHORETIN, XL-765, SF1126, PWT33597, MCP-1, GDC-0941, GDC-0980, TORIN 2, BEZ235
POLA1	NSP1	BROMOVINYL DEOXYURIDINE, FLUDARABINE, CLOFARABINE, CLOFARABINE, NELARABINE, FLUDARABINE, CYTARABINE, CLOFARABINE, FLUDARABINE PHOSPHATE, GEMCITABINE HYDROCHLORIDE
RNASEH2A	ORF9b	PROGESTERONE, TGFBETA1, CAPSAICIN, TRANSFORMING GROWTH FACTOR
PSMC2	NSP2, ORF9b	BORTEZOMIB, IXAZOMIB CITRATE, CARFILZOMIB, OPROZOMIB, CARFILZOMIB, BORTEZOMIB
CYP51A1	NSP1, NSP9, M, ORF3a, ORF3b, ORF6, ORF7a, ORF7b, ORF9c	AZALANSTAT, FLUCONAZOLE
NOTCH2	M, ORF3a, ORF6, ORF7a, ORF9b, ORF9c	MK0752, RO4929097, PF-03084014, TAREXTUMAB, REGN421, OMP-59R5
DOT1L	ORF3b, ORF9b	SGC0946, EPZ004777, BROMO-DEAZA-SAH, COMPOUND 13 [CHEN ET AL., 2016], PINOMETOSTAT
PSMD4	ORF6, ORF9b	PROTEASOME INHIBITOR, CARFILZOMIB, BORTEZOMIB, CARFILZOMIB, OPROZOMIB, IXAZOMIB CITRATE, TALAZOPARIB, BORTEZOMIB
SLC12A2	M, ORF9c	BUMETANIDE, FUROSEMIDE, ALDOSTERONE, BUMETANIDE, BUMETANIDE, PIRETANIDE
PTPN1	M, ORF3a, ORF6, ORF7a, ORF7b, ORF9b, ORF9c	ISIS-PTP1B, ISIS 113715, TILUDRONATE, INSULIN, ISIS 113715, TRODUSQUEMINE, TILUDRONATE
MARK1	M, ORF9b	7-HYDROXYSTAUROSPORINE
PKN2	M	INGENOL MEBUTATE, COMPOUND 32 [PMID: 20471253], SOPHORETIN, Y27632
DPYSL2	NSP5, NSP9, N	LACOSAMIDE
NDUFAF2	M	METFORMIN HYDROCHLORIDE, NV-128, ME-344
BMP2K	M	COMPOUND 5M [PMID: 20483621]
HMOX2	M, ORF3a, ORF6, ORF7a, ORF7b, ORF9c	STANNSOPORFIN, MORPHINE, HORMONES, BETAMETHASONE, ANTIOXIDANT
HEBP1	NSP2, NSP5, NSP14, ORF3b	BARDOXOLONE METHYL
CDK1	M, N	BAY1000394, AG-24322, ALSTERPAULLONE 2-CYANOETHYL, Roniciclib, CDK1/2 INHIBITOR III, BS-194, AT-7519, COMPOUND 9B [PMID: 18986805], ROMIPLOSTIM, DINACICLIB, CHIR-99021, ALSTERPAULLONE, SU9516, TG02, AZD5438, DINACICLIB, R547, CGP74514A, DINACICLIB, AMINOPURVALANOL A, TG-02, ALVOCIDIB, GSK-3 INHIBITOR IX, ALVOCIDIB, CDK2 INHIBITOR III, SCH727965, BMS-265246, RGB-286638, CDK2 INHIBITOR IV, Rivicicl…
