# Supplementary material for: The proximal proteome of 17 SARS-CoV-2 proteins links to disrupted antiviral signaling and host translation
Source: PLoS Pathog. 2021 Oct 1;17(10):e1009412. doi: 10.1371/journal.ppat.1009412 (PMC8513853; doi:10.1371/journal.ppat.1009412)
Supplement: S4 Table — Table of oligos used in this study for confirmation of BASU-tagged constructs, sequences used in translation reporter assay, and peptide sequences used in FRET-cleavage assay. (XLSX) [file ppat.1009412.s013.xlsx]

## Sheet: Sheet1
Name	Sequence
Sequencing primers
EF-1a_forward	TCAAGCCTCAGACAGTGGTTC
IRES.REV_reverse	TATAGACAAACGCACACC
NSP1 reporter assay
SARS-CoV-2	ATTAAAGGTTTATACCTTCCCAGGTAACAAACCAACCAACTTTCGATCTCTTGTAGATCTGTTCTCTAAACGAACTTTAAAATCTGTGTGGCTGTCACTCGGCTGCATGCTTAGTGCACTCACGCAGTATAATTAATAACTAATTACTGTCGTTGACAGGACACGAGTAACTCGTCTATCTTCTGCAGGCTGCTTACGGTTTCGTCCGTGTTGCAGCCGATCATCAGCACATCTAGGTTTCGTCCGGGTGTGACCGAAAGGTAAG
IFIT1 5' UTR	AACTGAAAATCCACAAGACAGAATAGCCAGATCTCAGAGGAGCCTGGCTAAGCAAAACCCTGCAGAACGGCTGCCTAATTTACAGCAACC
ISG15 5' UTR	GGCGGCTGAGAGGCAGCGAACTCATCTTTGCCAGTACAGGAGCTTGTGCCGTGGCCCACAGCCCACAGCCCACAGCC
XIAP1 IRES	TTCTTACTGCCCCCATCCGGTTCGGGGAGGTGGCGGGACCTTGGCGGCGCCCGGAGCCGGCGTGGCGCTCATCGAGGGACGCCCGGCCCAAGTGAAAAGGTGGACAAGTCCTATTTTCAAGAGAAG
APAF1 IRES	AAGAAGAGGTAGCGAGTGGACGTGACTGCTCTATCCCGGGCAAAAGGGATAGAACCAGAGGTGGGGAGTCTGGGCAGTCGGCGACCCGCGAAGACTTGAGGTGCCGCAGCGGCATCCGGAGTAGCGCCGGGCTCCCTCCGGGGTGCAGCCGCCGTCGGGGGAAGGGCGCCACAGGCCGGGAAGACCTCCTCCCTTTGTGTCCAGTAGTGGGGTCCACCGGAGGGCGGCCCGTGGGCCGGGCCTCACCGCGGCGCTCCGGGACTGTGGGGTCAGGCTGCGTTGGGTGGACGCCCACCTCGCCAACCTTCGGAGGTCCCTGGGGGTCTTCGTGCGCCCCGGGGCTGCAGAGATCCAGGGGAGGCGCCTGTGAGGCCCGGACCTGCCCCGGGGCGAAGGGTA…
CRPV IRES	TAAAAAGCAAAAATGTGATCTTGCTTGTAAATACAATTTTGAGAGGTTAATAAATTACAAGTAGTGCTATTTTTGTATTTAGGTTAGCTATTTAGCTTTACGTTCCAGGATGCCTAGTGGCAGCCCCACAATATCCAGGAAGCCCTCTCTGCGGTTTTTCAGATTAGGTAGTCGAAAAACCTAAGAAATTTACCTGCTACATTTCAAGATA
NSP5 FRET-cleavage assay
FANCD2-1	CCCAGTCGGTTGCAAGCTTCTCAAGTTAAG
FANCD2-2	GAGCAGCTTCTCCAGAGTACCTTCAGTGTA
P53-1	ATGGAGGAGCCACAGTCTGACCCCAGTGTC
P53-2	GCCATATATAAGCAGTCCCAACACATGACA
P53-3	TCAAAAAAAGGTCAAAGCACATCAAGACAC
CDKN2AIP-1	GACTCACGCCAGCAGAGTGGATCTCCAAAG
CDKN2AIP-2	AAAAGCACAAGCCAGAGCTCTGAATCTAGC
CWC22	CGGAGCGTCTTGCAAGCACAATCCGCTTCC
ORF1ab-1	ACAGTTCGCCTCCAAGCTGGGAACGCTACT
ORF1ab-2	CACACGGTGCTCCAGGCGGTAGGGGCCTGC
ORF1ab-3	TTCACGCGCCTTCAGAGCCTGGAGAATGTC
ORF1ab-4	GTGGCGACGTTGCAAGCAGAAAATGTA
